# Supplementary material for: Species-specific microRNA discovery and target prediction in the soybean cyst nematode
Source: Sci Rep. 2023 Oct 17;13:17657. doi: 10.1038/s41598-023-44469-w (PMC10582106; doi:10.1038/s41598-023-44469-w)
Supplement: Supplementary file 4 — Supplementary Information 4. [file 41598_2023_44469_MOESM4_ESM.xlsx]

## Sheet: Sheet1
Table S3: Performance of Human trained miRNA Discovery classifier applied to C. elegans and P. pacificus
Exp.	AUPRC	Threshold	Recall	Precision	Accuracy
C. elegans	0.906	0.7	0.834	0.844	0.918
		0.8	0.767	0.926	0.925
		0.9	0.65	0.974	0.906
P. pacificus	0.91	0.7	0.872	0.879	0.952
		0.8	0.802	0.937	0.951
		0.9	0.653	0.981	0.93
