# Supplementary material for: Species-specific microRNA discovery and target prediction in the soybean cyst nematode
Source: Sci Rep. 2023 Oct 17;13:17657. doi: 10.1038/s41598-023-44469-w (PMC10582106; doi:10.1038/s41598-023-44469-w)
Supplement: Supplementary file 5 — Supplementary Information 5. [file 41598_2023_44469_MOESM5_ESM.csv]

SCN miRNA ID	Sequnce	Prediction Confidence	mature 3p Sequnce	mature 5p
Chromosome_9_6206a-72	AAAGCAAUGGUUCCGCCGCCGAAAGCGUUGUCCAAUAUGUAGAAGGUUUAUUGUGAAAUCGACUACACAUUUGACAGCGGUUCGGCUAUGACCAUUGCUUU	0.99	UACACAUUUGACAGCGGUUCGG	CGAAAGCGUUGUCCAAUAUGUAG
com_Chromosome_5_15628b-42	CGUAAACUCAACAGACCCAAACGUUCUUGGUUUCUUUAAACGCAUAUUGAUGCGAGUGAGCUAAUGAAACCAAGAAUGCUUGGUUCUAUUGAAUCUACG	0.988	AGUGAGCUAAUGAAACCAAGAAUGCUUG	AACGUUCUUGGUUUCUUUAAACG
com_Chromosome_1_47462b-2	AUUAUAUACCUUUCGAUAGAGAAAGGUCGACUUCUAUUGUGAAUUUUUAAUAUUACGGGCCGAUAAUAGAAGUCGACCAUUCUCUAUCCAAUGGUAUAUAAC	0.986	AGUCGACCAUUCUCUAUCCAA	CGAUAGAGAAAGGUCGACUUC
Chromosome_3_29234a-68	GCGUAGACUGAGUAGAACCAAGGACUCUUGGUGUCGUUAGGUCACUCUCAUCAAGCUGCUUCUAAAGACACCAAGAACGCUUAGUUCUGUUGAGUCUACGC	0.986	CUUCUAAAGACACCAAGAACGCU	ACUCUUGGUGUCGUUAGGUCA
com_Chromosome_4_40330b-141	CUCAUCGUACUCUUCAGGUUUAUUUUUUGUAUGUGCAAAACCCAUUAAGAUUUUUUAAGGGGACUGCACGUACCCCAAAAUACACCGUAGUCUACGACGAC	0.986	UAAGGGGACUGCACGUACC	UGUAUGUGCAAAACCCAUUAA
com_Chromosome_4_6498b-144	UUACCACAGUUAUUGAAUUAGAACCCCCAGGGGCUCUAUUUUCAACCACCCUCGAAAGUGGGGUUUUAUUUCAGGGGGCUCUAAUUCAGUAAAUACGGUAU	0.982	GGGGUUUUAUUUCAGGGGGCUCUAAUU	UUAGAACCCCCAGGGGCUCUAU
com_Chromosome_3_85263b-110	CCAACAAAUCUUGGUAUUACUCGGAAGCUUACAUGUUUAGAAGCUUUAAUGCUAAUAGAGCAUGUAAAGAACUUUCGAAUGGUACCAACAAAGUUGA	0.982	AGCAUGUAAAGAACUUUCGAAUGGUACC	UAUUACUCGGAAGCUUACAUGUUUA
com_Chromosome_8_22255b-178	UUAGCUGGAGACAGGCUAGUGUAAGCAUUGUAAACAUAUGGUAAAACACAUAUGCCAAACAGUGAUUUGCAUGCUUACACUUGCCUAUCUCCUAGCUAU	0.982	GAUUUGCAUGCUUACACUUGC	UAGUGUAAGCAUUGUAAACAU
com_Chromosome_3_21296b-83	UGAGAAAAGUACCCGAUUUAGCUGGUUACGACCAUGCUUGUGACUUAGAAAUACACAAGUCAUGGAAGUAACCACACUAAAAAAGGUUACCUUUUUUG	0.982	AAGUCAUGGAAGUAACCACACUAAAAAAGG	UUUAGCUGGUUACGACCAUGCUUGU
com_Chromosome_8_42993b-35	UUUUUGGGGUUUCAAAGUCACUGAUCACGAAUAUGGUGUCAUCAAAUGUCGAAACAAACACCAUAUUCGUGAUCAAGUGACCUUGAAAAUCCAAAAU	0.978	AUAUUCGUGAUCAAGUGACCUUGAAAAUC	UUUCAAAGUCACUGAUCACGAAUAUGG
com_Chromosome_7_4599b-101	UUUUCGUUUACUUUAGGGGAAACGGUUGAGUUUAGGCAUGCGACGCCUGUCUCAUGCUGGAACUUCCCGUCCCCCUUAGGUAAACGAAAC	0.978	UGCUGGAACUUCCCGUCCCCCUUAG	AGGGGAAACGGUUGAGUUUAGGCAUG
com_Chromosome_5_38055b-47	UUCCUAGGGGUUGGAAAUAUUUUCUGGAAAAUUUGAGUAUUUGUGCUCAUUCUGACAGGCCUACUCAAAAUUUCCAAAAAAAAAACUCCCAACCCCUAGGAA	0.978	CAGGCCUACUCAAAAUUUCCAAAA	UGGAAAAUUUGAGUAUUUGUGCUC
com_Chromosome_8_35779b-215	AGUAACUUUAUGCGCUGAACAUGAAUCUGACGUUCAUUUUUGCAAGUUAAUAGCUAAAAACGGACGUCCGAUUCGUUUUAAGUGCAUAAAAUUACC	0.976	UAAAAACGGACGUCCGAUUCGUUUUAAG	CAUGAAUCUGACGUUCAUUUUUGC
com_Chromosome_2_9415b-48	GCGGGGGACCAUACUAGAAACAAAAUUUUGGAUUUUCUAGGUGGAUUAUUUUUCAAACUAUCUAAAAACCCAAAAAUUUUGCUUCCGAUAUGGUCCCCCGC	0.976	AUCUAAAAACCCAAAAAUUUUGCUUC	AACAAAAUUUUGGAUUUUCUAGGUGG
com_Chromosome_8_5820b-80	ACUCAAAGCGAGCUCAAAAUAUUAUACUCCCUCCGGCAACAAGCCUAUCAGGCCAAUAUUGCCGCAGGUGAGUAUAAGUAUUUUGUGGUUGACUUGGAGA	0.976	CAAUAUUGCCGCAGGUGAGUAUAAGUAUU	UAUUAUACUCCCUCCGGCAACAAGC
com_Chromosome_3_67178b-178	UUUUCUUAGGUAAUUUGAGGCGCUAAAACGCAUCAGCUGCUUGCACGUUACCUUAAAAUAAACAGCAGAUGCGUUUUCACCGCCUAAAACUACCCAAGAAAA	0.976	AACAGCAGAUGCGUUUUCACCGCCUAAAA	UGAGGCGCUAAAACGCAUCAGCUGCUUG
com_Chromosome_9_9708b-4	UUGUAUAAGCUUAAGCGCAACGGUCGGGUAAGACUUGGACAGAAGCUUAAAAGCCUGUCCAAGUCUGACCCGAUCGUUGCCCUCAUUAAGCUCAUACGC	0.976	UGUCCAAGUCUGACCCGAUCGU	CGGUCGGGUAAGACUUGGACAG
com_Chromosome_1_88755b-249	CGGUGAUUAAAAGAGGUACAACAAUCCCUUUACCAUUGACUAAAGGGAUGGUAGGCAUCCCUUUACCAUUGACUAAAGGGAUGGUAGUCAUCUCUUUACCA	0.976	CUUUACCAUUGACUAAAGGGAUG	UCCCUUUACCAUUGACUAAAGGG
Chromosome_1_38640a-255	UUUCCAUAGGUUCUCGUCUUAAAAGGACGGAACCGUACAGAUCUCGUCCUAAAAAGCCGGAACCGUACGGCUUACGUCCUUUCAAGACGUAACCUAUGGAAG	0.974	CCGUACGGCUUACGUCCUUUCAA	AAAGGACGGAACCGUACAGAU
Chromosome_8_31491a-178	AUAUCCUCAUUGGCAUCUUACCCAUGAGGGUACCCUUGGUACAUUCGAAAAUUGUAUGGAUGAUAUCCUCAUGGGCGGGCAUCUUGCCAAUGAGGGUAC	0.974	GGAUGAUAUCCUCAUGGGCGGGCAUCUUG	UCUUACCCAUGAGGGUACCCUUGGU
com_Chromosome_2_54935b-232	UUCGCAUGCGCGCGAGAAUGGUUUCAUAGAGUUGGUAGGUGUCCCAACUGCCUCGUGAACACCUACCAACGCUACGAAGCCAUUCUUGCUCGCAUGUGAA	0.97	ACCUACCAACGCUACGAAGCCAU	GGUUUCAUAGAGUUGGUAGGUGU
Chromosome_4_24274a-304	AACAUUCUUGAUAUCAUUCAAUAGUCCUUAAAAUUCUCUAUCUACAUACCUUUGCAAUUAGAUAGAGAACAUUAAGUACUAUCGAAUGAUACCAAGAAUGUU	0.968	UAGAGAACAUUAAGUACUAUCGA	CAAUAGUCCUUAAAAUUCUCUAU
com_Chromosome_7_37205b-51	GGAUUGCAUUCGCUCUCACCGCAUUACCUGACAGUAUUAGAGUCUGUGUCGGUCCCGAACUCUGAUACGGCAAGGUAAGACGUGAGAACGAAUGAUAUUA	0.968	UGAUACGGCAAGGUAAGACGUG	ACCGCAUUACCUGACAGUAUUAG
Chromosome_7_10682a-160	GUAUUUCGUGUAUAACCUGGACCAGGCCUGGAUUUUCUUUACCAAAACCCAGGAAAAAUCGAGGCCUGGAUCCAGGUCUAACUAUGAGAUAA	0.968	AAAAAUCGAGGCCUGGAUCCAGGUCUAAC	UAACCUGGACCAGGCCUGGAUUUUCU
Chromosome_2_20424a-389	UAUUUCACCCCGGACAAUUGCUCCCCGUCAUAAAAUCAGUCUAAAAUUAUAUUAGAAUUGAUUAAAAAACGGGUGCAAUUGUCUGACUAUGAGGUU	0.966	UGAUUAAAAAACGGGUGCAAUUGUC	ACAAUUGCUCCCCGUCAUAAAAUCAG
com_Chromosome_2_19062b-111	UUUAUGUAUGCAUAAUUUUACGCUUAUUCCUGUAUCUUCAGUUGUAUAUUUCCGUACCUUAUCUGAAGAGCCAGAAUUAGCGUAAAAUUAGGGACACAUAAA	0.966	AAGAGCCAGAAUUAGCGUAAA	UACGCUUAUUCCUGUAUCUUCA
Chromosome_1_68201a-362	UAUGACGAAAAAAAGCUACAAAAUGUUGACUUUUCUUUUCUCCAUGGGGCGAACUUGUAGAGACAUGGGAUCCUUUACAUUUUGUAGCUUUUUUUCGUCAUA	0.966	CAUUUUGUAGCUUUUUUUCGUCAU	UAUGACGAAAAAAAGCUACAAAAU
Chromosome_2_23432a-338	CGAGGGAUGUUGCCUAACUGAGUAUGGAUCUAGUCUCCUCCCUUUCGAAUGGAAUCAUGGAGACUCGGACGCAUACUCAGUUAGAAAACAUCCCUUU	0.966	GAGACUCGGACGCAUACUCAGU	UGAGUAUGGAUCUAGUCUCCU
Chromosome_2_92057a-229	CUUUGACUGCGCGAAAAGGUGGUUCCGUCGAGUAGGUAAAUGUCCAAAUUGCCAAGCGGACAUUCUCCUAUUCUACGCAACCGAACUUUCGCGCAGGCAAAG	0.964	ACAUUCUCCUAUUCUACGCAACCGAACUU	UGGUUCCGUCGAGUAGGUAAAUGUCC
com_Chromosome_3_21122b-248	AAUUUGAGCGUAACCGGUCGUUCUUAGAACCAUUGGACUCGGCUCAAGGAGAGGAAUCCAAUGGUACAAAAAACACCCGGUUAGGCUCAAAUU	0.964	UCCAAUGGUACAAAAAACACCCGGU	CCGGUCGUUCUUAGAACCAUUGGAC
com_Chromosome_8_42651b-136	CCAAAUAUUACUUUGCCAAUUUAUGCUGUCCCGAGUUGUACUGUUUUCACAUAAAGAAAGUACGAGUCGGGGCAGUGCGAGUUGGCUUAGUAAAGAAUUGG	0.964	AAGUACGAGUCGGGGCAGUGCGAGU	UUUAUGCUGUCCCGAGUUGUACUG
com_Chromosome_7_32544b-12	ACCCACUCAAACACAGCAAAAGCCACUCUUGCCUAGGGCAUUCUUAUAAAACAUGCCCUGAGGCAAGACGUCGGCAUUUUGUAAAAACCGAGGGGG	0.964	CCCUGAGGCAAGACGUCGGCAUUUUGU	AACACAGCAAAAGCCACUCUUGCCUAGGGC
com_Chromosome_2_73871b-63	CGUAAAGUGCCAGAUCGUUUCGUAAAAGUGCCAACUAUUUUAUUCGAUUUUGAUAACAUAUAAAAUGGCACUUUUACGAAACGACCUGGCACUUUUACA	0.964	UGGCACUUUUACGAAACGACCUGGC	CCAGAUCGUUUCGUAAAAGUGCCAA
Chromosome_7_11411a-263	UUACCAGCAGAUGUCGUUUCCUAAUUAAUGUUACUUUUUUCAUCAAUAUAAAAUUUUAAUUGAAAAAGCGACAAUAAUUAUGAGACGACCUGGUAG	0.964	UGAAAAAGCGACAAUAAUUAUG	CUAAUUAAUGUUACUUUUUUCAUCAA
com_Chromosome_4_15278b-93	AGCGUAACCAGACAGUGCACUAUUUCCUUCUUUUCUUCCGCUUAUUUGUUAGUCACUGGAGAAAGGAAGAAAUAGUGCACUGUCUGUCAACGUG	0.964	AGAAAGGAAGAAAUAGUGCAC	UGCACUAUUUCCUUCUUUUCUU
Chromosome_1_85520a-249	GUGCUGGGCCCGUACCAAAAGAAGGAGGUAACUUUACCUGGGUAAAGUUACCCGGGUAACUUAACCCGGUUAAGUUACCUCCAUCUGUGGGUUAACCCGUAC	0.964	UAACCCGGUUAAGUUACCUCC	GGAGGUAACUUUACCUGGGUAA
Chromosome_8_8701a-258	AUGUUUCUUGCUUCGACCCAUUAAUUUUUUUCGUUUUUAUGAAAUUUAAUAGGAUAAUUCAUAAAAACAAAAAAAAAUUAAUGGGCCAAAGCAAGAAACAA	0.964	UAAAAACAAAAAAAAAUUAAUG	UUAAUUUUUUUCGUUUUUAUG
Chromosome_4_51684a-393	AAGUUUCCCUAUUGCAUAAAAACCGUCGUGCACAUAAAAAGCAAUAACGCAUUAUUGCUUAAUAUGCACGACAUUUUUUAUGUAAUAGGUAAACUC	0.964	UGCUUAAUAUGCACGACAUUUUUUAUG	AUAAAAACCGUCGUGCACAUAAAAAGCAA
Chromosome_6_53066a-231	GCGCUUACUGACACCGCCGGACCCCUUGUUCCCGAAAAGUUUUUUGUUUUUCAACAUCUAAAGACUUUUAGGAGAAAGGGGUCCGACGGUGCCGAUAGGCGC	0.964	AGACUUUUAGGAGAAAGGGGUC	ACCCCUUGUUCCCGAAAAGUUUU
Chromosome_2_9629a-300	AUUUGGUUAAGGUUCAAAAAAGUUAUGGUCAGAAAACUUAAAAAAACUGGUUUUCUAAACAUUUCUGGCCAUAACUUUUUUUAAUCCUUAACCAAAA	0.964	CAUUUCUGGCCAUAACUUUUUUUAA	AAAAAAGUUAUGGUCAGAAAACU
com_Chromosome_1_72337b-24	UUCUUGAAAAUGUUCUUAAAAAAAUGCGCUAAAUAACUUGUUUUCGGGGAAGGUGCACUACGCCUUCCCCCAGAACAUUUUUAUGAGAAAAUUUACAAGAA	0.964	UCCCCCAGAACAUUUU	AAAUGCGCUAAAUAACUUGUUUUCGGGGAA
com_Chromosome_5_52109b-33	AGUUUCAUUAAGUUUCAAAAAAGUUAUGGCUAAAGAACUAAAAAAAACCCCUUGUUUUUGGAGCAUCUUUGGCCCUGACUUUUUUGAAAUUUAACAAAAUU	0.962	CUUUGGCCCUGACUUUUUUGAAAUU	UUUCAAAAAAGUUAUGGCUAAAGAA
Chromosome_8_43140a-303	GGAUUUUUCGAGUCACGCUCAACUCAUCCAUACCCAACUCAUCCAUAGCGGUUGGAUAUGGAUGAAUCGUGUAUGAAUGAGUUGGGGUGAACUCAAUUGUCG	0.962	UGAGUUGGGGUGAACU	GUCACGCUCAACUCAU
Chromosome_6_60710a-364	CCGGGGACCAUACUAGAAACAAAAUUUUGGAUUUUCUAGAUAGUUUGAAGAAUAAUGAACCUAGAAAAUCCAAAAUUUUGCUUCGAGCAUGAUCCUCCGC	0.962	AACCUAGAAAAUCCAAAAUUUUGCUUC	AACAAAAUUUUGGAUUUUCUAGAUAG
Chromosome_9_14427a-240	UGUACAUAUUUUGCAAAUUUUGUUACAUAAAAUUCCCAUCCCUAUUGAUCAGCAGGGAACGGAUUUAUAUGUGCCAAAAAAACACCCAAAAUAUGUGCU	0.962	CGGAUUUAUAUGUGCCAAAA	AAAUUUUGUUACAUAAAAUUCCC
Chromosome_3_28529a-94	AAAAUUUUGUUAGGUUUCAAAAAAGUUAUGGCCAAAAAUGUUUGAAAAUCCGAUUUAUUGGGUACUUUUGGUCAUAACUUUGCUCAAACUUCGCCAAAUUUU	0.962	UACUUUUGGUCAUAACUUUGCU	AAAAAAGUUAUGGCCAAAAAUGUUU
com_Chromosome_6_2521b-250	AUUUCGUUAACUUUCAAGAAAGAUAUGACCAAAAAAUGUAUAAAAAUAUUUGAUUUUUUUGCUUCUCAGGUCAUAACUUUUUUGGAAACUUAAUGAAAC	0.962	UCAUAACUUUUUUGGAAAC	UUUCAAGAAAGAUAUGAC
com_Chromosome_4_60659b-132	UGCUUAGGCUUGGCAAAGCCAAGCGUUCUUGGUGUCUUUAAAUGCGCCUCAGGGAGUGAAAGCUAAAAAUACCAAGAACACUUGGUUCGCCAAUCUUAUGCU	0.962	UAAAAAUACCAAGAACACUUG	AAGCGUUCUUGGUGUCUUUAA
com_Chromosome_4_21013b-182	UUACAUCGUCAGUUCAAAAAUUAGUAGGUUUAACCAUUUGUUCUCGGUUUAAUCGGAGACACAAUCGGUUUAACCUAUUGUUUUUUGAAUCGGCGGUGUAA	0.962	AUCGGUUUAACCUAUUGUUU	UUAGUAGGUUUAACCAUUUG
Chromosome_5_65003a-19	UUGUUUCCUUACACUUAAGCCGGUUUUGAACCAAAAAUGCGAAACUAUUAAAAGAAGUUUCGAAUUUUGUUCGAAUUCGGGUUCAAGGAAGCAC	0.96	UUUUGUUCGAAUUCGGGUU	CACUUAAGCCGGUUUUGAACCAAAAAU
com_Chromosome_9_9332b-14	GGGAUCAGUUCCGUCUGAGAGCCAUGUUAAAAGCAUCAUAACACUUUUUCUCAAAAGUUAUGAUGCUCUUCUAAUUGGGCUUAGACGGAAUUGACCG	0.96	CUCUUCUAAUUGGGCUUAGACGGA	CGUCUGAGAGCCAUGUUAAAAGCA
Chromosome_7_21104a-166	AAAAUACAUUUGAAAAUAAUUGUGCCACGGGACCGGGACCUCGGAUGACUGGGAAUUCCCGGCCCGGUCCCGUGGCACUCUAAUUAUUUUCAAAUGUAUUUU	0.96	CCCGGUCCCGUGGCACUCUAAUUAU	AAUUGUGCCACGGGACCGGGACC
com_Chromosome_2_76932b-235	UAGGCCAACUCGUUCUGCCCCAACUCUUACUGUUUUCAGACAAAAAAAAUCGUCAUAACUUAAAAACAUUACGAGUUUGGGCAGUACGAGUUGGGUUU	0.96	AACAUUACGAGUUUGGGCAGUAC	UCUGCCCCAACUCUUACUGUUUU
Chromosome_1_48821a-242	AGUUUAGUUUCUUUGACCAUAACUUUUUUAUUACUUGGUCAAUCCCUACAUUCUUGGUAUCAAACGAAAUAAUAAAAAAGUUAUGGCCAAAGAAACUGGACA	0.96	CGAAAUAAUAAAAAAGUUAUG	UAACUUUUUUAUUACUUGGUC
Chromosome_9_16406a-30	GACCAGAAACUUAAGUACCCGGGGGUUUUCGAGGUCGCUGAUCACGAAUAUGACAAUUAUCAGCGACCUCGAAAACCUCUGGGCAUUUAUCAUUAUGUGUA	0.96	AGCGACCUCGAAAACCUCUGGGCAUU	UACCCGGGGGUUUUCGAGGUCGCUGA
Chromosome_9_20439a-313	AACUCGUAUAACCAAAAAAUGACACGACGACGACUCGCACAAUUGUCGUCGUGGCAUUUUUAGGUUAUACGAGUC	0.96	UCGUCGUGGCAUUUUUAGGUUAUACGA	CGUAUAACCAAAAAAUGACACGACGAC
com_Chromosome_4_17101b-42	UGGUUUUUAUACCAUAAGUUUUUUCAUGUUCGAACAAAUCCGUUAUUCUUUAUUGGGUUGUUCGAACAUGAACAAACUUAUGGUAUAAAACCC	0.96	UUGUUCGAACAUGAACAAACUUAU	AAGUUUUUUCAUGUUCGAACAAAUC
Chromosome_3_46337a-393	GGCGUUAACUCCUUUCAUAGUUUUACAAAAUGAACAACAUUUAGGGCUAUCGGAUAUACCAAAUUGGUUCGAUUUGUACAACUAAUGAAACGAGUUAUCGCC	0.96	AAAUUGGUUCGAUUUGUACAACUAAUG	AUAGUUUUACAAAAUGAACAACAUUUA
com_Chromosome_2_83337b-72	CCAGAGUGAUUUGGGCUGUAAUCUUCUAUUUGUUCAGGCUGGACAUAGUGUAAUGUCCCGCUUAGAACAAAAGAAGUGCUUCCAGCCAAACACUUUGU	0.96	GUCCCGCUUAGAACAAAAGAAGUGCUUCCA	UCUUCUAUUUGUUCAGGCUGGACAU
com_Chromosome_3_1992b-160	AUAUAUUCUUGGUAUCAAACGAAAGCUUAAAGUGUAUGGAAUUAACAAGAAAAGGACAAUCUGUAGACUUAACGCUUUCAAUUUGAACCAAGAAUGUAA	0.96	GUAGACUUAACGCUUUCAAUUUGAACC	UAUCAAACGAAAGCUUAAAGUGUAUGG
com_Chromosome_4_35767b-208	GACCACGGACUACCUUCUUAUUCUACGGGUAAAUGGUGGUCAUUUAACCAUGACCAUGACUCUCUUUUUUACCCGAUAGAAUAAGAUUAUAGUUCAUGGUC	0.958	AUGACUCUCUUUUUUACCCGAUAGAAUAAG	UAUUCUACGGGUAAAUGGUGG
Chromosome_7_12841a-300	AUUCGUUCAGUUCCAAAAAAGUUAGGAGCUGAGAGAGACUCAAAAAACCAAGUUUUCUGAAUAUUUUUGGUCCUAACUUUCAAUAAACUUAACGAAA	0.958	UUUCUGAAUAUUUUUGGUCCUAACUU	AGUUAGGAGCUGAGAGAGACUCAAAAAA
com_Chromosome_7_18511b-85	CGAGCAUCGGCACCCGUGGAAAGUAAAAUUUGAGCACAAUUUUCACAUUUUAUUUUGCUAAAGGGUGUCGAAUCUUA	0.958	ACAUUUUAUUUUGCUAAAGGGUGUC	CACCCGUGGAAAGUAAAAUUUGA
com_Chromosome_2_72195b-68	UUUAUCGGCAUAUUCCGAUAAAGGUAAUUGUUUUAGCCUAAUAUAUCACAACUCGAUUUGGGCUGUAUAAGACAAUUACCUUUAUCGGCAUAUUCCGAUGAA	0.958	GGGCUGUAUAAGACAAUUACCUUUAUC	UAAAGGUAAUUGUUUUAGCCUAAUA
com_Chromosome_8_21081b-172	UCGCCUACUCGACAUCUCGCCUACCGACAUCUCGCCUUAGGCGAAAUGAAUGUUUUUGCUUGGUAGGCGAAAUGAAAAGUAGGCGAAAUGUCAGUAGGCGA	0.958	GCUUGGUAGGCGAAAUGAAAAGUAGGCGAA	CGCCUACCGACAUCUCGCCUUAGGCGA
com_Chromosome_7_41645b-130	UGUUUCGUUAUUUUACAAGUGUGUAAUGGUUCAGAGGUAGUGCGAUAGUCUGACUAGCACACUACCGCUGAACCACCAGACACUGUGGAGGUAUUCAAACA	0.958	CACACUACCGCUGAACCACCAGACACU	UGUGUAAUGGUUCAGAGGUAGUGCGAU
com_Chromosome_8_36838b-132	AGUGGCCAACUGCUUUUACCCGAUUGAAAUGUGAUGCCUGUACAUUUACAAAUUUGGUAUCACAGUUCAAUCCGGUGCCAGCGGUUGGGCACA	0.958	AUUUGGUAUCACAGUUCAAUCCGGUGCCAG	UACCCGAUUGAAAUGUGAUGCCU
com_Chromosome_3_17672b-125	AGCGUCAGAGAAAAAUGACAAAUGAUAAUUGUCGUUAGACUAUCUAAAAAUAGGCAUUUGUCGUUUCUCAUUUUUUUCGACUAACGCC	0.958	AAAUAGGCAUUUGUCGUUUCUCAUUUUUUU	AAAAAUGACAAAUGAUAAUUGUCGUU
Chromosome_4_19819a-368	UUUUAAGCGCAGAACACGAAUCUGACGUUUAUUUUUUUCAUGUAACUCAUAAAAUACGUGACAGCCUCAAAUAAACGUCAGAUUCGUUUUCAGCGCUUAAAU	0.956	ACAGCCUCAAAUAAACGUCAGAUUCGUUUU	ACGAAUCUGACGUUUAUUUUUUUCA
Chromosome_5_11061a-229	AGUCUAUUUUGGCAGUUUUUAGAGCCUAAAAAUCCGAGCCCUAAAUAUUACUUAUUUUUAGGGACUCCAUUUUUAAGCACAAAUAAUCACGAAAUAGGCA	0.956	UAGGGACUCCAUUUUUAAGC	GCCUAAAAAUCCGAGCCCUAA
com_Chromosome_2_4479b-165	AAAUACCGUACUUACUGCAUUAGUACCCCACUUUCGAGCGGGGUUGAAAAAUAGAACCCCCGGGGGGGGGGGGGGUACUAAUUCAGUAAAUACGGUAUUC	0.956	CGGGGGGGGGGGGGGUACUAAUU	UUAGUACCCCACUUUCGAGCGGG
Chromosome_2_24627a-167	CUGAUCACCAUUCAGAUGAUGCUAGGGGUCGUUUCGUAAAAGUGUCAAUUUUAACAGAUUUUCCGAAAUGAUCCCCCAGCAUGCCAUCUGAUCAGUGAUCAC	0.956	AGAUUUUCCGAAAUGAUCCCCCAGCAUG	UGCUAGGGGUCGUUUCGUAAAAGUGU
com_Chromosome_2_27247b-249	UCGCAAUUGGAAUGCUCGCACACCUGAAACUUUGCUCACCUAACCUAACAGCAAAAGGUUGAGUCGAAGUUACAGGCGGCGAGCAAUUCCCUUUUCGG	0.956	UGAGUCGAAGUUACAGGCGGCGAG	UCGCACACCUGAAACUUUGCUCAC
com_Chromosome_7_29092b-394	AGAGAUCGGUAUUUUGUAAAAAGCCUGUACCUGUAUUUUCUGUACAAAAAUACAGGUACAGGAAAAAUACAGGCCACUCG	0.956	AAAUACAGGUACAGGA	AAAGCCUGUACCUGUAUUUU
com_Chromosome_2_26711b-240	UAAUGCACUUUAUUAGUCCUUUCGAUUUAUGAAUCCAAUCAAUUAUCAUUUUAGUGAUUGAUUUCAAAAACUCUGAUUGAACUCAUAAAGUGCAUUG	0.956	UUGAUUUCAAAAACUCUGAUUGAACUCAU	UAGUCCUUUCGAUUUAUGAAUCCAAUC
Chromosome_2_90921a-339	GAAAAGUGGACAAAAACGUGCAUAUGAGGUACCUUUAAACUCAGCUCGACGAGCUGAGUCUAAUGGUACCGUAUACGCACAGAACCAUUCACUUUUG	0.956	UGAGUCUAAUGGUACCGUAUACGC	CAUAUGAGGUACCUUUAAACUCAG
Chromosome_9_15933a-272	UUUCGUCCCCGGCUAAGCGCAAUAAGAAGGUGCAUAAUAUCGCAUUUUACGGCACUGGAGGAUUUUAUGCACUCCUUGUUGCGGUCAACCCGGGGACAGAAC	0.956	UGCACUCCUUGUUGCGGUC	CGCAAUAAGAAGGUGCAUA
com_Chromosome_6_6050b-46	GGGAUGUAACGGAAUUUUUGCCAGUUCUUGGUACUGAUCGGCAAUUUAUCUUUAAAUUGCCGACUCGGUACAAAGAACCGGGAAAAAUUCCCGUCAUAUCCC	0.956	GACUCGGUACAAAGAACCGG	AGUUCUUGGUACUGAUCGG
com_Chromosome_4_36618b-192	CGCCGUGACUGAAAAAACCUGUGAACCGUAGAGGUAUGCCGUGAUUCACGGUCACGGUCACGGUUACCGUUAAUUUCACGGGUUUUUUCACUCACGGUC	0.956	UCACGGUUACCGUUAAUUUCACGGG	CUGUGAACCGUAGAGGUAUGCCGUGAU
Chromosome_8_46364a-235	GUCCCUUGUUAUGAGCGGUAGAAGAGACGCAUACUUUUAUAAGUAAAGCAAAAGCAACAUUUUUUUUAAAACUAUGCGUCUCUACCUCUCAUAACAAGGGGA	0.956	UUUUAAAACUAUGCGUCUCUAC	AAGAGACGCAUACUUUUAUAAGU
com_Chromosome_2_35070b-74	UCGGAUUUUCCAAACCGUCUGCCUCGCUUAAAGAACUUCAUAACUAUUCGGGCACUUAUGGAUUUGAAAGCGAUGGUUGGGUUUGGAUUAACAAAUCCGC	0.956	GGAUUUGAAAGCGAUGGUUGGGUUUGG	CAAACCGUCUGCCUCGCUUAAAGAACUUCA
com_Chromosome_2_68333b-34	GAUGGAUAAUAGCAGAUUUAGUAGCAUAAAACCCAACAUAUGACCAUAUAAACAUAUGCAUAGGUUUUAUGCCACAAAAAAUGUUUUUUUCCAUG	0.954	GGUUUUAUGCCACAAAAAAUGUUUUU	UAGCAGAUUUAGUAGCAUAAAACCCA
com_Chromosome_3_64395b-2	CAAAAUAUUUCGUUAAGUUUCAAAAUUAUGGCCAAAAAUAUUUGAAAGGUUCCUUGAGUACUUUUGGCCAUGACCUUGUCCAAACUUGACGAAAUUUUUUG	0.954	UACUUUUGGCCAUGACCUUGUCCAAACU	UUUCAAAAUUAUGGCCAAAAAUAUU
com_Chromosome_6_24669b-144	UCGCUUUCUUUGGCAAAGUGGCAGUGUUUUUAGCUGGUUGAAAAUGUGCCGAAAUACAACAGUUGGAGACACUGCCCCAAUGCCGAUGAAUUAGCGG	0.954	CAGUUGGAGACACUGCCCC	AGUGGCAGUGUUUUUAGCUGG
com_Chromosome_6_62031b-142	UAGGGGCGCGCUUGCCAUUUUUUAUGUAAAAAAUGAGUACUGAUUGAAAAUAGACCUUUUAGUACCCAAUUUUUUUCAUGAAAAAUGACAAACGCGCCCCUA	0.954	ACCCAAUUUUUUUCAUGAAAAAUG	UUUUUUAUGUAAAAAAUGAGUAC
com_Chromosome_2_14499b-31	UGUCCUUAUAUAGACCUCUGGAGGCUAGUGUAGAGUAACUAGUGUAGAGAAUCACUAUGCACGAACCUCUACACUAGCCUCGCGAGGCCUAUAUAAGGACA	0.954	UAUGCACGAACCUCUACACUAGCCUCGCG	UGGAGGCUAGUGUAGAGUAACUAGUGUAGA
com_Chromosome_8_27282b-83	GUGCUUCCUCCUCUCAGUCAGGCUGUGACGUUUGCCAUAUUUGAAAAGCGGCACAAUUUGUAAUAUUGCACUCGUUUCGGCCUGAUUUGGGGAGGAACAA	0.954	UAUUGCACUCGUUUCGGCCUGAUU	UCAGGCUGUGACGUUUGCCAUAUU
com_Chromosome_9_185b-142	GUUUCGGCGCCAGCAUGUUUUUGGCUAUAACUUUUUUCUAUGUAAUCCAAAUCCAACAUUAAGAAAAAAGCUUAAGUGGAAAAACGAGCUGGCGCCGAAAC	0.954	AAGAAAAAAGCUUAAGUGGAAAAACGAGC	UGUUUUUGGCUAUAACUUUUUUCUA
com_Chromosome_2_6870b-89	AUCAUGAAUCUGACACCCAUUUUAACCAAUUUCUAAUCCCUAACCCGAACAAAAGUCGGUUAGGAAAUCGGAAUUGGUCAAAAUAGUUGUCAGAUUCGUGAA	0.954	UUGGUCAAAAUAGUUGUCAG	UGACACCCAUUUUAACCAAU
com_Chromosome_3_29232b-130	AUCCAUCCCCCUGAAUAUUUUUAUGGGGACGGAUUCCAUCCCCCUAAACAUUUUUAAGGGGAUGAAUACCGUCCCCAUAAACACUCUUAAGGGGAUGGAA	0.952	AGGGGAUGAAUACCGUCCCCAUAA	UAUGGGGACGGAUUCCAUCCCCC
com_Chromosome_3_2547b-165	UGGUACGAAAUAGUGCAGGACAGUGAUUGCCUCAGGCAAUUUGAAUGGCUUUGCGCUCCUGUUUUGCCUGAGGCAAUCUCUAUCAUGUACUAUUUCGCACCA	0.952	UUGCCUGAGGCAAUCUCUAUC	GACAGUGAUUGCCUCAGGCAAU
Chromosome_6_65070a-225	GGUUAACACUCAAAAUCCAUUGUUUACAUUAAAGUUCGACCUGAACCUGGAUUCCAGGUCGAGGUCGAACUCUAGUAUAAACUUGUUGUGUUAGCA	0.952	CAGGUCGAGGUCGAACUCUAGUAUAAA	UUACAUUAAAGUUCGACCUGAACCUGG
com_Chromosome_6_3792b-213	UAAGGUUCGAUUCCCUGCCCAAACAGAGGUCUACCAUUUUACCCAACCUUUAUUUACCAAUAAGAGGGCAAAUCUUAGGUCUCGGGUGGGAAUCGAGCCUUG	0.952	CAAAUCUUAGGUCUCGGGUGGGAAU	UUCCCUGCCCAAACAGAGGUCUACCAUUUU
com_Chromosome_7_10323b-7	CGCUGAACACGAAUAUGACCUUUAAUUUUCAAAAUUCCGAACCCCGAACAGGGUUCGGUGUUCGAAUUUGGUCAAAUGGAUGUCAUAACCGUGUUCAGCA	0.952	UCGGUGUUCGAAUUUGGUCAAAUGGAUG	CUUUAAUUUUCAAAAUUCCGAACCCCGAA
Chromosome_2_38062a-316	ACGUAUCCGGUGUUAUUUUUUUGAUCCGCGUCGUUUUCACGUAAAAUCUCACGUGAUAAAGAUGUUACAUCAAAAAUUUAAUGCUUGAUUCGA	0.952	AUGUUACAUCAAAAAUUUAAUGCU	UGUUAUUUUUUUGAUCCGCGUCG
Chromosome_2_44354a-380	GAAUUCAAUGGUGCCGUUUUCUGUUCUAUUUUUAAAAUUUUUCAUAAAUAAAAAGUGUAAAAAAUUGAAAAAAUAGAACAGCGAGCAACACCAGUGAAUUA	0.952	AUUGAAAAAAUAGAACAGCGA	UCUGUUCUAUUUUUAAAAUUU
com_Chromosome_1_62416b-219	CAAAUCUCGCAAUACCCAAAAAAUGUGGGACCGGAUCCCGCAAAAACCCACGCGGGAUCCCGUCCUACAAUUUUUUUUUUGUAAAUUUGCUAGAUUUU	0.952	GGGAUCCCGUCCUACAAUUUUUUUUUUG	AAAAAUGUGGGACCGGAUCCCGC
Chromosome_6_61071a-390	CGAAUAGAACCGAACCCCACCCUCGAUUAUAGCCCCAUUUUUGAAGGGGUUGAACAAUAGAGCCCCUGGGGCUCUAAUCGAAGAAGUACGGUAUAUUUU	0.952	UGGGGCUCUAAUCGAAGAAGUA	ACCCCACCCUCGAUUAUAGCCCCAU
Chromosome_2_24316a-161	UGAUUAAAAAACUUUUCAAAAAACCCUGAUCCGUAUACGGGUCCGUAUUUUUCCUGCAUACGGACUUAUACGGAGUAAGGGUUUUCCGGGUUUUUAGUCC	0.952	UAUACGGAGUAAGGGUUUUCCG	UUCAAAAAACCCUGAUCCGUAUAC
com_Chromosome_2_69405b-131	UUCUAGAACUGAAUACUAGAGAUUGACCUGGACCUGGAUCCAGGCCUGGAUUUUUCCUGGAUCCAGGUCCAGGUCAAUUUUUAAAUCCAGGUCCAGGU	0.952	UGGAUCCAGGUCCAGGUCAAUUUUUAA	AGAGAUUGACCUGGACCUGGAUCCAGG
Chromosome_6_23503a-246	UAUAAUUGUCCAAAUUAGUCCGAUUUUUAUCAUUCGAUAGCCCUAAAGAGAACAUUAGGGAUAUCGAAUGAUAAUAAAUUGGUCCAAUUUGGACAACUAUG	0.952	UAUCGAAUGAUAAUAAAUUGGUCC	GUCCGAUUUUUAUCAUUCGAUAG
com_Chromosome_2_54943b-82	UGGGACGUUUCGUACAAUCCGCCAUUUUUGCAAUUUUUCGACAAAACAUGGUAUAACUUUGUUUAAAAUCAACCAGGUGGCGGAUUUUACGAAACGACCUA	0.952	GUGGCGGAUUUUACGAAACG	CGUUUCGUACAAUCCGCCAUU
Chromosome_8_39148a-284	AUCUUGCAUAAUUUUAGGCGCUGGAAACGCACCUGUUGUUUGCACUUUACCUUAAAAUAAAUGGCGCAUGCGUUUUCAGCGUCUAAAAUUACCCAAGAA	0.952	UAAAUGGCGCAUGCGUUUUCAG	UGGAAACGCACCUGUUGUUUGC
Chromosome_1_89970a-339	ACAGUGAUUAAAAAAGGUACAACAGUGAUUAAAAAAGGUACAACAGUUUUUAAUCACCGUUGUACCUCUUCUGAUCACUGUUGUACCUCUUUUAAUCACUGU	0.95	CGUUGUACCUCUUCUGAUCACUGUUGUACC	GUACAACAGUGAUUAAAAAAGGUACAACA
com_Chromosome_6_34676b-1	GAAAAUGGUGAUGGCAACACGGUUGCCCAAUUUAUUGCACGCCCCCAAGUGGUGCCCUAUGCUAAAUUGGGAACAAUGUUUCCAACACCAUUUCA	0.95	GGUGCCCUAUGCUAAAUUGGGAACAAUG	CGGUUGCCCAAUUUAUUGCACGCCC
Chromosome_6_53254a-314	ACAAAUUAGGUAUCAGUCGCAAGCUCUGGAUCAGCUAUUCGAAUUUAUACCUUGUUUUUUAGACUUAGCUGAUCCAGAGCUUUCGAGUGAUACCAAAUUUGU	0.95	UUAGCUGAUCCAGAGCUUUCGAGUGAUACC	UAUCAGUCGCAAGCUCUGGAUCAGCUAUU
Chromosome_1_65547a-353	CCACACAUUUCUUUUCUACCGCUGCUGUCGUUGUCUCUUCUCCACAAAAAUCAAUAAUUUGCGGAGGAGGGCAAACGAUGCAUAGAAAAAUUUUGUGUGC	0.95	GGAGGAGGGCAAACGAUGCAUAG	UACCGCUGCUGUCGUUGUCUCUUCUCCA
com_Chromosome_2_82999b-245	AUGUGCAAAAUCGGAUUUUCAAACAUAAAUUUUUUCAAGCCCUGAUAGCUUAAAAUCUGUCUGGGAUUGAAAAAAUUUAAGUUUGAACCCGAUUUUGGACAU	0.95	UCUGGGAUUGAAAAAAUUUAAGUUUG	AAACAUAAAUUUUUUCAAGCCCUGAU
com_Chromosome_1_92199b-229	GUCAGUUCCAUGCGCACGUUUCCCUGCCAAGGAAAAAUUUAUGGCUUAUUAAACCUCCCUGGCAUGGAAACGUGCGCACGGAACUGAG	0.95	UCCCUGGCAUGGAAACGUGCG	GCACGUUUCCCUGCCAAGGAA
Chromosome_3_75008a-214	UAUGGGUACUUUAGUUUCGGUGUUGAUCGUUUUACUAUAAAAAGCACUAUUUUCUUAAGAAAUACAGUACUUUUUGUAGACACCGAAACUAAAGUACCCAUA	0.95	UACUUUUUGUAGACACCGAA	UCGGUGUUGAUCGUUUUACUAUAAAAAGCA
com_Chromosome_2_13395b-188	CUUUCUCUUGGUCAUACCUACAUUCUUGGCAUCAAACGAAAUUUGCUAGACUUCAAGCUCUUGCUUGAUACCAAGAAUGUAGGUAUUGUCCGAGUAAGAAAA	0.95	UUGAUACCAAGAAUGUAGGU	CCUACAUUCUUGGCAUCAAA
Chromosome_4_3735a-210	UUUUUCAGGCUAUUCGAAAACACUUAGGGCUACCGAAGAUAAAUUUUUUGAUUGAUAUCAUUUGGUAGCCCUAAAUGUUUUCUAAUUGCCUGAAAAU	0.95	UAUCAUUUGGUAGCCCUAAAUGUUUUC	GAAAACACUUAGGGCUACCGAAGAUAA
Chromosome_4_16374a-308	UUGUAAUUAUAUAUGCAUGAUUAGAACAUUCUGAUUUUUCGUUGUAAUUAAAACAAAAUCAGAACUUUCUGAUUUUGUCAUUGUAAUUAUAC	0.95	AUCAGAACUUUCUGAUUUUG	UGAUUAGAACAUUCUGAUUU
com_Chromosome_8_3844b-79	CGAUGAUUAUAUGUAAAAGUGCUUUAGGUUACAGGGGCAGGGGUCCCAGACCCCUGCCCCUGCGACCCUAUACUACUUCUACCAUAAUUUUCA	0.95	UGCCCCUGCGACCCUA	UUUAGGUUACAGGGGCAG
Chromosome_2_31188a-282	UUCCUCGGAGUGCGUCUUCCCGUUCCGUUUACGACAAUUUACUAUAAAACAUGGAAAAUUUCGUAAACCGGUACGGGUAGAACAGCUUCGGGGAC	0.948	AAUUUCGUAAACCGGUACGGGUAG	UUCCCGUUCCGUUUACGACAAUUU
com_Chromosome_3_50001b-62	AGGGGUUCAACGGGAAAUGGUCGACCGCAAAAAAUUUGACGCUGACCCCCGUUAGGGGGGGUCAGCGUCAAACGCACGACCCUUUUCCUGAUCCCCC	0.948	AGCGUCAAACGCACGACCCUUUU	AAAUGGUCGACCGCAAAAAAUUUGACGCUG
com_Chromosome_6_34805b-61	UACGCUAAUCACAAAUAUGAACUCGGAUUUUGAAAUUUUGAUAAAUAAAUCAGACUUUCAAAAUCUGAGUUCAUAUUUGAUUAGCGUU	0.948	UCAGACUUUCAAAAUCUGAGUUCAUA	AUGAACUCGGAUUUUGAAAUUUUGAU
com_Chromosome_7_24764b-367	AGUUUGCUCAGACGGAGUUGGCCAGACGGAGUUGGCCCGUUCCGCACUGGGCAUAGCGGUAGGGGUCAACUGCGUCCCGCCAACUCCGUCCCAGACA	0.948	GUAGGGGUCAACUGCGUCCCGCCAACU	UUGGCCAGACGGAGUUGGCCCGUUCCG
com_Chromosome_3_50710b-404	UUAUUCGGUAUCUUUUGUGGUUUUGCCAUUUUAAGUGUUCGUGAAUGUACUCAGGUGGCCACGUAAAUGGCAAUGCACAGGAAAGGUCACCGGGUAU	0.948	CGUAAAUGGCAAUGCACAGGA	UGGUUUUGCCAUUUUAAGUG
com_Chromosome_1_51240b-168	AGUUUUGAGAAAUUACUUUCAUGGGUAAUCCGAGGCGCUUAUUACGAAUCUUGCUUCGUACUUAGCGCCUCGGAUUACCCUUGAAAAUAUUUUCUUAAAACU	0.948	UACUUAGCGCCUCGGAUUACCCUUG	UGGGUAAUCCGAGGCGCUUAUUACG
Chromosome_5_23006a-362	AAAAUUUCGUUAAGGUUCAAAAAAGUUAUGGCCAAGAGAAUUCAAAAAACCAGAUUUUCCAACCUUUUUGGCCAUAAUUUAACUGAGGUUUAACGGUAUUUU	0.948	UUCCAACCUUUUUGGCCAUAAUUUAACUG	AAAAGUUAUGGCCAAGAGAA
com_Chromosome_2_31185b-120	AACCAAAGCCAGACGAUGGUGCUUCUUCAUGCACAAAUCCAGAACAGAUUUUGGGGAGAUUUGGCAUGGUAGAAGUCCAUCCUCUGCUUUUGGUA	0.948	GAGAUUUGGCAUGGUAGAAGUCC	UGCUUCUUCAUGCACAAAUC
com_Chromosome_2_75647b-236	CAGUUUUCACCCCUUUUUCCCACCUAUCGGUACAUUUACGGGGGUACCCAUGUAAAUGCACUGAUAGGUGGGUAAAAGGGUUAAGCUC	0.948	UGUAAAUGCACUGAUAGGUGGGU	CCCACCUAUCGGUACAUUUACGG
com_Chromosome_3_74618b-335	AGACGAUGUGCGGCUAAGGGAAGAGAAGAAGGGACAGAGUGAACAGUGUAUGCUAUCUCUGCUUUUCUCUCUUCCUCUUCGGCGCACUUCAUCC	0.948	CUGCUUUUCUCUCUUCCUCUU	GGGAAGAGAAGAAGGGACAGAG
Chromosome_8_46025a-366	UUGGCUCUACUGCAGUUUACGCGUUAAAUCAAGAAUCAACGUUAUUGCUUAUUAAACCGAGGAUUUUCAUUGAUUGGACGCGUAAACUGCAUUAGAGCCAU	0.948	UUUUCAUUGAUUGGACGCGUAAACU	UUUACGCGUUAAAUCAAGAAUC
com_Chromosome_2_8704b-146	AAAAAGUUGUAGUCCAAAACUUGGGCUGGCACCGAACCGUCCUGUUCCGUGAACGGACCAGGCCGUUUUCGCGCCAGCGCAGUUUUUGAACUAUAACUUUUU	0.946	GGCCGUUUUCGCGCCAGCGCAGUUU	CUUGGGCUGGCACCGAACCGUCCUG
Chromosome_5_3448a-288	UAAGUGCCAAUCUCACUGAUUUUCCGAGAAAAUUCGUCAUAACUUUGCUUAAACUCAACCAAAGACGAUUUUUUCUCGGAAAAUCGGCAAUAUUGGCACUUA	0.946	GACGAUUUUUUCUCGGAAAAUCGGC	UGAUUUUCCGAGAAAAUUCGUCAU
com_Chromosome_3_27701b-209	UGGGAGGGUCAGAAAAAGGGGCAAUGGUAUAGAUUAUUAAAAUUUUCAGGACCAAUAAUCUAUACCAUUGCCAUUAAUUGUUUGAUGCUUCUU	0.946	UAAUCUAUACCAUUGCCAUUAAUUGUU	GGGGCAAUGGUAUAGAUUAUU
Chromosome_9_26176a-316	GUGUUUGAGAAGCUAGUCGAGGUAAGGAGCAUUGUUUAAACUUUAAACCAAACAAUGCUUCUCACUCCCUACCUUUUAAUUCUCAGAUAA	0.946	AAUGCUUCUCACUCCCUACCUUUUAAUU	UAGUCGAGGUAAGGAGCAUUGU
com_Chromosome_5_44790b-196	AAAACCCUAAAGGGGAGGGACCCUUUGGUUUAUGCUUAAUUAAAUAUAAUUGAACAAAUUUGAAAUCAGAGGGUCCUCCACCCCCAUGGGUUUG	0.946	AUUGAACAAAUUUGAAAUCAGAGGGUCC	ACCCUUUGGUUUAUGCUUAAUUA
Chromosome_2_80805a-218	UUUUGACUGCGCUAGAGGGUGGUUGCGUAGAGAAGAAGGAUGUCCGCAUGACAAUUUGGACAUCUCCCAACUCUACGGAACCACCCCCUAGCGCAGUCAAAA	0.946	AUCUCCCAACUCUACGGAACCACC	UGGUUGCGUAGAGAAGAAGGAUGU
Chromosome_4_66998a-353	CUAUUAGCAUGAAAAAUUUCAAACAGUUUUAAAAAAUUGUGACCGAAAAAUUGUCAUAACUUUAUGAAAACAAUGAAAUUUUUCGUGCCAAUAA	0.946	CAUAACUUUAUGAAAACAAUG	UUUUAAAAAAUUGUGAC
com_Chromosome_1_43559b-145	GGACACUUUUCACAUACAUUUUUAAAUGACCAAUAUAAAAUUUGAAUUCCUAUAAUCUGUAUACAUUUAUUGGCAUUUGAAAAUGUAAGUUAAAAGUUUCA	0.946	UUGGCAUUUGAAAAUGUAAGUUAA	UCACAUACAUUUUUAAAUGACCAAU
Chromosome_2_58134a-395	AAUUCUGAUAAUUCCGGAACAAGUCAGAAUUAUUCUGGUGUGCUUAAUUCUGGUACACACCAGAAUAAUUCUGAUAAAUCCGGAACGCGUCAGAAUA	0.946	CCAGAAUAAUUCUGAUAAAUCCGGAACG	AUUCCGGAACAAGUCAGAAUUAUUCUGGU
com_Chromosome_5_57778b-4	CUUUAUUCACCGCUACAAUAGAAGACAAAAGUUGGGUCACUAUUAAAUCCCUACCGGGAAUUGGACACCAACUUUUGUCUUCUGUUGUAGCGCUGAAUAAAG	0.946	AAUUGGACACCAACUUUUGUC	ACAAAAGUUGGGUCACUAUUAAAU
com_Chromosome_6_63124b-46	GACAUAAAUUUGGACCAAUUUCUAAUCUCGAACCUUUAAAUUGGUCUUCCGCUUUAGGUUUGAAUUCGGAUUUGUGAUUAGAAAAUGGUCAAAAUUGAUGUC	0.944	GGUUUGAAUUCGGAUUUGUGAUUAGA	UAAUCUCGAACCUUUA
Chromosome_5_13698a-278	UGGCCAAAUCAAACAAUCUUGGUGUCAUUCGGAAGCUCCUUCAUAAGCUAUAUCAGCUAAUAUAGAGCUUUCUAAUGAUACCAAGUUUGUUUGAAUUGGCCA	0.944	UAGAGCUUUCUAAUGAUACC	GUGUCAUUCGGAAGCUCC
com_Chromosome_3_30539b-89	UCAUACAUGAACAAGGGGUGCGUCGGCGCACCCCCCCCUGCGCCAAACGUCCGACGUAUGGGGGUCUGACUGGCGCACCCCUUGUACAUGUAUGC	0.944	UAUGGGGGUCUGACUGGCG	GUCGGCGCACCCCCCCCUGC
com_Chromosome_3_77535b-107	GAAAAGCGUUCAAUAAAAGGCGUUAAAUUUUAAACAAAGUUUUCCAUUUUCAAUAACUUUGUUUUCAAUGCAACGCUUUUUACUGAUUGCCUUUA	0.944	UUGUUUUCAAUGCAACGCUUUUUACUG	UAAAAGGCGUUAAAUUUUAAACAAAG
Chromosome_9_7300a-393	AUCCUAUAUUUUUGUGGUAAAUAUCGGUUUAAAGUCACAAGACUCAAAUUUAAGCAAUUUUGAUUUUGGGACCUCAAACCAUAUGGCCCAAAAAAACAGGAU	0.944	UUUUGGGACCUCAAACCAUAUGGCCC	UGGUAAAUAUCGGUUUAAAGUCACAAGAC
com_Chromosome_3_16257b-62	UGAUAAGAAAAUGCCGUCACUGAAGGGGACAAAUUGUGCUAUAAUCCACAGGACCGCAUUAUGCCACAAUUGGUCCCCAUCGGCGAUGGCAUUUUCUUAUCU	0.944	GCCACAAUUGGUCCCCAUCGGC	UGAAGGGGACAAAUUGUGCUAU
com_Chromosome_5_19834b-42	AAUUUAUUGUUUGUCUCCUGAAAUUUGGCGUUUGACGUUCGUAUUGUGAUUGAAACUAACGACAAACGCUAAAUUUUCAGAAGACAAAUUAAAAAUA	0.944	UAACGACAAACGCUAAAUUUUCAGA	UGAAAUUUGGCGUUUGACGUUCGU
com_Chromosome_4_58281b-180	AUUUUUUGUUCAUUCAAUCCUAUAAUUGUUACAUGUUACAUGUCACAUGUAAAGCAAAUUAGACUUGAAUGAACAAAGGAA	0.944	AAAGCAAAUUAGACUUGAAUGAACAAAGGA	AUUUUUUGUUCAUUCAAUCCUAUAAUUGUU
com_Chromosome_2_11980b-216	AGUUUUAUUCUCUUACAAAAAAGUUAUGGCCGUAAAUGUUGGCCAAGUUGGUUUUUUUGGUGCUAAUCUGGCCAUAACUUUUUUGUAACUGAAUAAAACC	0.944	UGGUGCUAAUCUGGCCAUAACUUUUUUG	AAAAAAGUUAUGGCCGUAAAUGUUGGCCAA
com_Chromosome_2_34965b-132	AUAGCUGGGGGAUAUGCUAGUGUAAGCAUUGCUGUUAGAUGAGAAAAAUUACAUAAUACCAUAUAGAAGCAAUGCUUACACUACCCUGUCUCCCAGCUAA	0.944	UAGAAGCAAUGCUUACACUACCCUG	UGCUAGUGUAAGCAUUGCUGUUAGA
com_Chromosome_5_24633b-69	AGGUUUCGGUUAAACGCAAUGGCAUUUGAAAAAAUUGUACAAAUAAAAAAAUUAUUUUAUUUGUGCAGUUAUUUGAAAUGUAACUGAAUUUAACCGAAACCU	0.944	UUUGUGCAGUUAUUUGAAAUG	AUUUGAAAAAAUUGUACAAAU
Chromosome_3_45658a-413	AUACCGUAUUUACUGAAUUAGAACCCCUUUUUGAGGGGGCUUGAAAAAUAGAACCCCCCGGAGGUUCAAAUUCUGCGAGUAUGGUAC	0.944	CCCCGGAGGUUCAAAUUCUGCG	ACUGAAUUAGAACCCCUUUUUGAGGGG
com_Chromosome_3_35715b-221	AACUUUUUUCUUACUUCGUCAAUCCAUACAUUCUUAGUAUCAAUCGAAAGUAAGCUUUCGAUUGAUACCAAGAAUAUAUGGGUUGACCAAGUAAAAAAAGUA	0.944	UUGAUACCAAGAAUAUAUGGG	CCAUACAUUCUUAGUAUCAAU
Chromosome_3_47492a-216	AGAUAAAUUUUUUAAGUUUUAAAAAAGUUACGACCAAAAAACUUUAAAAAAAAAACUCGUUUUUGGUCGUAACUUAUUUGAAACUUAUCAAUUUAUCG	0.942	UUGGUCGUAACUUAUUUGAAACUUA	AGUUUUAAAAAAGUUACGACCAAAA
Chromosome_5_15561a-327	UACCAUCCCUAUAGCCGUUGGCAUACGGAUGGGUACCAUCCCUAUAGCCGUUAGCAUAGGGAUGGGUACCAUCACUAUAGCCGUUGGCAUAGGGAUAGGUA	0.942	GAUGGGUACCAUCACUAUAGCCGUUG	UGGCAUACGGAUGGGUACCAUCCC
Chromosome_4_9766a-323	CUUAAAUCUGACCUAUCUUUGCUACGUGAGCUUGUACUGCUUCAACCCCAUUCAUGAAAUUAGAGCUGUACAGGCUCAUUGAGAACCUACAGAUUUAAA	0.942	AGAGCUGUACAGGCUCAUUG	UGCUACGUGAGCUUGUACUGCUUC
com_Chromosome_3_6366b-66	GGGUCCUAGUUUUUAAACCGGGUCCGGUCCAAAAAUAUUAUAUAAAUAUUUUUAAGAAAUAUUUACGGGACCAGGACCGCAAGAAAAGCCGGGACCG	0.942	AUAUUUACGGGACCAGGACCGCAAGAA	GGGUCCGGUCCAAAAAUAUUA
com_Chromosome_9_5654b-104	ACGGUUUGUUUUUGAGGUGUGGGUUGUAGGCUUUUUGGAAUUUACAAAAAUUUUAUAAAAAUUUCCCACCCUCAGAUUUACACGCCGG	0.942	AUUUUAUAAAAAUUUCCCACCCUCAGAU	UUGAGGUGUGGGUUGUAGGCUUU
com_Chromosome_3_3660b-18	UCCCAGUAACCUAAAAAACAACAAAAUCCCGACUCAACCAAAAAAAAAAGACGAAAUCCAUUUUGGCUGAGUCGAGAUUUUGUUGUUUUUAUGUUAGCGGGA	0.942	UGGCUGAGUCGAGAUUUUGUUGUUUUUA	UAAAAAACAACAAAAUCCCGACUCAACCAA
Chromosome_5_13414a-209	AUUUCGAGAUUUUUAGCACACCAAAAUCCCGUCCCUACUUAUAACGUUAGAUAUAACUAGGGCUGGGAAUUUAAGUCACUAAAAAUCUUCAAAA	0.942	UAUAACUAGGGCUGGGAAUUUA	ACACCAAAAUCCCGUCCCUACUUAUAA
com_Chromosome_3_58687b-124	GGCCUAUUCUGAAUCCCGGACUCGAACAAGAAGUCGAAAUUUAAAAAAAAAAUUAAUUUUCGACUUCUCGCUCGAAUUUGGGAUUCGAAAUGGGCA	0.942	UUUUCGACUUCUCGCUCGAAUUUGGG	CCGGACUCGAACAAGAAGUCGAAAU
com_Chromosome_4_65171b-44	UUUCAAGCCCUGAUAGCCUAAACAGCAUUAAGAUAAAAUGAUCGGAUACAAACACUUCCAAUCGCCUAUUUAAUGCUGUAUUAGGCAAUCAAGGAUUGAAA	0.942	UCGCCUAUUUAAUGCUGUAUUAGGCAAU	UAGCCUAAACAGCAUUAAGAUAAAAUGAU
Chromosome_8_40593a-334	CAACCCGGCGAUUUUCGUGACUUAUAAUCACGAAUAUCAUAUCUUUUUGCAAAUAAUAUUAUAUUCGUGAAAAUAAGCCUCGAAAACCCCGGGUUA	0.942	UAUUAUAUUCGUGAAAAUAAG	CUUAUAAUCACGAAUAUCAUAU
com_Chromosome_2_80117b-209	CUAAUUAAUAAAUUUUCCGGGGAUCCUUAUUUUAAGUAUUGAAAAAAAAUUUAAUACUUAAAUAAGGAUACCCGGAAAUUUUACAAAUUAU	0.942	AUACUUAAAUAAGGAUACCCGGAAA	UCCGGGGAUCCUUAUUUUAAGUAUUG
Chromosome_4_66612a-247	ACUUGGCACGGAACUGGCGGAACAGAACUGACCCCUAUCGACCCCAGUAGGGGUCAGUUCCGUCUGGCCAGUUUCGUCUGGGG	0.942	UAGGGGUCAGUUCCGUCUGGCCAG	UGGCGGAACAGAACUGACCCCUAU
Chromosome_4_60055a-253	AGAAAUACUUUCGUUGUAUGUGUUGUGAUUGGGAUGUAGUCCACUCGGCCAAGUGGACUACAUCCCAGUCACAAUAGUAUGCAUCAUUAUUUCA	0.942	UACAUCCCAGUCACAAUAGUAUGC	UAUGUGUUGUGAUUGGGAUGUAG
Chromosome_1_70070a-381	GAGUCAUAUAUAGGGCUUGGAUUUUUAGGCUCUAAAAACUGCCAAAAUAGGUAGGCUUUAGGCUCUAAAAAAAAACCCCAAAAUAUGCACUA	0.942	UAGGCUUUAGGCUCUAAAAAAAAAC	UUGGAUUUUUAGGCUCUAAAAACUGC
Chromosome_7_23386a-238	GGGGUCAACAUUGGACAUCUCAAAAAUGAUUGAUUUCUACCGUAUUUUAAGGGAAAAUGGUAGAAAAUCAGUCAUUUUUAUGGUAGUCAAUUUUGACACCC	0.94	UGGUAGAAAAUCAGUCAUUUUUA	CAAAAAUGAUUGAUUUCUACCGU
com_Chromosome_1_49005b-132	AGUCCCCGGAAAAUGGCAACUCGUACAAUAUAAAGCCUAAGCGUAAGCCUAGCCUAAGCCAUUGUACGAGUUGUGAUGCACUUUGUCCCCCGGGGGCG	0.94	CUAGCCUAAGCCAUUGUACGAGUUGUGAUG	UGGCAACUCGUACAAUAUAAAGCCUAAGC
Chromosome_4_56737a-169	CGCGCCCGCUUCAAAAUAUGUUACAUGUUACAUGAAAACGGAGGGAGUUCAUGAAUUUCCUCUCUUAGCAUGUAAUAUGUAACAUGUAACAAUUUUGCGCU	0.94	UUUCCUCUCUUAGCAUGUAAUAUGUA	ACAUGUUACAUGAAAACGGAGGGAGU
com_Chromosome_4_5602b-158	CGAAUCCCGGACCUGAAUUCGAACAAAAAGUAGAAAAUCUAAAAUUUUCAAAAUUCUCAAUAGAUUUACUACUUUUUAUUCGAAUUCGGGUCCGGGUUUCG	0.94	UUACUACUUUUUAUUCGAAUUCGGG	UGAAUUCGAACAAAAAGUAGAAAAU
com_Chromosome_2_58666b-223	AGCCAUGAAGGGCUUUGUUAAGUGAACCCUUUUUACAAUUUAAAACACAACGAUAAUUGUAUGAAGGUUUCACUUAGCUGAACCCUGAAGGAUUAUGGCG	0.94	UUGUAUGAAGGUUUCACUUAGCUGAAC	CUUUGUUAAGUGAACCCUUUUUACAAU
com_Chromosome_1_38669b-154	UACUGAUCAUAAAUUUGGUCAAUUUGGCCACUUUUUCACAAACUCACUACAAUUGACUAAUGUGUAAAAAGUCGGCAAAUUGACCAAAUUUAUGAUCAGUA	0.94	UGUAAAAAGUCGGCAAAUUGACCAAA	UGGUCAAUUUGGCCACUUUUUCACA
com_Chromosome_5_52350b-187	UUUGAGAUUUAAAAAUUAUUUUAGCCUUUCGGUACCAACUUUUUCUUAGGAAAAAACCUUUAAUUGGUACUGAACGGUCAGACAGAAAACGAAAAUCUUAAA	0.938	AAAAACCUUUAAUUGGUACUGAACGGUCAG	AGCCUUUCGGUACCAACUUUUUC
Chromosome_6_61122a-225	UUUUUGGGCACGAUGUUAUGAUUUUAAAAAUUUUUCUGUCCGAGCCCUGCUAUAACCAGGGCUGCCAACUAAAAUUUUCAAAAUCAUAUUUGUGGUCAAAAA	0.938	AAUUUUCAAAAUCAUA	UGAUUUUAAAAAUUUU
com_Chromosome_5_13739b-238	AAUCAGGACAAAUCUGACAUUUUUAUUUUAUCAGAUUUGGACCCUACAAAUCAGGACAAAUCUGAUAAAACAGGACAGAUGGAAGCCCUGGUG	0.938	AAAUCUGAUAAAACAGGACAGA	CUGACAUUUUUAUUUUAUCAGAUUUG
com_Chromosome_5_13116b-15	UAUAUACCGUAUUUUUCUAAUUAUCCACCCCUUUCUGAGGAGAUUGAAAAAUAAUCCCCCAUGGUGGAUAAUUAGAGCAAAUACGGUAUGUU	0.938	UCCCCCAUGGUGGAUAAUUAGAGC	UCUAAUUAUCCACCCCUUUCUGAGGAGAU
com_Chromosome_4_53627b-61	UACCGUAUUCCCUCUAAUUCACACCCCCAUACAUUUAGCAUAUCUUUUAUUGAUUCCUUAGGAACAAAGUGUAUGAACUGUGAAUUAGAGGGAAUACGGUA	0.938	AAGUGUAUGAACUGUGAAUUAG	UAAUUCACACCCCCAUACAUUUA
com_Chromosome_4_51633b-231	CUAAGUUUCAAAAAAGUUAUGGCCAAAAUGUUAGGAAACCUACCUGUUUCCUGGCGCACUUUUGGCCAUAAAUUUGUUCAAACUUGA	0.938	UUCCUGGCGCACUUUUGGCCAUAAAUUU	AGUUAUGGCCAAAAUGUUAGGAAAC
Chromosome_5_29035a-184	UAAAUUUGAUUAAGUACAAAAAAGUUACGACCAAAUAAAAGCAAUUUUUUGAAGUUCUUUUGGUCGUAACUUUUUUGAAACUUAACCAAAUUUU	0.938	UUUGGUCGUAACUUUUUUGAAACUUAACCA	UUAAGUACAAAAAAGUUACGACCAAAUA
Chromosome_6_32451a-271	CCAUAUCCUUUAUCCCAUUUAUCCCACUUGUGAUGCCAGAAGGAACGGAGUGUGGGAGAAAGUGGGAUAAAGGACCUGA	0.938	AGUGUGGGAGAAAGUGGGAUA	AUCCCAUUUAUCCCACUUG
com_Chromosome_4_60226b-113	AGGAAUUUAAUUGAUAUAUGAUUGUUCUGACUGAGCUGUAGACCAUUUAGCCAAAUGGUCUACAGCUCAGUCACAACAAUGAUCACUUUAUUUAUAUUUUA	0.938	UGGUCUACAGCUCAGUCACAACA	GUUCUGACUGAGCUGUAGACCAU
com_Chromosome_3_61882b-79	GUGUCCUCUAUUAGCCUGCAAAAUCUCGAACAAUUUUCUUAAGAACCUUAACAAAAUUGUUCGAAAUUUCAGGUUAAUAGAGAACAA	0.938	ACAAAAUUGUUCGAAAUUUCAGGUUA	AGCCUGCAAAAUCUCGAACAAUUUUCU
Chromosome_8_23906a-371	CUUUUAACCAAAUUGAUGAUAUGUGGGGCUCCGAAUUUUUACGUUUUCAAUAAAAGUAAAAUUUGGAGCACCGACAAAACACAAAGUGGGGAAGAA	0.938	AAGUAAAAUUUGGAGCACCGAC	UGGGGCUCCGAAUUUUUACGU
com_Chromosome_1_89374b-2	AAGAAUUUAAAAUACCGUAUUUCCUGUAAUAGCCCCCCCCCUCUGAAAUAAAGCCCCCGGGGGCUCUAUUACAAGAAAUACGGUAUUUUAUAUUUUG	0.938	GGGCUCUAUUACAAGAAAUACGGU	CGUAUUUCCUGUAAUAGCCCCC
Chromosome_5_45765a-81	AUCAGUGUAAAUUUUGAAUUAGUGCAAAAAAAUUACGCCAAUAGGUAUUUGGCGUUUCGUUAUUGGCGUAAUUUCUCGCACUAAUUCAAAAAAUACACUGGU	0.938	UUGGCGUAAUUUCUCGCACUAAUUCAA	UGAAUUAGUGCAAAAAAAUUACGCCAAU
Chromosome_7_42929a-373	GUAUUUUUUCCAGUGAUUAAAUUACAAUUGUAAAAUGUACAAGAAAAAUGUGUUUUUCUGAUAAUAAUUACAAUUGUAAAAAGUAAGCGGAAAAAAUGU	0.938	CAAUUGUAAAAAGUAAGCGGAAAAAAUG	AUUUUUUCCAGUGAUUAAAUUACAAUUGUA
Chromosome_7_41480a-273	UGCCAAUUUGAAACUGAAAUCAAAAUGGUUACUGUAAUUAAAAUGAACGAUUACAGUAUACCCAAAGUAUUGCCGGUUUCGAUGGCU	0.938	UAUUGCCGGUUUCGAUGGC	UGCCAAUUUGAAACUGAAAUC
com_Chromosome_4_10139b-324	GUGUUAUAUUCAGCCCCAGUCAUACAAAAGCAUUUUUGGUAAAGAAGAAUAAAGAAAAAUUAAUUAAAAAUGUUUUGUAUGACUGGGACUGAGAUCCAGCAC	0.938	AAAUGUUUUGUAUGACUGGGACUGAG	UAUUCAGCCCCAGUCAUACAAAAGCAUUUU
com_Chromosome_3_53126b-1	GGGUACUUUCGCAGAUUAGGUGGCCGAUGAAAGACCAUACAAAAGGAUCCCAUCUAUGGUUUUAGCGGGCCACAUAAACUGUAAAAGUGCCA	0.938	UGGUUUUAGCGGGCCACAUAAACUG	AGAUUAGGUGGCCGAUGAAAGACCAU
com_Chromosome_3_32098b-169	ACAUCAUAUUCACGAUUUUUCGUCGUAUUUACGAUUUUUCUCCCAUCUUAUAAAAGAUGAUCCUAAAUACGAUGAGACGUCGUGAAAUGAUGG	0.938	UCCUAAAUACGAUGAGACGUCG	GAUUUUUCGUCGUAUUUACGAU
Chromosome_7_8650a-104	AAACACCCCGAUAUAUGACUGGUCUUUGUCAAAAUAUGUUGACGGGUACCGAGUCAUAUUACGGGCAGUUU	0.938	UGACGGGUACCGAGUCAUAUUACGGG	CCCCGAUAUAUGACUGGUCUUUGUCAA
com_Chromosome_1_6299b-52	CCAUCCACUUAAUUUUUAUUAUGUGGAUGGUAACCAUACACAUAUCCAUUACUAUGUGGAUGGUAACCAUCCACAUAACCAAUUCUAUGUGGAUGG	0.938	UGUGGAUGGUAACCAUCCACAUAAC	UAUGUGGAUGGUAACCAUACACAUA
com_Chromosome_7_14746b-57	CCCCCUUCGCUGUUAACCCCCCCCCCCCUAAAAAUGUAUGUUUGUGAAAUUUCAAUUUUUCAUAUGAUUUUGGUGUGGUGGGACCACUAAGAGCGGAGGGGG	0.936	UCAUAUGAUUUUGGUGUGGUGGG	CCCCCCCCCCCCUAAAAAUGUAUGU
com_Chromosome_1_76614b-177	UUGUUAAAUUUUCGGCAAAUGCCAAAAGUGUCAAUUUGGUGACCACUGAAUUUAAAAAAAAAAAUAAAUUGACACUUUCGGUAUUUGUCGAAAAGUCGACAA	0.936	UUGACACUUUCGGUAUUUGUCGAAA	UCGGCAAAUGCCAAAAGUGUCAAUU
com_Chromosome_5_7057b-156	GGUAAUAUAUAUAAACUAAUAGCUUGGCUCAAAUUCAACCAAAUUAAUAUUCUUUUUGGUUGAAGUUGAGCUAAGUUAUGAUUUUAUAUGUGUUACA	0.936	UGGUUGAAGUUGAGCUAAGUUAUGA	UAAUAGCUUGGCUCAAAUUCAACCAA
com_Chromosome_5_47770b-79	UUAAUUUUAAUCCCACAUUUGCCUCUCCUUCUGCUCCAAAAGUCUUCGUCUUUUUUAGGGGAGGGAGGGGUACUGUAGGGGUGUGAAAUUGU	0.936	AGGGGAGGGAGGGGUACUGUAG	ACAUUUGCCUCUCCUUCUGCUC
com_Chromosome_4_45025b-84	ACUUUUAGUGAAGGUUAAUUAAGGGUUAGUUACAUCUAAUUUGUAAAUACUUUUGCAUCCCUAAUUAAGUGUCACUUUCCUUUAUAUUAAUUCAUCGAAAGA	0.936	UCCCUAAUUAAGUGUCACUUUCCUUUAUAU	UAAGGGUUAGUUACAUCUAAUUUG
com_Chromosome_3_79747b-68	CCCCUGGACUCGAAUUCGAACAAAAAGUCGUAAGUUCAAAUUUCAAAAAUUGGACUUCCGUCUUUUUGUUUAAAUUCACGUCCGUGGU	0.936	ACUUCCGUCUUUUUGUUUAAAUUCACGU	CGAAUUCGAACAAAAAGUCGUAAGUUC
com_Chromosome_1_39553b-163	AUGUUUGUGUCUGUCGCUCUGGCCAUUUAGCUGUAUGAGUUCAGCAGGUAUCAUAAAGCUAGAUUACCAGAGCUAGAGGCGCACAACAA	0.936	UCAUAAAGCUAGAUUACCAGAGCU	GCUCUGGCCAUUUAGCUGUAUGAG
com_Chromosome_4_161b-92	UUGGCUAUCUCAUUUUCUGCUCAACAGUAAUAGGAAUUCCAACCGCAUUCUCAGAAUAAUUACUAUUACUGUUGAGCAGAAAAAGAGAUUAGCCGC	0.934	UAAUUACUAUUACUGUUGAGCAG	UGCUCAACAGUAAUAGGAAUUCC
Chromosome_9_23365a-372	CAGUUAAGUGGACCAUGAAAAACGAUAGGUGGGGUGCUUUUAUUUUAAAAAAAUAAUUUAAAAACGUCACCCUGUGGAUUUUCACCAAGUCCAUUAAACUG	0.934	AAAACGUCACCCUGUGGAUUUUCACC	AUGAAAAACGAUAGGUGGGGUGCUUUU
com_Chromosome_3_80276b-162	AAAAUUAUGUUAUGUUUGUACAAAGUUAUGGCCAGAAAAAUUCAAAAAACUGAGUGCUCAAAUAUUUUUUGCCAUAACUUUGUUCAAACUUUUCGAAAUUUU	0.934	UUUGCCAUAACUUUGUUCAAACUUU	GUUUGUACAAAGUUAUGGCCAGAAA
Chromosome_7_14332a-189	UUAUUCCAAGCCAGUGCCCAUUCAGUAAGGCAUGAGCCAAUUAAUGUUGCAUGUAGUAAUUGGUCAAUGCCUUGCAGCAUGGACAUUGACUUGGGUUAG	0.934	UUGGUCAAUGCCUUGCAGCAUGGAC	CCCAUUCAGUAAGGCAUGAGCCAAU
com_Chromosome_8_19752b-372	AACCCAAAGCAAAAUAGAUAUUUAAACAACAUAGUUAAGAGCGGUUGGCGCCGCGAAGCGGCGCCUAACCGCUCGUCUAUAUAUUAAUUUUGCCGUGUGUG	0.934	UAACCGCUCGUCUAUAUA	AUUUAAACAACAUAGUUAAGAGCGGUUG
com_Chromosome_5_45976b-246	UGGCAAUCCUGAAAAAUGGGGGUUUCUAUUUUCAAUUGUUUUUUAUGAGCACAAAAUAAAUAAGUUAAAUUAGAAACCCCUAUUCUUCAGGAUUGCCU	0.934	AUAAGUUAAAUUAGAAACCCCUAUU	UGGGGGUUUCUAUUUUCAAUUGUUU
Chromosome_2_20655a-178	UUUCUUAUUUGUCAAUACCUACAUUCUUGGUAUAAAACGAAAAAAUCAUGAGACUUUAAGCUUUCGUUUGAUACCAAGAAUGUAGGCACAGAUAGUUAGAAA	0.934	UCGUUUGAUACCAAGAAUGUAGGCAC	AUACCUACAUUCUUGGUAUAAAACGAA
Chromosome_3_1474a-167	AGGGGAGGCGAGAGUGCUUGGCACUUCAUCGCCUACCGCUUCGACCAAUUUUUAGGGGAGGCGAGAGUGCCAAGCACUCUACCCCCUCCCCC	0.932	AGGCGAGAGUGCCAAGCACUCUAC	GAGAGUGCUUGGCACUUCAUCGCCUA
com_Chromosome_3_13937b-88	UCACAAUUACGAACGACAAACGCAAAAACGGCUUAUUCAAACGACAUAAUUUUUUGUCGUAAUGACAUAUGCCAAAUUUGUCGCUUGUCGUUCGUAAUGUGA	0.932	CGUAAUGACAUAUGCCAAAUUUGUCGCUUG	AACGCAAAAACGGCUUAUUCAAACGAC
com_Chromosome_5_17141b-65	AAUAGUAUUUUUUCUAAUUAUAUGCCCGGAUAUAUUAUUUUUCAACCUACUAAGAAAGGUGAGAUUAAUGGCGACGGGCAUAUAAUUAGAGAAAAUUCUGUA	0.932	UGAGAUUAAUGGCGACGGGCAUAUAAUU	AUUAUAUGCCCGGAUAUAUUAUUUUUCAA
Chromosome_6_15210a-312	AGCCCGAUUAACCUACCGUUUUACUGCUAUAAAACCAAUGCCCGAUCGGUUUUAUGGCAGCAAAACGGCAGGUUAAUUAGAGGGCG	0.932	UUAUGGCAGCAAAACGGCAGG	UACCGUUUUACUGCUAUAAAA
com_Chromosome_2_35520b-137	GGAUGUCAGAGAAAAAAAAGUGGAACCCAAUCAAAUUAUCGAUCAAAAAUCAAUCGAUAAUUUGAUUGGGAAUAUUAUCUACUCGUUUCAUCUCUGCAUCA	0.932	AUUUGAUUGGGAAUAUUAUCUACUCGUU	AAAGUGGAACCCAAUCAAAUUA
com_Chromosome_1_65513b-21	UUAACUAUUUCGGGAUUUUUCGUCACUAAAAGUCGCGACCCUAGUGAUAAAUGAUGAAUAGGGUCGCAACUUUUAGUGACGAAAAAUCCCCAAGUAGUUAA	0.932	UAGGGUCGCAACUUUUAGUGACG	GUCACUAAAAGUCGCGACCCUAG
Chromosome_4_10559a-192	AAAAAAGAAAGCACUUUUAAUCUCUGCUGCUAUGCAUAUAUACUUAAAAGCUCAUGUGCUGUGUGGUUGACGAUUGAAAGUCUAUCUUUUUC	0.932	UGCUGUGUGGUUGACGAUUGAAAGU	UUUUAAUCUCUGCUGCUAUGCAUA
Chromosome_2_8190a-278	AUGUGUAAAAUUUUUCAAAAAAAUUUUUCUUGUACAUUUCUCAUGAAAAAAUGAAAAAUGUACAUAAGAAUUUUUUUUGAAAAUGAUACAG	0.932	UGUACAUAAGAAUUUUUUUUGAA	UCAAAAAAAUUUUUCUUGUACAU
com_Chromosome_3_5988b-166	UAAAAUAGCAAAAUGAAUGGAGAAGGAACAAAGUGGGAACCCUAAGAAAACUAGGAGUUAACCUUUAGGCUUCCUUUUCCAUACAUUAAAUUAUUUUU	0.932	GUUAACCUUUAGGCUUCCUUUUCCAUA	UGGAGAAGGAACAAAGUGGGAACC
com_Chromosome_4_51421b-217	UAGUGCUACUCUAGACCGAGACUAAAAAGCCGAGACCCGAUAUGCUGGCUAUACCCACAAAUUCGGCUUUUCUCGAGUCGAGAGUGGGACUC	0.932	UCGGCUUUUCUCGAGUCGAG	UAGACCGAGACUAAAAAGCCGAG
com_Chromosome_9_22615b-169	GUUUGGGGGUCACACAUUCAAAGUUUAAAAAAGCCAACAAAGCGCAUGUGAAUAUUCAAAACAGCGCUUCAGCUUUUUAAUUCGAAUGUGGGCCCGCAAAC	0.932	UUCAGCUUUUUAAUUCGAAUGUG	CACAUUCAAAGUUUAAAAAAGCCAACAAAG
com_Chromosome_6_4657b-130	AAUUUUUAAUUUAUAUAUAAUUCGAUAGCCUAAGUGACCUCUAUUACCCUGUAAAUAAUAUAGGAAACUUAGGGCUAUGAAUGAUUUUAAGAAUUAAAAAUU	0.932	AUAUAGGAAACUUAGGGCUAUGAA	CGAUAGCCUAAGUGACCUCUAUUA
Chromosome_4_67413a-359	AUAGUGACAAAACGCCAAAAUACUGAAUUUCUGAUGUCAUUAUCGGUCACUAGAAAUCACUAUUUUGGCGACUUCGUCACUAA	0.932	UAGAAAUCACUAUUUUGGCGAC	ACGCCAAAAUACUGAAUUUCUGA
com_Chromosome_1_73871b-142	GGCAAGGUAAUUACCGUUUUUUCGUACCGGUACCAGUACCGGUUUUUUCAAAAAUAAAGAGAUCGGUACCGGUACCGCCGGUAAAAAUUUGCA	0.932	UCGGUACCGGUACCGCCGGU	CCGUUUUUUCGUACCGGUACCAGUACCGGU
com_Chromosome_7_42050b-34	UACAAUUGUAAAGCCUGAACUGAAAAUGCGUUUUUCUGAUAAAUAAUUACAAUUAAUAUACAUCUGGAAAUGCGCAUAUUUGUUCUUUCAUUACAAUUGUA	0.932	UAUACAUCUGGAAAUGCGCAUAUUUG	UGAAAAUGCGUUUUUCUGAUAAAUAA
com_Chromosome_4_12468b-23	UUAAGCUUUUUCAAUCCCUGAUCGCCUAAACAGCUUUAAAUAAGCAAUUAAAAUAGAUUUUAAUGCUGUUUAGGCUAUCAGAGUUUGAAAAAACUUAU	0.932	UGCUGUUUAGGCUAUCAGAGUUUGAA	UCAAUCCCUGAUCGCCUAAACAGCU
Chromosome_6_27788a-371	CUUUUAUGGGGCCACACUUCAAAUGUUUGACUCGUAAUUAUUCAUUUGGCGCCUGAGGACUGCAGGUCAAAGAAUUUGAAGUGUGCCCCAUAAAAU	0.932	UGCAGGUCAAAGAAUUUGAAGUGUGCC	GCCACACUUCAAAUGUUUGACUCGUAA
com_Chromosome_6_27819b-1	CUGUGCCCAGCAGCGGGAUGAAUGGAUGUGAUGGGACUGAAAUGGCGGCAUAAUUUGCCACUUUAAUCCCAUCACAAUUUGUCUCUGAUUCGGCACAA	0.932	CCACUUUAAUCCCAUCACAAUUUGUC	AUGAAUGGAUGUGAUGGGACUGAAAUGGC
com_Chromosome_1_80418b-3	AGAUAAAACAACACGUAAAAAAGUUGUAAGUAAAAAUAUGCAAAAAUUCUGACUUUUUGCAGUAUUUAUGUUGCAACUUUUUAAAAUGUUGUUUAAUCG	0.932	UUGCAGUAUUUAUGUUGCAACUUUUU	GUAAAAAAGUUGUAAGUAAAAAUAUGCAAA
com_Chromosome_9_13073b-88	UACUAAGAUUCCCAACUCGUACUGUGCAACAAAAAACAAAAAAAAAUCGCUCAAAAUUUUUUUUCGUUUUUUGUUGCACAGAACGAGUUGGGAAACUUAGUA	0.93	UUUUUCGUUUUUUGUUGCACAGAACGA	CGUACUGUGCAACAAAAAACAAAAAAA
com_Chromosome_5_66480b-124	AAUGCCCACAUUUUCCAUCAUGUUUCUAAUUAGUUUUUUUUUUUUUGCUUAUUGGCAAGGGACCCAAAACUGAGCAGAAAUGUGAGAGAAAAGUACGGCAUG	0.93	AAGGGACCCAAAACUGAGCAGAAAUGUG	AUGUUUCUAAUUAGUUUUUUUUUUUUUG
com_Chromosome_3_75852b-21	UGUGCUCUAUAAAAUGGGCCUACUCAAAAUUUCCAGAAAAAUUUUCCCAACCCCCUAGAAUUUUUUUUUGAAAUUUUGAGUAGGCCAAUUUUAUAGAGCACA	0.93	UUUGAAAUUUUGAGUAGGCCAAUUU	AAUGGGCCUACUCAAAAUUUCCAGAA
Chromosome_4_70306a-391	GCUGAGCACGAAUCUGACAUCCGUUUAGACCCAUGUUAGACUUUUAGACCAAAAGUCUAAAAGUCUUACAAAGGUCGAACAGAUGGCAAAAUAGAUGCCAGA	0.93	UAAAAGUCUUACAAAGGUCGAAC	GUUUAGACCCAUGUUAGACUUUUAG
Chromosome_2_64048a-388	AGGCUCCCCCCGGAGUGAAGCAAACACCCAAGAGAUGACAUUGUCGACUGUAAAGUCAACAGUGAUCUCUUGGGCGUCCAUCCACUCCGAGAGGACCCA	0.93	UCAACAGUGAUCUCUUGGGCGUC	AGCAAACACCCAAGAGAUGACAUUGUCGAC
com_Chromosome_3_4446b-43	CAAUUCAAAGGACAUAAUAAAAGAAAACCAGAACAAAGUGAAGAAAGUGAUCAUUUUUUCGUCACCUUGUCCUUGUUUUCUUUUAUUAUGUCCUUUGAAUUG	0.93	CCUUGUCCUUGUUUUCUUUUAUU	UAAAAGAAAACCAGAACAAAGUG
com_Chromosome_6_1443b-200	UUUAUAACUUAGCUUAUAAACAACCAAAUUUUUAUUUUUUCAUAUCAUUCGAUAGCCCUAUGGAAAAAUAAAAAUUUGGUUGCUUUUAAGCUAAGUUAUAAA	0.93	AAUAAAAAUUUGGUUGCUUUUAAGCU	GCUUAUAAACAACCAAAUUUUUAUUU
Chromosome_2_9132a-260	AAAAUUUGGUUAAAUUUCAAAAAAGUCAUGUACAAAAAUAUUCGGAAAACCGAUUUUUUGAAGUUUUUUGUCCAUAAUAUUUUUGAAACUUAACCAUAUUUU	0.93	UGAAGUUUUUUGUCCAUAAUAUUUUUG	AAAAAAGUCAUGUACAAAAAUAUUCGG
Chromosome_2_64451a-168	UUUUUUAUAAACAUUCCCGUGUUUAAUAAACUUGAAAAUUUCACGGAAAUAUUUUUCCGUGAAAUUUUUAAGUUUUAAAAACAUGUUGAUUUUUGUAAAAAA	0.93	UGAAAUUUUUAAGUUUUAAAAACA	GUUUAAUAAACUUGAAAAUUUCAC
Chromosome_3_19383a-386	UGUGGGUUACUAUUACAUUUUAUGAGUCCAAUUUCACGAGAGCCAGGAAUGUCAUUUGUGAUUUGAACUCAUAAAUUUGUAAUAGACCCAUU	0.93	UGAUUUGAACUCAUAAA	UAUGAGUCCAAUUUCACG
com_Chromosome_1_17424b-196	UGGCCAAGUGUCCGUGGGAUUUCGGAAUGAGAUUUUUUGGGUAGAUAGAGCAUCCCCACCUAACCAAGUUUCAUUUGGAAAUCCCACGGACACUUCCCU	0.93	AACCAAGUUUCAUUUGGAAAUCC	AUUUCGGAAUGAGAUUUUUUGG
com_Chromosome_3_51905b-189	ACACAGCCUAGUCGAGACAUAACACAGCCGGGAAUAAAUUUUUAAAAAAUUUCAAGCUUAGAAAUUUUUUCCCGGCUGUGUUAUGUCUCGGCUGUGUUUUGG	0.93	AUUUUUUCCCGGCUGUGUUAUG	UAACACAGCCGGGAAUAAAUUU
Chromosome_2_68245a-261	UUUUUUGGUUUUUUAAGACCGGUUUGGCUGGCCAAAAACGGGUUUAAAAACUCGGGAUCGGGAAAUUCGUCCCAGCCAAACCGGUCCUAAAAUUCUAAAAAA	0.93	AAAUUCGUCCCAGCCAAACCGGUC	GACCGGUUUGGCUGGCCAAAAACGGGUUUA
com_Chromosome_1_86971b-91	GGUACUAGUAAAGUCUGCGUCCCGGUUUUAGGUCGAAAUUUUUCAAAGCGUAGACAAACAGGCUUUCGACCUAAAACCGGGACCCAAACUUUACUAGUACC	0.93	UUUCGACCUAAAACCGGGACCC	CGUCCCGGUUUUAGGUCGAAAU
com_Chromosome_2_27883b-163	AACCCUUAAAAACUGUCAAAAUCACACAAAUUUGCUAGCAUUCUCAAGAGCUUUCGAAUGAUAACAAAUUUGUCCGAAUUUGACCGUUUUUAAGGGUC	0.93	GAUAACAAAUUUGUCCGAAUUUGACCGU	UGUCAAAAUCACACAAAUUUGCUAGCAU
com_Chromosome_1_4474b-369	UCGGAAAAUUGACAGAACCGUGCGUAUUCAGUACCAAUAGACUCAGCUCGUUGAGAGUAGUGUACUGGUACCGAAUACGCACGGUUCUGUCCACUCUCCGA	0.93	UAGUGUACUGGUACCGAAUACGC	CGUAUUCAGUACCAAUAGACUCA
Chromosome_2_69115a-329	CCCUUGUAAUUAUCUAUAAAUAAAUAUGUACUAAAUAUACAUUUACAAGGGUGCCCAUGUAAAUGUACGUUUUGUACAUCCUUUUAUAAAAAAUUUUUAGGA	0.93	UGUAAAUGUACGUUUUGUACAUC	AAAUAUGUACUAAAUAUACAUUUACAA
com_Chromosome_3_70879b-98	CCUCGAGGAGAUGAGACUGAAAAACUAGGUCUCCAGAUGCGGAAAUGGAUUUUUAAAGCAGGGAGACUAAUUUUUUCAUACUUAGCUCCUGGAGA	0.928	GGGAGACUAAUUUUUUCAUACU	UGAAAAACUAGGUCUCCAGAUG
Chromosome_5_33563a-184	ACCCUUUUUUGAAAAAAAUAUUUAACUUUUUAAAAGUCGAAAAUCUAAAAUUUUCAAAAUAUUGACUUUUAAGAAGUUAAAUAUUUUUUUCAAACAAGGGG	0.928	UUUUAAGAAGUUAAAUAUU	UAUUUAACUUUUUAAAAGU
com_Chromosome_3_73077b-159	CUCGAGUCGAGACCGAGAGUCUCGAAGCAGCACUAGUGCCAAGAUUACUCUUUAAGGAACGAUCAACAGUAGUGACACUCGAGAUUCUCGGUCAAAAUUGAA	0.928	AUCAACAGUAGUGACACUCGAGAUUCU	GAGUCUCGAAGCAGCACUAGUGCCAAGAUU
com_Chromosome_4_32525b-99	UCUAAUUGCAGUUCACACACGACCAUAAAAUAUUUGGCAACUUUAAUAUAAAAUAAUUUAAAGUUGCCAAAAUAUUUUAUGAUCGUGUGAACUGCAAUAGA	0.928	AAGUUGCCAAAAUAUUUUAUGAUCGUGUG	ACACACGACCAUAAAAUAUUUGGCAACUUU
Chromosome_5_53929a-234	AAUCGGAUUAAUACUUAAUUUUUUCAAUCCCGGAUGGCUUAAACUUCUUUAAAUAGCUUACGGCCUCUAAGAUUGAAAAAAAUGUAAGUUUGAACCCGAUU	0.928	GGCCUCUAAGAUUGAAAAAAA	UUUUUCAAUCCCGGAUGGCUU
com_Chromosome_5_55624b-2	ACGGUCAGCCCUAUAGUGGUCACUCGCUACGCUGGGAUGCGUUAUAACGUCCCAGCGCGCAGCGAGUGACUGUACGGGCCCGG	0.928	CCAGCGCGCAGCGAGUGACUGU	UGGUCACUCGCUACGCUGGGA
com_Chromosome_2_23714b-140	CCGAAAGGCGCCACCGGGAAAAUUGCAAUUAACCGAGCCAAAGGCUAAAACGCUUAUGGGUCGGAGUAAUUAACUUUUCCCUAAACAUUGCCACUUUCGU	0.928	UGGGUCGGAGUAAUUAACUUUUCCC	CACCGGGAAAAUUGCAAUUAACCGAGCCAA
com_Chromosome_8_24554b-352	AGCUUUUCAUUGGCAAUUUGUAGCCCCAAAGUUCCCUUUAAAAUUCUGGGGAAGAGUUUUUAGGAGAAACAUUUGGGGUUACGUCAUGUGAAAGCG	0.928	AGAGUUUUUAGGAGAAACAUUUGGGGUU	GCCCCAAAGUUCCCUUUAAAAUUCUG
Chromosome_3_544a-312	GCCGCUCCACAAGAAGGUGCAAAUUAAAUGCUAAUUGAUAAGAAUUAACAACGAUAUUAAUUUGCGUUAUUUGUACAUUUUGUGGCAUGGA	0.928	UUUGCGUUAUUUGUACAUUUUGUGG	UCCACAAGAAGGUGCAAAUUAAAUGCUAAU
Chromosome_7_10136a-163	AGUUAUGAUGCUCUAAACUUGGCUCAGACGCAACUGGCCAGACGCAACUGGCCCGUUUCGUGUGAGCAAGACGAAAAAGAAUCAUAAUA	0.928	UGGCCCGUUUCGUGUGAGCAAG	UAAACUUGGCUCAGACGCAACUGGCCAG
com_Chromosome_1_19761b-32	UGCAAUAGCAAACGGUUUAAGAACUUUAGUAUAAGUAGAUAAUAUUCCCAUAUUUUUCUGUCGGACACUAUACUAAAGUUCUUAAACCGCGUGCUAUUGCA	0.928	ACACUAUACUAAAGUUCUUAAACCGCG	ACGGUUUAAGAACUUUAGUAUAAGUAGAU
com_Chromosome_8_48530b-118	CAUGCAUUGUACUAAUUGCGUGCCGGACCGCUGAAGUGGAGUUCCACUUUACCACGGCCCGGGCACAGCACAAUGCAUU	0.928	ACUUUACCACGGCCCGGGCACAG	GUGCCGGACCGCUGAAGUG
com_Chromosome_2_27257b-162	AGUCGACCGUAGAAAAUUUGGAAUUUUUAAUGAAGUUUGUAAAAAAAAUAAGGCAAUUUUUUUUUAUAGAAUUUCAUUUUUCAUAGUUACGAUCGACA	0.928	UAUAGAAUUUCAUUUUUCAU	AAAUUUGGAAUUUUUAAUGAAGUUUGUAA
com_Chromosome_3_21650b-163	GGGUAAAGUUACCCUCAGCUGCGAGUAAACCUACCCGUUACCCGUACUAAAAGAGCAACCCGCAGCUGAGGGUUAGUUUACCG	0.928	GAGGGUUAGUUUACC	GGGUAAAGUUACCCUC
Chromosome_5_16015a-208	AUGGCAACUCGUACAAAAGGCAACUCGUAUUUUACAAAAUUAAGCCUAAGCCUAGGCCCAACCUAAACAAAGUACGAGUUCCCAUUUGUAUGAGCUGUCAA	0.928	ACGAGUUCCCAUUUGU	CAAAAGGCAACUCGUA
com_Chromosome_7_40005b-5	CUGCUGAAGAACGGCUCUCCACACUUGUAGUGGCGAAAGCUUGUUGAUGCUUUGAAAGGGAAUAAGCUCGCCUCUACAGGCGUGGACUGACCGAUCGGCAA	0.928	UAAGCUCGCCUCUACAGG	CUUGUAGUGGCGAAAGCUUGU
Chromosome_4_15671a-380	GUAGAGACGCAGAUGGUCACACAAUGGUCACUUGCUACGCUGGGACUCGCCACCACUCUCUGGCGCAGCGAGUGCCCAUUGUGUGACCAUCUGCGUCUCUAU	0.928	UCUGGCGCAGCGAGUGCCCAUUGUGUGACC	GUCACACAAUGGUCACUUGCUACGCUGGG
com_Chromosome_5_38966b-80	UGGUCAGUUUUACGCAUCCCAUGCCACAUUUUACACGUCCUACAGCAUUUCAUGUGCCAUUUAUGGAACGCGUAAAAUGUCAUGGGCGCAUGAAACCGGCCG	0.928	GAACGCGUAAAAUGUCAUGGG	CAUGCCACAUUUUACACGUCCU
com_Chromosome_1_40343b-215	AUGUUCAGUUUCUUUGGCCAUAACUUUUUCCAAAUUCUUGGUACCGAACGAAAAGCUGGUCUACAAUGGGGCAAAAAGUUAUGGCCUAAGAAACUGAACAU	0.928	UCUACAAUGGGGCAAAAAGUUAUGGC	CCAUAACUUUUUCCAAAUUCUUGGUA
com_Chromosome_7_9258b-52	AGGCAAUCUUUCGGUUCAUUUGUCCCGAAUUUUUUUUCUAAAAUAAAAUUCUGGAAACACAUUAAAAAAAAAAUUCGGGACCAAUGAACAAAAAGAUUGCCG	0.928	AAAAAAAAAUUCGGGACCAAUGAA	UCAUUUGUCCCGAAUUUUUUUUC
com_Chromosome_4_46241b-83	UGGAACUUUCCCAAACAUUAUGAGACCACAAGCCAAAAUUUGCGCGUCCCUUUGUUUUUUUUUAAAUUUUGACUUGUCGUCUCAUAAUGGGAAAGUACCC	0.926	UUUUGACUUGUCGUCUCAUAAUGG	CAAACAUUAUGAGACCACAAGCCAAAAU
Chromosome_2_42048a-254	AUUAGAGCCACCCCCUGGCCUGCACGCUUGGCUAACUGAAGUGUGCUCAAAAAGUACACUUCAGUACCAGGCGAAUAACUCGCCAGGGGUUGCUUUGAC	0.926	UACACUUCAGUACCAGGCGA	ACGCUUGGCUAACUGAAGUGUGC
Chromosome_5_15072a-113	CUCCUAGACUACAGGCUAAGGCCUAAGCUUAAGGCCUAGGCAUGGGCUUGCUUGGGCCUAGUCGGAGGUUUAAGCUUAGGCUUUACUUUGUAAAAUACGAG	0.926	GCCUAGUCGGAGGUUUAAGCUUAGGCUUU	GGCCUAAGCUUAAGGCCU
com_Chromosome_4_49222b-106	ACAGUAUCUUAGAAAGAAUGAUCAAAAUGAAUUGCGAGCGUGUUGGAAAAUUGCAAAUUCCUACACCCUGCAUUUUUCGUAAAUCAGCAACUUAGAUACUGU	0.926	CCUACACCCUGCAUUUUUCGUAAAU	AUGAAUUGCGAGCGUGUUGGAA
com_Chromosome_3_17863b-128	CUAACAAAUUCCUUAAUCCUUCAGUAUGGCCCGCCGUUUGGGCUUGGGAACACCCUGGGCCCAAACGGCGGGCCAUACUGAAGCUUUUAAGGAUUUUUUUAG	0.926	UGGGCCCAAACGGCGGGCCAUACUGA	CAGUAUGGCCCGCCGUUUGGGCUUGG
Chromosome_6_31843a-273	AAGUUUUUUGAUGGCACAAAAGGAAUAAUUUGCUCUAAAAAAUCUAAGGUUUUUUGCCAUUUUAAGGGUAAACUAUUCCCUGUGUGCGAUCAAAAAAACUU	0.926	UAAGGGUAAACUAUUCCC	AAGGAAUAAUUUGCUCUAA
com_Chromosome_2_60596b-363	UUUCUCUUUAAUUUCCUUACUAUUUUCUCUUCUCUGACUUGUCGCUGCUACCAUUUUUAGCGGCGGCAGAGAAGAAAAAAUAGUAAGGAAAUUUGAGAGAAA	0.926	CGGCAGAGAAGAAAAAAUAGUA	ACUAUUUUCUCUUCUCUGACUUGUCGC
Chromosome_3_59687a-172	UCAGUGUUUUUUUGAAUUAGCGCGCAGAAGUUUACGCCAAUUACGAAACGCCAAAUAGUAUAAUUUGUGUAAUUUUGCGCACUAAUUUAAAAUUUACACUGG	0.926	UUUGUGUAAUUUUGCGCACUAAUUUAA	UGAAUUAGCGCGCAGAAGUUUACGCCAAU
Chromosome_5_40897a-232	AGAAAAUGUCAUCGCCGAAGUGAACCGAUUGUGCCAUAUCAAGAAAUGCUGUCCUGUGGAUUAUGGCACAAUCGGUCCACUUCGGCGACGGCUUUUUA	0.926	UUAUGGCACAAUCGGUCCACUUCGG	CGAAGUGAACCGAUUGUGCCAUAUC
com_Chromosome_3_52976b-289	AUUUGUUAUCUGGGGUUUUAGAGGUCGCUGAUCACGAAUCUGACAUCUAAUUCGAGGUCAUGGACCACAAAAAGCCCCAAGGAAAUAAAG	0.926	GAGGUCAUGGACCACAAAAAGCCCCAAGG	UGGGGUUUUAGAGGUCGCUGAUCACGA
Chromosome_8_16430a-321	CUCCUGAGCGAUGAUUUGGGCCAUUUUUUGGAGGGCUAAAAACGCGCAUAGGUUACCCCCUACACGUGUUUUUACCUUCCGGCCCAAGCCAUCACAUUGGAG	0.926	CGUGUUUUUACCUUCCGGCC	GCCAUUUUUUGGAGGGCUAAAAACGCGC
com_Chromosome_2_50541b-6	GGCAGUUUUUAAGAAACGCCCUGGCAGUUUUAAGAAACGCCCAUCGUGGCAGUUUUUAAGAAACGACCCAGCACGUAUUCUUUCCAUAACUGCG	0.926	UUUUAAGAAACGACCCAGCACGUAUUCUUU	AGAAACGCCCUGGCAGUUUUAAGAAAC
Chromosome_7_12756a-324	UCCAGUGGUGCCGAUAAGCGCGGACCGGGUCAGUUUAGUCUGGCCGGUUCCAGACUAAACCGGCCAGACUAAACCGACCCCCUCCGGAUAGGCGCCGUUGGG	0.926	CAGACUAAACCGACCCCCUC	ACCGGGUCAGUUUAGUCUGG
com_Chromosome_2_26621b-95	GGCCUGUUCUUUUCCUGGAUAGAGUCAAAUUUUGGCAACCUGUAUUUUCUGUACUUUUAUACAGAAAGUACAGGCACAUUGCCAUUCAGGAAAUACGGGUC	0.926	UACAGGCACAUUGCCAUUCAG	UGGAUAGAGUCAAAUUUUGGCAACCUGUAU
com_Chromosome_8_38050b-207	UUGGUAACAGUGUACUUUGUACCCCCCCUUUUUUUUUGAAAAAGAAAAUUUUCAAAAUUUAAAAAGGGGGGGGGGUACAAAUUACACUAUUACCAU	0.926	AAAAUUUAAAAAGGGGGGGGGGUACAAA	UGUACCCCCCCUUUUUUUUUGA
Chromosome_1_88486a-219	CAGCUGAGGGUAAGGUUACCCGUUACCCGAUUCUUUUUCUGCGGGUAAAAAGUUACCCGCAGCUGAGGGUUAGGUUACCCGGGUAACCUUACCCCCAACUC	0.926	UUACCCGCAGCUGAGGGUUAGGUU	UACCCGAUUCUUUUUCUGCGGGUAAA
com_Chromosome_2_40748b-210	AGUGUAGGAAAUAGAGAGACAGUUAGAGAUAUUAGAGUGAAAGAGAAAUAGUACACUAUAUCUCUGACUUCUCUAACCUAUCUUACACC	0.926	CUAUAUCUCUGACUUCUCUAACCUAUC	AGAGACAGUUAGAGAUAUUAGAGUG
Chromosome_7_25841a-383	GCUUUUACCUGCUCAACAUUUUGCAGUGAUCCGAGCACAUCCAUAAUGUAUUUGUGGAACUGUUCGGAAAAGAUUAUCCAUUGUUCAGCGGCGGAAAGA	0.926	UUGUGGAACUGUUCGGA	AUCCGAGCACAUCCAUAAU
com_Chromosome_7_31177b-35	ACAAAAUGAAAGUUAAACGGAAAGGGUAAAUGAUAAAAAUAAAGAAGUAAUUAUUUAUGUGUUAUUUCCCUUUCUGUGCAGCAUUUUGA	0.926	AUUUAUGUGUUAUUUCCCUUUCUGU	GGAAAGGGUAAAUGAUAAAAAUAA
Chromosome_6_39068a-166	CCCCCCGCAUCCCCCCCCCCGAAAAAGUAAACAUUUUUUGUUGAAAAAUUUCUAAAUUAGUAAUUAAACAAAAAACUUACCGGGGGGAGACGAUGUGGGGGC	0.926	AAACAAAAAACUUACCGGGGGG	CCCCCGAAAAAGUAAACAUUUUUUGUUG
com_Chromosome_7_53369b-17	CCAAAUUAAUAUUUCUUAGUAUCAUUCAAUAGCUUUAAAAAAUUAUAUUCUAAUAGAGAACAAUUAAGGCUAUUGAAUGAUACCAUGAAAUAUUAAUUUGG	0.926	UAAGGCUAUUGAAUGAUACC	UAUCAUUCAAUAGCUUUAAA
com_Chromosome_6_46607b-238	CUGGGGGUUCUAUUUUAGGAAAUACGAAGACAAAAAUAAUUCAAAUUAAUAUGUUUACGUGUUUCUUGAAACUGAACCGAGCUCAA	0.926	UAUGUUUACGUGUUUCUUGAAAC	AUUUUAGGAAAUACGAAGACAA
com_Chromosome_7_4223b-175	UGUCCUUCACUGACGGAUUAUCCGUUGACGGAUUGUACCUUAAUGAUGGAUUGUCCUUCACUGACGGAUUAUCCGUUAACGGAUUGUCCACUGACGGAUU	0.924	CUGACGGAUUAUCCGUUAAC	UGACGGAUUGUACCUUAAUG
com_Chromosome_4_65300b-195	GCCUCAACUGGAGGAUUGUUUUAUGUGCCGUAACCAAUAAAAUGCCAAAAAGGCACUCAUUUUGGCACAUCAAAUAAAUUGUGAGCGGAGGA	0.924	UGGCACAUCAAAUAAAUU	GGAUUGUUUUAUGUGCCGU
com_Chromosome_3_59708b-234	CUUGGCGCCAAAACGUAGGCGCCAAAACGAUACGGACCCUCAUUAUUGGUCACUAGAAAGCGGGACUGGGUCGUUUUGGCGCCCACGUUUUGGCGCCGAC	0.924	AAAGCGGGACUGGGUCGUUUUGGC	CCAAAACGAUACGGACCCUCAUUA
Chromosome_3_85135a-348	CACCACAAUGUAUAGAAAAUAUUGCUUUUAUUUUAAGUAUCGAGACAAUAAUUAUUUAACAUAGAAGCGAUAUUUCCUCUGUAAAUUUUGGUC	0.924	UUUAACAUAGAAGCGAUAUUUCCUCUGUA	UAGAAAAUAUUGCUUUUAUUUUAAGUA
com_Chromosome_7_4894b-61	AACCAGGCAUCAUUGCGAGCUUUGCGCCCCAUUUCAUACAGCUCAUUCUAAAUGUUUAGUAGUAUGACACGUAAAAGCAAAGUUAAACCAAAAAUGCCGGUA	0.924	AAAGUUAAACCAAAAAUGCCGGU	CCAGGCAUCAUUGCGAGCUUUGC
com_Chromosome_6_6513b-48	CCAAUUCUUAUCCCUAACCCAAACUCGAACAAAAAUUCCGAAAAUUUUAAUUUUUCAACCUUCGGCUUUUUGUUCGAAUUCAGGGUUAGGGACAGGAUUUGA	0.924	UUUUUGUUCGAAUUCAGGGUUAGGG	CCUAACCCAAACUCGAACAAAAAU
com_Chromosome_1_73219b-29	CGCGUCAGGACGAGCCAGCUGGGGACAACUCAGCCUUAAGAAAAUUUAAAAAAUUUGUCUGUCAGCUGAGUUGUAAAUUCAGCUGAUUAGUCCGGAAGCC	0.924	UGUCUGUCAGCUGAGUUGUAAAUUCAGCU	CUGGGGACAACUCAGCCUUAAGAAAA
com_Chromosome_3_89640b-131	UAGCAGUUGCUUAGAAAAAGCGGCGCUAGUUACAAGAAAAAUUCAAAAAGGUCCUUCUUGUAACUAGCGCCGAAAAAGCUUCUUCUCAUCAAUAGCUU	0.924	CUUGUAACUAGCGCCGAAAAAGCUUCUU	AAAGCGGCGCUAGUUACAAGAA
com_Chromosome_1_70307b-217	CCAAAAUUAAGGUGACACACUAUCCAUUUCCAUCACACUGCUCCGAUUUAUUGGGGAUGGAUAAUGUGUCUCCUUAAUCUUGU	0.924	GAUGGAUAAUGUGUCUCCUUAAUC	UUAAGGUGACACACUAUCCAUUUC
Chromosome_6_52870a-361	CACCAAUCAUUUCGUCUCGAGGAGCUAUGCACGAAAAAGUAGGUCUCCAGUUGCGAAUUCGUGCAUAGCUCCAGACGAAUCGAUUGGUA	0.924	UUCGUGCAUAGCUCCAGACG	GUCUCGAGGAGCUAUGCACGAAA
com_Chromosome_2_76418b-108	AACACUCUACACUACACUAUAGCACCUGUAAAAGUGAUUGCGGAUGUGCAAUUUCGCUGCGCUUAUAUAGACUUUUGGAGAGUAGUGUAAAGUGUA	0.924	GCUGCGCUUAUAUAGACUUUUGGAG	CUGUAAAAGUGAUUGCGG
Chromosome_2_84465a-157	GGGGUACUUCUAGGUUUUGUCACCCCCUGAAUUUUUUUUUCUAAAGCCUAGAAAUUAAAAAAAUUUAGUGGGGGUGACAAAACCUAUAAGUACUCA	0.922	AAAAUUUAGUGGGGGUGACAAAACC	UUUUGUCACCCCCUGAAUUUUUU
Chromosome_2_14514a-181	GUUCUACCAGAAAAGUCUAUAAAAGGGCAGCGAAACUGCUCAUCCGCUUCCACUUUUAGUCCAGCAUCUUCCGCUGCCCUUUUAUAGACAUUUCGGUGGGAC	0.922	CAUCUUCCGCUGCCCUUUUAUA	UAAAAGGGCAGCGAAACUGCU
Chromosome_1_84113a-170	CCCGCCGGGAUUUUCCCGGGAUUCCGAUCCUCGGCUUUUUUUUGUUGAAAAACUAGCCGAGAUCAGGAUCCCGAACACAAAAUCCGGGCGGC	0.922	AAAACUAGCCGAGAUCAGGAUCCCGAA	CCGGGAUUCCGAUCCUCGGCUUUUUUUU
com_Chromosome_4_458b-114	UAAAGCCGUCAUAAUAGGUGUUAAUUAAAAAAACCAUCUUAUAAGAAACUUUUUAAUUUUGAUGGUUUUUUAAAUAACGGAAGCCCAUUAUGACUGUUUUC	0.922	GAUGGUUUUUUAAAUAACGGAAGCC	UGUUAAUUAAAAAAACCAUCUU
Chromosome_7_44446a-192	AGAGAGCCGAGCCUUGUGAGGUAUUGGUUACUAGCGGGCCAAGCUUAAUUAAACUUGGCCCGCCAGUAACCAAUACCUCGUAAGGUUCGGCUCUCC	0.922	UGGCCCGCCAGUAACCAAUACCUCGUAAG	UGUGAGGUAUUGGUUACUAGCGGGCCAAG
Chromosome_8_14798a-371	ACAGGAAAAUUUCAUCUAGUCAUUUCGAAAGUGAAAAUAGUACUUAGGGUGGAAUACUAUCGUUUCACUUAUUAUUUGAUUGAUAGAUUUUUCUGC	0.922	UACUAUCGUUUCACUU	UUCGAAAGUGAAAAUAGUAC
Chromosome_1_77517a-224	GUGACCAGCGCCCCGCGGACAUUAGCGCCAAUGUUCAAAAUCUGAUUCAAACUUAUGUUUAAACGGAUUUUGGGCAUGGUGCGAUGUCUGGGACGCAGUCAA	0.922	ACGGAUUUUGGGCAUGGUGCGAUG	AUUAGCGCCAAUGUUCAAAAUCUGAU
com_Chromosome_8_29689b-249	AAUGUUCGGUUCUUAUGAGGUUUUGUUUGCCAUAUCCAAGUUUUAAAGAGAUUUAACAAAAUCUGAUGAGGCUAAUAAAACCAUCGAAAUGAACCGAAUAUU	0.922	UGAUGAGGCUAAUAAAACCA	GUUUUGUUUGCCAUAUCCA
com_Chromosome_8_39640b-151	UGGUCCUAUGAUAUGCACCGAUAUAAACCAACUAUCGUACUCAAUGAUGGUGAAUUGGGUACGGUAGUUGUUUGUGUCGGUACGGUUCAAAAUACCG	0.922	UACGGUAGUUGUUUGUGUCGGUAC	CACCGAUAUAAACCAACUAUCGUAC
com_Chromosome_6_23867b-154	UUGAUUUUGAAAAAAGUUAUGGACAAAAAAUUCCGACUUAAUAUUUUGUGGAAUUUUGGCUCCAUAACUUUUUUAUAAUUUCAU	0.922	AAUUUUGGCUCCAUAACUUUUUUAUA	AAAAAAGUUAUGGACAAAAAAUUCC
Chromosome_1_78092a-245	UACGCGUUUAAAUCGGUUUUUGAACCGGUUUAAAAUGCUGAAAAAUUAGCAAAAUAGUGUCCUCCGUUUUAACCGGUUCAAAAACCGCUUUAAACGCGUU	0.922	UCCGUUUUAACCGGUUCAAAAACC	UUUUUGAACCGGUUUAAAAUGCUGA
Chromosome_2_62142a-216	AUUUUAGGUUCGGGAAAUCCGAUUCUGGAAUCUAUUUUGGCCCAAAUUCAAACCCGGAACCAAAAUAGAUGCCAGAAUCGGGUUUUCCGACGCUAAAAA	0.922	AUAGAUGCCAGAAUCGGGUUUUC	AAAUCCGAUUCUGGAAUCUAUUU
com_Chromosome_4_38680b-94	CUUUAGGUGAGACGAUGAAAAGCCAAAGAGGGGCAGAAUUUUUAUGAAAACCAAAAAGGUCCCUUUUUGGUUUCUCAUCGUUCCAUCUAAAA	0.922	AGGUCCCUUUUUGGUUUCUC	AAAAGCCAAAGAGGGGCAGAAUUU
Chromosome_1_91082a-302	CGAGUCCCGGACCCGAACUUGGACAAAAAGGCGAAAAUUAAAACAGAUUUUUAUGUGUGUGUUUUGAACUUCGACUUUUGUUCAUGUUCGGUCCGGGAUUCA	0.922	UGUUUUGAACUUCGACUUUUGUUC	GACAAAAAGGCGAAAAUUAAAACAG
com_Chromosome_4_29781b-235	CGAAUUUCACAUUUUUUGCCUAAAAUGGUUUAAAUACGGAAAAUACUGCAAUAAAAGACUAUUUAAACCAUUUGUAGGCGAAAAACACGAAAUUCU	0.92	UAAACCAUUUGUAGGCGAAAA	UUUGCCUAAAAUGGUUUAAA
com_Chromosome_7_6945b-49	CUAUAAUUCCCAACAGCCCUUGUGAUGAGUGAGUGAAUAAAAUAUUCCGUCCUCAUUCGUGGCACUCUCUGAAAGGGAUUAUAA	0.92	UUCCGUCCUCAUUCGUGGCACUCUCU	UUGUGAUGAGUGAGUGAAUA
Chromosome_2_15936a-111	UAAAUUACAAUAGUAAAAUACAAAAUACGCAUUUUCCACUUAAUGUGAAAUGGUGGCGUGGAAAAUUCGCAUUAUGUAUUUUACUAUGGUAAUUUU	0.92	UGGAAAAUUCGCAUUAUGUAUUUUACUA	AGUAAAAUACAAAAUACGCAUUUUCCAC
com_Chromosome_1_58953b-81	AUUACCCCUGCCUUCUGAAGUGUUCUUUCACGUUGGUUGAUGGCACCGCCUUAAAAGACAAUCAAUAUGUCAGACACUUCAGAGCAACGGGGGUAAA	0.92	CAAUAUGUCAGACACUUCAGA	UGAAGUGUUCUUUCACGUUGGU
Chromosome_2_45788a-314	AGAUAUUUUGAACAGUGAACUCAUAUGGAUGGAUAUAUUUGUUAACGUUCUGUCCAAAUGAGUUCAUUGUCCAAAAAUGUCA	0.92	GUCCAAAUGAGUUCAUUGUCCAAAAAUGUC	AGAUAUUUUGAACAGUGAACUCAUAUGGAU
Chromosome_9_9768a-323	UGAUUUUUCAUCAAGUACUUGAUUUUUUUAAACUUAAAAUUAGUUGGGCGUAAAAAACUCAUAUAAAAUUUUGAAAAAAUCAAGUACUUGAUCAAAAAUCA	0.92	UAUAAAAUUUUGAAAAAAUCAAGUAC	UACUUGAUUUUUUUAAACUUAAAAUUAG
com_Chromosome_3_67344b-239	GGUGGGACAUGUUGAAAGCGGACAAACCAAUUAAAACUAAUUAAUUUCCUAAUUAGUAAUGCGCCAAAUUUGCCCGAUUUCUGUGUGUCCCACA	0.92	UUUGCCCGAUUUCUGUGUGUCCCAC	GGUGGGACAUGUUGAAAGCGGACAAA
com_Chromosome_1_40038b-230	CGUGACCGGAAAAUGCGUCAGUGGAAACCUAAUGAACUUGUUUUUAUGAAAAUAAAAUUUCCACUGACGCAUUUUGCGGGCGCC	0.92	AAAUUUCCACUGACGC	CGUCAGUGGAAACCUAAUGAACUUGUUUUU
Chromosome_2_83331a-260	CGGUUGGCCGGAGAGAAAGUCAAGGCAUGGAUACUCCUUAUGACUUGCCUCGUAACACGAGCGGUUCAUCUGGAGGCCAUGCUUGACACAACGGCCGAAUCA	0.92	AGCGGUUCAUCUGGAGGCCAUGCU	GGCAUGGAUACUCCUUAUGACUUGCCU
com_Chromosome_5_49448b-187	AAAACUUACCUUUUUUCAAUCUUAUAGGUCUUUAAACAGCGUUAAAUUUAAUUAUUUAUUUAAAGCUGUUUACAUCUGGGAUUGAAAAAAUGUAAGUUUA	0.92	AGCUGUUUACAUCUGGGAUUGA	CAAUCUUAUAGGUCUUUAAACAGCG
com_Chromosome_5_47060b-115	UGGCGCAGGUAUUUUGGCGCGGCCAUUUUGGCGCACUCCAAUUUAUAACGUGCGCCAAAAUGGCCGCGCCAAAGUGACCCCGACCC	0.92	UGCGCCAAAAUGGCCGCGCCAAAGUGA	AUUUUGGCGCGGCCAUUUUGGCGCAC
com_Chromosome_1_7678b-374	UGGAAAAGUGAGCAGAUCUGUGGUUUUUCGGUACCAUUAAACUCAGCGCGAGCAGAUGAGUAAAAUGGUACCGCAUAUAUUCACGGUUUUGUCCACUUUCCG	0.92	UGAGUAAAAUGGUACCG	UUUUCGGUACCAUUAAACUCAG
Chromosome_1_90569a-364	AGGCGCCAGGUGAGAAACGAACACUCUCUCCCACCCCCUCAAGCGCUGAAUGUGAUCGGCGGGGGGGGGGGGGAUACACAUUGUUUAUUUCUCAAACCGUCA	0.92	UCGGCGGGGGGGGGGGGGAUA	UCUCUCCCACCCCCUCAAGCGCUGAA
com_Chromosome_3_6644b-99	UCUAUGACUAGGGAUGCAAUUUAUAGUUUUUUAGAACCUAAAAACUAACGAUUUUGUCGGUUUUAGUUACUGUAAAUCUCAUCCAUACUUAUGGC	0.92	UUUUAGUUACUGUAAAUCUCAUC	AUGCAAUUUAUAGUUUUUUAGAAC
Chromosome_5_43651a-289	UUAUCAGUGUAUUUUUUGAAUUAGCGCCAAAAUUAUUUCUCUUAACGCCAAAUAGCAUAAUAGCGUAAUUUUGCGCGCUAAUUCAAAAUUUACACUGGUAA	0.92	UAGCGUAAUUUUGCGCGCUAAU	UUAGCGCCAAAAUUAUUUCUC
com_Chromosome_3_80393b-18	CUACUGUAGAGUGAGCACCACAUUUUACAUGCUGCACUAAAAGCAAUUUCCAUUUGCUGUGUACGUGUGGUGCUGCUCACUCUACAGUAU	0.92	UGUGUACGUGUGGUGCUGCUCA	GAGCACCACAUUUUACAUGCUGCACUA
com_Chromosome_3_27319b-147	ACUUGGUCCAUUUUCAACCAAAUUAAUAAUUCUUGGUAUAAUUCAAUAGCUUUAAAUUGAAUAAUACCAUGAAAUAUUAUUUGAUUUAAUUUAAGCCAAGU	0.92	UGAAUAAUACCAUGAAAUAUUAUU	AUUAAUAAUUCUUGGUAUAAUUCAA
Chromosome_6_38470a-350	ACGGAUCUUGAAAAUGCUUAUUUUCCCGUUCAUUUCUAGUCCAAACACGAAAUGAACAGGAAAAUAAGCACUUUCAAAUUUUUCUGC	0.918	AAUGAACAGGAAAAUAAGCACU	AUGCUUAUUUUCCCGUUCAUUU
Chromosome_5_29166a-284	AAGCAGCAAAGAUUGUGCAUGGAUAUUAGCCAAUUCAAAAGAACAAAUUUGUUUUGAAAAAUGGCUUUAUCCAUGGACAAGUAAAUCCCCGCUGCUG	0.918	UGAAAAAUGGCUUUAUCCAUGGACA	UGCAUGGAUAUUAGCCAAUUCAAA
com_Chromosome_8_31874b-245	GCCCCCACCCCCCUUUUCAAAAUAAAAAUAAGACGUUUUACACGAAUCUUAAAAUUCUUAUUUUUUCGAGAAAUAGGAGGGGGGGGGG	0.918	UUCUUAUUUUUUCGAGAAAUAGGAGGGG	CCCCCCUUUUCAAAAUAAAAAUAAGACG
Chromosome_4_68531a-283	AGGCAUCUUUUUACGAAUAUGCCAUCACAAAUGAAUAUAUUUAUGAAUAUAGCCCUAUGAUAAAUGCACUUUUGUGAAGGCAUAUUUUUACGAAUAUGCCA	0.918	UGUGAAGGCAUAUUUUU	CGAAUAUGCCAUCACAA
com_Chromosome_3_32264b-219	CAACAAUCUUGGUAUCAUUAAAAAGCUUAAACAUAAUCUUUUUGCUUUUUCUAAGGCUAAUAGAGCAUGUAAAGGGCUUUCGAUUGAUACCAAAUAAUGUUU	0.918	CAUGUAAAGGGCUUUCGAUUGAUACCAAA	UGGUAUCAUUAAAAAGCUUAAACAUAAU
com_Chromosome_1_11245b-61	AUCGGUAAUAGUGGAGAAUGUGGGCUCCACCAAAAAAAAAAAAUUUUUUUUUUUGGUUGAGCACAGAUUCUCCAUUAAAUAUGAG	0.918	UUUUUUGGUUGAGCACAGAUUCUCCAUU	UGGAGAAUGUGGGCUCCACCAAAAAAAA
Chromosome_4_66603a-354	AAUGGUUACAAAAAUACAACAAGCAUAAUUUUAUUUACGUAAUAUUAUACGUAAAUAAAAUUAUGUUGGUUGUAAAAAAUCAUA	0.918	UAAAUAAAAUUAUGUUGGUUGUA	CAAAAAUACAACAAGCAUAAUUUUAUUUAC
com_Chromosome_5_38061b-14	UGAUUUUCGUCAAAAUUUUUUUGAUAGAUUUUCACUUUUUUACCGUUGUUCAAACAGUAAAAAAGUGAAAACCAAUCAAAAAAAUUUUUUGACGUUAAAUCA	0.918	AGUAAAAAAGUGAAAACCAAUCAAAAAAA	UUUUUGAUAGAUUUUCACUUUUUUACCGU
com_Chromosome_4_51201b-90	CGGACCUAAUUUCAAACAAAGUCGAAAGUCCACAUUUUUGAAUUAAUCGAAAAUUUGGACUUUCGACUUUUUGUUCGAAUUAGGUUCC	0.918	AAAUUUGGACUUUCGACUUUUUGUU	AAACAAAGUCGAAAGUCCACAUUUU
com_Chromosome_2_41694b-165	UACUGUCGAAAUCACUCACUGUCGAAAUCACCUGGCACGUUUUAUUUUCACAAAGAAAAAACGGUUCCCGGUGAUUUCGUCAGUGAUUGAUUUCGUCAGUA	0.918	AACGGUUCCCGGUGAUUUCGUCA	CGAAAUCACCUGGCACGUUUU
com_Chromosome_5_42680b-289	CUGCAGAAUUGUGGUCCCGCUUGAAAAUUUAGUUAAAAAUUUUACUAGUUAAACGAAAAUCAUUAACAAAAUUUUUUGUUGGGUCCAAAAUUCGGCAU	0.918	UCAUUAACAAAAUUUUUU	AAAAUUUAGUUAAAAAUU
com_Chromosome_6_30516b-205	AAGUAUUGUUUUGGAUGUUUAAGAGUGUCACUGACUUGUUAAUUUUUACAUUUCUAAAUUAAUCAGUCAGUCACUAAUUGUCUCAUGGCAAUAUUU	0.918	UUAAUCAGUCAGUCACUAAUUGUCUC	GAUGUUUAAGAGUGUCACUGACUUGUUAAU
Chromosome_3_18367a-246	GGCGCCAAAACGACCCAGUCCCUACAUUUUUAUCUCAUUUUUUGAAUGUAAUCCUUAUAUAAAAAGUUUGGUGUAUGUCGGGGACUGGGUCGUUUUGGCGCC	0.918	UAAAAAGUUUGGUGUAUGUCGGGGAC	UCCCUACAUUUUUAUCUCAUUUUUUGA
com_Chromosome_2_22070b-104	GGGCACUUUUAUAGAAUAGGAGCCGACAAAUAUAUUUUGGAAAUCAAAAGGGUCCCUUCUUUUGUUUUGUCGACUCCUACUCUCUAAAAGUGCUA	0.918	UUGUUUUGUCGACUCCU	GGAGCCGACAAAUAUAUUUUGGAAAUCAAA
com_Chromosome_3_49075b-191	CUCUUAGACAGGCAAGUCGUACAAUAGAAGCUUAGGCCUUGACCUAAAGCUUAGGCCUAAGUCUGUGCACGAGUUGCCUUUUUAUGAA	0.918	UAAGUCUGUGCACGAGUUGCCU	AGGCAAGUCGUACAAUAGAAGCUUAG
Chromosome_4_19631a-223	GCUCCGCAUAGACAGACAGUGCAAUAUUUCCUCCUUCCCUCCGCUAACAAAUAAGGGAACGCGGAAAUAGUGCACAGUCUGCCUUUCUGAGA	0.918	GCGGAAAUAGUGCACAGUCUGCCU	ACAGACAGUGCAAUAUUUCCUCCU
Chromosome_2_88929a-292	CAAUCGGAUUUUUAUCUGGCAUCUGUGUAAAUAUGGCUGUUGUCCUCUAAUAUGUACAUAGAUGAGACAGAUAAAACUCUCGAUUU	0.918	UGUACAUAGAUGAGACAGAUAAAACUC	UUUUAUCUGGCAUCUGUGUAAAUA
Chromosome_5_30856a-165	CUGUCCAAAUAAGUGAUGAAUUUCUGCAGAGCACCGAUUGGAGAACAUUCGGUCGUCGGCAGAGAAUUUACUAAAAUCAUAAAAAUGGAUAA	0.918	GGUCGUCGGCAGAGAAUUUACUAAAAUC	UGAAUUUCUGCAGAGCACCGA
com_Chromosome_4_44482b-347	UGAGUAUUUAUGGCGCUUUGCUACACUAAUUGAGCAAAAAGACAAUCGAAUUAAAUUGAUUACUCAAUUAGUGUUAAUCAAGCAAAGGGUAAUAAAUUUUUU	0.918	UUGAUUACUCAAUUAGUGUUA	CACUAAUUGAGCAAAAAGACAAUCGAA
com_Chromosome_2_4463b-171	GAAACCCGGGUUAAGGCUUAACCCGGGUUUAUAACCCAAAGACGAGCAACACAAAUCUAUACUGUUAACCCGGGUUUGGCUCCUUAACCCGGGUUUA	0.918	UUAACCCGGGUUUGGCUCCUUAACC	UUAAGGCUUAACCCGGGUUUAUA
Chromosome_2_75759a-192	UGGCAACCAAGGAAGAUACACACUAUUAUUCACAUUUUCAAAUUUUUGAUAAAUAUUUGAUUUAAUGUGGUUUAAUGGUUGUUUUUCCAAAAUAUUUUGCCA	0.918	AUUUGAUUUAAUGUGGUUUAAUGGU	UAUUAUUCACAUUUUCAAAUUU
Chromosome_2_34210a-346	CAGAGACGCAUAUGGUCACGCACUGGUCACUCUCUGCACCAGAGAUCGAUAUCGCAUCCCAGCGCGCAGCGAGUGACCACUGAGUGACCGUAUGCAUCUCUG	0.918	CCAGCGCGCAGCGAGUGACCACUG	UGGUCACUCUCUGCACCAGAGA
Chromosome_5_23099a-387	AAUAGAGGAACUGACUUUAUAUAAAAAGCCGUGCCAAGCAAUAAAAUAAUUAUUGCCCAAUAGGCACGACAUUUUUUAUAUAAUAGCCGAACUCUUCUAUG	0.918	CAAUAGGCACGACAUUUUUUAUAUAAUAG	UUAUAUAAAAAGCCGUGCCAAG
Chromosome_3_48675a-392	GUCUCUUGUUCUUUAGGCGUCCAAUCAUUGACUAUACUUAGUUUCUAUGCCUAAAAAACUAUGGAUGGUCAUCGAUUUGACGGCUAAAAUGCAAUAGAG	0.916	UAUGGAUGGUCAUCGAUUUGACGGCUAAA	UAGGCGUCCAAUCAUUGACUAUACUUAGU
com_Chromosome_8_2364b-208	ACACAGGCAUAAUGGUGGAGAACAACACCAACAACAACAACAAUUAUGGCAACAUGCCAUCAUUGGUGGUCGGCGUUGACUCCACAGUAGAGUACUCUGUGA	0.916	CCAUCAUUGGUGGUCGGCGUUGAC	AACAACACCAACAACAACAACAAUUAUGGC
com_Chromosome_2_27647b-202	UAAUACUUCCGAUGCCCCCCCCCUUUUGAAAAAUUUAUUUUCUAUUCUAAAAAGACGUGAAAACUUUUUUCCAAAAAGGGAGGGGGACCAUCGGUAGUAUUA	0.916	GAAAACUUUUUUCCAAAAAGGGAGGGGGAC	CCCCCCCCUUUUGAAAAAUUUAUUUUCU
Chromosome_1_73804a-299	CGUGCCUUUUAACGUUUUUGUGCAUCUUUUCAUACCUUUUUCGGAAGGGAUUUUCUGAAAAUUUAUAAAUAAAAAUCAAAUAAAAACGAAAAAAGGCAUU	0.916	AAAACGAAAAAAGGCAU	CGUGCCUUUUAACGUUUU
com_Chromosome_4_14529b-229	ACGGCGUAAGUCCUUUGAAAAAUUAAACUAAAAAUGAUUUUUUCUAAAAUCAGAAAAAAUCAUUUAAUUUUUAGUGUAAUUGGAAAUAUUCGCCGC	0.916	AAAUCAUUUAAUUUUUAGUGUAA	AAACUAAAAAUGAUUUUU
Chromosome_9_23454a-180	UGUUUUGUCACCCCCCCCCCCCCACUUGAAUUUUUUCUAAUUAUAAAAUUAUUAGAAAAAAAAUUCAGAAAGGGAGGGGUGACAAAGCC	0.916	UAGAAAAAAAAUUCAGAAAGGGAGGGG	CCCCCCCCCCCCACUUGAAUUUUUUCUAA
com_Chromosome_3_78723b-144	GGUUGGGCGUAACUGGGCUUUCAAUUACGGAAAUCCGCAAUCUAUCAUUACGGUAGUCAAAAAACGCCGUAAUUUCCGUAAUGCGUAAUUACGCCCAGCA	0.916	AAUUUCCGUAAUGCGUAAUU	ACUGGGCUUUCAAUUACGGAAAUCC
Chromosome_5_2574a-360	CGCGGAAAAAAUAGAUUUUCAACAAUUAUUUUUUGUGCCCUAUCCGGGCCGCAAAAAGUAUCCUUGAACGUUUGUUUUACCGUC	0.916	CGCAAAAAGUAUCCUUGAACGUUUGU	UAGAUUUUCAACAAUUAUUUUUUGUGC
com_Chromosome_3_78845b-186	AGGAAGCAGUCUGACGAACGACACAGGCGGUUGACUGCUGGGGCCCUAAGGGCCCCCGACAAUCAGUUAACCGCCUGCGGAUCACGCGCGGACUUCUUCCG	0.916	CCCCCGACAAUCAGUUAACCGCCUGCGGA	ACAGGCGGUUGACUGCUGGGGCC
com_Chromosome_2_45335b-30	AGAAUUUUUCUGAUUGUUCCGGAAUGCUUCAGAAUAAUUCUGAUAAUUCUGUUACAGACCAGAAUAAUUCUGAAAAUUCUGGUAAGCGUCCGAAUAGUUCU	0.916	ACCAGAAUAAUUCUGAAAAUUCUGGUA	CCGGAAUGCUUCAGAAUAAUUCUGAU
Chromosome_8_18179a-224	AUGGUCAUAAGUGUUGUCCCAUCAUGCUUUGAAAUGCUGAUCCAGAGAAGCAAUAUUUUAAAAAUGAAAUGGGACAACACUUUUGACCAC	0.916	UAAAAAUGAAAUGGGACAACACU	UGUUGUCCCAUCAUGCUUUGAA
com_Chromosome_1_45861b-50	CUCCACCGUUCGCCCACCGAUUUUAUCAUUAUUUUUUUCAAAUUUUCAAAAUUAGAAAGUUAUCAAAAAAAUAAUGAUAAAAUCGGUGGGCGGGGGGAGGAA	0.916	GUUAUCAAAAAAAUAAUGAUAAAAUC	UUUUAUCAUUAUUUUUUUCAAAUUU
com_Chromosome_1_57532b-35	CUUGGCCAUCACCGCCUUCGUUUACCCCGUGCUUACCCACUGGGGAUGGACGAAACAGGUAAUGGCCAAA	0.916	UGGGGAUGGACGAAACAGGUAAUGG	CAUCACCGCCUUCGUUUACCCCG
com_Chromosome_4_14891b-236	UCAUUCCUUCAGGUAAUGAAAAUCAAAAAAAUGGCUUGAAAUCGGGAACGUUUUUAAAAAACCAAGCCAUUUUUUGGAUUUAAAUCACCCUGAAGGAGUGG	0.916	AGCCAUUUUUUGGAUUUAAAUCA	AAAAUCAAAAAAAUGGCUUG
com_Chromosome_8_2579b-207	UUUUCAAUAGGUUUUAUAUUUUUUGGUAAAUAUUUCCGGUAUUUUGAGAAAAAAAAAAUACCGAGAUUUUUAACCAAAAACGGUAAAAAUUUUUGAAAU	0.916	CCGAGAUUUUUAACCAAAAACGGU	UUUUUUGGUAAAUAUUUCCGGUA
Chromosome_7_41049a-192	CGGGUUCCGUCAAGCUGAGGUAGUAGGUUGUAUAGUUCUGGAACGGUAUCUGUUGGAGGAAACUAAGCAGCCUGCUCACUCGCCAGACGGAACCCA	0.916	GGAGGAAACUAAGCAGCCUGCUCACUCGC	UGAGGUAGUAGGUUGUAUAGUUCUGGAA
com_Chromosome_3_42905b-221	AAAUGACGGUCAAUCUUAAUGAUUUUGUCAUCAAAAAAUAGCUUAAUCGAAAUCUCAGUUGACCUAUUAAUGACAAAAUCAUUAAGAUUGACCGUCAUUU	0.916	UUGACCUAUUAAUGACAAAAUCAUUA	AAUGAUUUUGUCAUCAAAAAAUAGCUUAAU
Chromosome_4_14727a-314	AAGUAUUUAUUAUUCAUAAUUAGGGUUGGUAUAUUUUAUGUGCAUUUUACGAUUUUAUGUGUAUAUAAUUACCUGCCCUAGUGAUAAUCAAUACUA	0.916	UAUAAUUACCUGCCCUAGUGAUA	AUUCAUAAUUAGGGUUGGUAUAUUUUAUGU
com_Chromosome_5_19986b-197	GUCAAUGCCUACAUUCUUAGUACAACCGAAAAUUUAAAGUCUACAAUUUUUUUGUAAAAAAAAAGUUGUGGCCUUGGAAACUAAGAAUAGUUAGUCAUUGAA	0.916	UUGUGGCCUUGGAAACUA	AGUACAACCGAAAAUUUAAAGUCUACAAU
Chromosome_3_53851a-280	UGUGCAAAAGCAAAGAGGUGGGCAAAGGACGGGGAGGGAGCUUAAGGAGCUUAAUUCCUUUCCCGACACUUUGUCCACAAAUUCUUUUCUGUGGCACU	0.916	UUCCUUUCCCGACACUUUGUC	GCAAAGGACGGGGAGGGAGC
com_Chromosome_2_34291b-243	AACUGUUGGCCGUAGCACAGAAUUGUCAUCGUUUACUUUGGGUUGAGGACGAUGACAAUUCGCAAAUAUGGUAAAUCAUUUUAAUAGUA	0.916	UGAGGACGAUGACAAUUCGCA	CACAGAAUUGUCAUCGUUUACUUU
com_Chromosome_4_40042b-186	GGCCUACACCACAAAAUUUAAAAAAAGGUCAACAAAGGGCGCGCUAAAAUGCCUGCAGCGCGCUCUUUAUUGACCUUUUUUAAAAUUUUGUGGUGUAGGCC	0.916	UCUUUAUUGACCUUUUUUAAAAUU	UUUAAAAAAAGGUCAACAAAGGGC
com_Chromosome_4_12019b-167	UGUUGCGUUUAAAGAAAGUUAUGGCCCGAAAUGUUUAGGAAACCAAUUUUUUGAAAAUUUAUGGCCAUGACAUUUUAAACACAAUG	0.916	UUUGAAAAUUUAUGGCCAUGAC	AAGUUAUGGCCCGAAAUGUUUAGGA
com_Chromosome_2_20375b-135	CGGGAGGAAAACUGAAUGUGUUGGAGAAGAGUAAAUGUACUUUGCUCCUGGUCACUUAUCGAUUGACAUUUACUCUUCUCCAACAGAAUGUUUACACUUUCG	0.916	AUUGACAUUUACUCUUCUCCAACAGAA	UGUUGGAGAAGAGUAAAUGUACUUUG
com_Chromosome_1_89255b-143	GUUAAUCAUUUUUCAAAAAAGUUAUAAACUAAAAUUCACAGAUUCACUAAAAUAAUGUUUUUUGUGAAUUUUACUUUAUAAUUUUUUUGAGAAAUGAUUAAC	0.916	UGUGAAUUUUACUUUAUAAUUUUUUUG	AAAAAAGUUAUAAACUAAAAUUCACAG
Chromosome_5_1276a-402	UUCUCACGAGAAAAGGUGAUUUUAUUGGGCCAGGCAGAGAAACUUUUCUCUCUCCUCAAUAAAUAAAAUUAUUCCUUUUUUUAUGAGGC	0.916	CCUCAAUAAAUAAAAUUAUUCCUUUUU	AAAGGUGAUUUUAUUGGGCCAGGCAG
Chromosome_4_29398a-199	AUAUUGGAGAAUUGGUGUCCCGAUGGAAAUAAAGUUUAGAUUUUUCUUCCUAAUGAACUUUUAACUUUCCACAGGGACAUUAAUUCUCGAGUAA	0.916	UUUAACUUUCCACAGGGACAUUAAU	UGGUGUCCCGAUGGAAAUAAAG
com_Chromosome_3_88340b-93	GCCAAAAAAUCGGUGCCAAAUUUUACAUUUUACACAUUUUCAUUUCAAUUUGGAGAAUGUCUAAGAAUUCAGAAAAUUUGGCACCGAAUUUUGGA	0.914	UGUCUAAGAAUUCAGAAAAUUUGGCACC	UGCCAAAUUUUACAUUUUACACAUU
com_Chromosome_6_10422b-72	AACGUUUUAAGAAUUUAUAGGUAUCUCUUGUGAAAAAAAUAAGGAUACAUUUUUUAUGAAUUUCACAAGAAAUUUUUUAUAAAUUCUCAAAAAUGUC	0.914	UUUCACAAGAAAUUUUUUAUAAAU	UUAUAGGUAUCUCUUGUGAAAAA
Chromosome_9_15737a-332	UUAAUGGGUUUCGGCGGGUUGGAGCAAGUACAAAAAAUAAAAAAUAAUGAGACGAUUAGAUUUUUAUCUUGUCACGUCCUCCAUACCCAACUUAUCCAUUAU	0.914	UUUAUCUUGUCACGUCCUCCAUAC	UUGGAGCAAGUACAAAAAAUAAAA
com_Chromosome_3_21251b-2	UUUUUAAAAGCAAUGAAACCAAAAAUUGAACGGUAUUUUUCAAUUAUUCUGUUGGAAAAUGACGGUUCAAUUUUUGUUUUUUUUUGUUUUUAAAAC	0.914	AAAAUGACGGUUCAAUUUUUGUUUU	ACCAAAAAUUGAACGGUAUUUUUC
com_Chromosome_3_49355b-174	CCCUUUCGCACAUGCAUUUGUCCGUGUGUCAUCAAUCCGAGCAGUCCGUUCGGACUGAUUGAUUUAUGGACGAACGUAAAACGGCGAAUGGA	0.914	UUCGGACUGAUUGAUUUAUGGACGAACG	AUUUGUCCGUGUGUCAUCAAUCCGAGC
Chromosome_7_17178a-325	AUGAUCUAAGCCUGAUCAAGUGAUCAAUGCCUGCAUAUCAAACAAGUUUUGCAUAAUUUUCAAGUGACUAUUGGUUACUUGAUCAGGCACUGAUCAA	0.914	AAUUUUCAAGUGACUAUUGGUUACUUGAUC	UCAAGUGAUCAAUGCCU
Chromosome_8_23621a-320	UGGCAAUAGAAAAGAAACGAGAGUAAAAUAAAGGAAAGGGAGAGACAAUAGAAAAUUUGUCUCUCAUCCUUCCCUUUUUUAUACCCCAUCUUUUAUUUGUUU	0.914	CUCUCAUCCUUCCCUUUUUUAUACCCC	AGUAAAAUAAAGGAAAGGGAGAGAC
com_Chromosome_9_826b-211	GGGUAAUAGUGUAGUUUAUCCCGCCCCCUUUUUGAAAAAAAAAAUUUCAUGUCAUAAAAACAAGUUUCCUGGGGGGGGGGGGAUAACCUACACUAUUACCG	0.914	UGGGGGGGGGGGGAUAACCUAC	UAGUUUAUCCCGCCCCCUUUU
com_Chromosome_3_44257b-113	AUUCAAAAUCGGCCACUUUUCAUAUAGCGCCAAAAUAUUUUUAAUAGGAUUCUUUACCAUUAAAAUUUUGGCGCUAUAUGGAAAGUGGCCCUUUUUGAAA	0.914	UUUUGGCGCUAUAUGGAAAGUGGC	CCACUUUUCAUAUAGCGCCAAAAU
com_Chromosome_3_39567b-47	CCUUUGUCCUUUUCCGCUCAGAAUGAAAGUGCGGUACACCUACAAGGUGAACAUAUUUGUUAUUUUGACGAGAAUAUGGAAGAAGA	0.914	UAUUUGUUAUUUUGACGAG	CGCUCAGAAUGAAAGUGC
Chromosome_4_41204a-334	UGAGAAAUUGGGAGAACACGAGCCUAGAAUAAAAAAAGAAGCUUAUUUUACAUUUUAAAAGCUUAAUUUUAUAUGGGUUUUUGUGCUCACAGUUUGUCU	0.914	UAAUUUUAUAUGGGUUUUUGUGCUCAC	GGAGAACACGAGCCUAGAAUAAAAAA
com_Chromosome_9_10408b-97	AAGAAUCCGUAUUUGUCCGUAUGGUGGUCACUCGCUGCAUCAGAGAGUCGUAACGCAGCCCAGCGCGCAGGAGGCCCACCAUACGGACUAAUACGGAUUUUG	0.914	AGGAGGCCCACCAUACGGA	CCGUAUGGUGGUCACUCGCUG
com_Chromosome_6_42061b-103	UGUGCUUUCGAAUGAUACCAAAAAGAUAGGGCUUACUCGAAUAUUACAAACUUAAUUGUAUAAAAACCGAGUAUGCUUAAUUGAUUGGACUCAUAAAGUGCA	0.914	AGUAUGCUUAAUUGAUU	AGAUAGGGCUUACUCG
com_Chromosome_2_89976b-191	AAGUCGGGACAAUUUCCCAACUUUUAGAGCGGGGGACAGUUCAGUGUCAGAAACGGGCCAAAAAAAGCCCCCGCUCCAAAAGUCGGGACAAUUUCCCAACUU	0.914	AAAAGCCCCCGCUCCAAAAGUCGG	AACUUUUAGAGCGGGGGACAGUUC
com_Chromosome_1_56847b-5	AUUCUUUAAAAAUUCCAAAGUUUUUACGAGAGAAAACUUUUUCCCGGAAGGGAAAAAGUUAUUGUUUCUAAAAAUUUUCAGUUUUUUUAGAAA	0.914	AAAAGUUAUUGUUUCUAAAAAUUUU	AGUUUUUACGAGAGAAAACUUUUUC
Chromosome_8_19729a-395	CACCUUUAUUGUCCAAAACCGAUUCAAAUGCAUUGAAUGGAAAUAGCAAAUAGGAUUUAUUGGCAUUCCAUGCAUUUGAAUCGGUUUUGAACAAUAAUGGUG	0.914	GGCAUUCCAUGCAUUUGAAUCGGU	CGAUUCAAAUGCAUUGAAUGGAAA
Chromosome_5_19581a-253	AUUUUUGGUUUGAUACCGCACCUUCAAAUUUAAAUCAAUGCAUUAUUUUUUGCUACUUUUUCAAUUUUGGGGUGCGUCAGAGUAAACUAAAAAA	0.914	CAAUUUUGGGGUGCGU	UACCGCACCUUCAAAUUU
com_Chromosome_7_33971b-69	AAGAUUUUUGGUGGCACAAAGGGAAUAAUUUACCCUUAAAAUGGUACUUAGGUUUUGUCUUUGGUAAAUUAUUCCUUUUUUGCCAUCAAAAAACUC	0.914	CUUUGGUAAAUUAUUCCUUUUUUG	CAAAGGGAAUAAUUUACCCUU
com_Chromosome_3_27534b-143	ACAGUGCCCAUGUGCCAUCGUUUCUUAGAUCGUUGACCCCAAACAUCGAAAGAUUGCGACCUGUGGGGUGACCGAACUAAACCAUAGCACAUGGGCAUUGA	0.914	UGGGGUGACCGAACUAAACCAUAG	CAUCGUUUCUUAGAUCGUUGACCCCAA
com_Chromosome_3_73743b-54	AAGAAGUCUUUACGCUUGACUGACCCUUAAUACGUGAUUAAAAAUUAUUUUUACAUAUUACCGAAGUCAAUUGUAAAGAUUUCUG	0.912	UAUUACCGAAGUCAAUUGUAAAGAUUU	AGUCUUUACGCUUGACUGACCCUUAAUAC
com_Chromosome_3_29152b-27	CGCCACAUUCUUUAGCUUUGUCAAAAAUCGCUAUGAUCACGGACGGGAUCAAUUGAAUGAUCUUAUCCAUGAUAAGCAGAGCCAAAGAAAUGUGGCA	0.912	UAUCCAUGAUAAGCAG	UGUCAAAAAUCGCUAUGAUCACGGACG
Chromosome_7_6082a-302	CGACCAAACCCGAAUCCUUAACUCUAAUUCAAUAAGUCGAAAAAUUUCCUUAUUUUGAAUUCUUGUUCUAGUUGUAGUUAGGGAUUUGGAUUUUUGGUCA	0.912	UGUUCUAGUUGUAGUUAGGGAUUUGG	CCGAAUCCUUAACUCUAAUUCAAUAA
com_Chromosome_9_12223b-100	UGCCCUAGGUGUUCUCUAUUCCGAAAAUUUUUGGCAAACGAAGUUUUUUUAAAUUUUGCAUGCUAAUAGAGAACACCUAGGGCU	0.912	UUUGCAUGCUAAUAGAGA	CUCUAUUCCGAAAAUUUUUGGCAAACGAAG
com_Chromosome_2_31186b-37	GCGGUUCGUGUAUGUGCUCUUCGGUGGACUGGCCAUAAGCAUUUUGCUGCUUUCCCAUUGUUCACCGGGAGAACAUAUACGAGCUGA	0.912	UCCCAUUGUUCACCGGGAGAACAU	UGUGCUCUUCGGUGGACUGGC
com_Chromosome_6_63008b-242	CGUUAAGUUUCAAAAAAGUUAUAAGCAAAAGAACCGAAAAAAAUCUUGUUUUUUUUUUUUUAAAUAUUUUUGCCAUAACUUUUUUGAAAGUUAACA	0.912	AUUUUUGCCAUAACUUUUUUGAAA	UCAAAAAAGUUAUAAGCAAAAGAAC
com_Chromosome_4_41815b-69	ACCAUUUAUUAUUGCUACAAUGUCCUUCUUCAAUCGUCAACCCGACUUAUUUAACACAAAGAAGUUGGGCACCGGACACGGAAGCGGUAGUAAUUUGGC	0.912	AGCGGUAG	UAUUGCUA
com_Chromosome_3_60303b-208	CUUUACCAUUUUUUUGUCAACAAAAAACAACGCGAAUUGCUUUUUGCCAUAGAAAUAACUAUGGUAAUUAGUGCUGACAAUGAUAUGGUAAAA	0.912
com_Chromosome_2_60882b-56	UUGCUUUUGCUCAGAUCGAAAAACGCUUGCUGGGAGGAAAUCCAGUUGGACUAUGCCGGAUAACAUUGCCAGCAAACAUUUUUCGAUCCGAGCAAAUCCGU	0.912	AUAACAUUGCCAGCAAACAUUUUUCGAUC	UCGAAAAACGCUUGCUGGGAGGAAAUCC
com_Chromosome_4_51820b-197	CAGGGAGCAGGACAAAACGUCGCUAGCCGAAAUGUCAACAGUGCGGCGGCGUUUUGUCCGUCGACGUUUCGGUGGCGACGUUUUGGCAUGUACCUUA	0.912	CGACGUUUCGGUGGCGACGUUUUG	GACAAAACGUCGCUAGCCGAAAUGUCAA
Chromosome_5_35639a-275	AAAAUUUUACAUUCUUGGUACCAUUCGAUAGCCUAACUUUUUCUCUGUUAGCCUGCAAAACCUUGGCUAUCGAAUGCUACCAAGAAAGUAAAAUUUG	0.912	UGGCUAUCGAAUGCUACCAAGA	UUGGUACCAUUCGAUAGCCUAA
com_Chromosome_5_5246b-20	AGGGCCAAUUCGGCACGAGCCCAACUCAGCGCCAAGCGCAGUAACUUUUCUCAGAAAAAACAACUAUAACUACGCUGACUUGGGUCGUGUUGAGUUGAACUG	0.912	ACUUGGGUCGUGUUGAGUUGAA	CCAAUUCGGCACGAGCCCAACU
Chromosome_2_92575a-312	UAGCCUAAAGCUUAGGCCUAAUAGACUUGCAUAGGCAUAGACCUAACCAAGGGCCUAGGCCUAAGCAAGUCUAAGCUUAGGCCUAAACUUAAAGCUU	0.912	GCCUAAGCAAGUCUAAGCUUAGGC	CUAAUAGACUUGCAUAGGCAU
Chromosome_6_61103a-283	UUCGCAUUUUUGGUUCAAUAUCCGUUUAAAUACACGAACAAAAUUGGUAGCUUUAAAAAUGCUUUCGUGUAUUUAAAUGAAUAUUGAACCAAAAAUGCGAA	0.912	UGUAUUUAAAUGAAUAUUGAAC	UUCAAUAUCCGUUUAAAUACAC
com_Chromosome_2_35899b-123	AACUCUUUCUAGGGUAAAAAAAUGCGCCGAUCACAAAUCCGAGCUCGGAUUCAUGAACAGCGCAUUUUUUUCCCCUAGCAAAAGUG	0.912	AUGAACAGCGCAUUUUUUUCCC	UAAAAAAAUGCGCCGAUCACAA
Chromosome_9_18036a-286	UGAAAAUUUCAUUCAGUUUUUAGAAAGUAUGGAAAUUUUUCUAAAUUGGUCAUAACUUUCUAAAAACCGAAUGAAAUUUUCU	0.912	GUCAUAACUUUCUAAAAACCGAAUG	UUCAGUUUUUAGAAAGUAUGGAA
Chromosome_7_14950a-293	ACAAAAAAUGCGGGAUUGGAGACUAGGACUAGAGACCGGCGCAGGACAGUAUCCUGCGCAGGAUUUUGCAGGAUCCCAGUCCGCAAUUCUGCAUAUUUUGG	0.912	CUGCGCAGGAUUUUGCAGGAUCCCAGU	UAGGACUAGAGACCGGCGCAGGA
com_Chromosome_9_16205b-58	UAAAAACCCAAUCUUUUUUAGAAAUCCGACCAUAAAUGGGAGGAAUUAACUUUAUCUCCCUUUGGUCGCAAGCUAUUAAAAAUUGGGAUUUUUG	0.912	AUCUCCCUUUGGUCGC	AAUCCGACCAUAAAUGGGAGGA
com_Chromosome_4_49723b-156	CGUGGUGAGUCGUUCCACAAAAAAGCUCAUUGAUUGAUAAAAUAAAAUCACUGAGCUUUUUUGUGGAACGACCUAGCACC	0.912	UCACUGAGCUUUUUUGUGGAACGACCUAGC	GUGAGUCGUUCCACAAAAAAGCUCAUUGAU
Chromosome_4_68981a-328	AAAUCGGGGAAAUUUUCGAAAAAAAUCCUUGGGGUUGUGAAAAUUUUACUAGUAAAAUUUUCACAAACUUGUAGGAAUUUUUUCAAAAAUUUCCCCGAUUU	0.912	AUUUUCACAAACUUGUAGGAAUUUUUUC	AAAAAAUCCUUGGGGUUGUGAAAAUUU
com_Chromosome_7_22300b-92	AGUAGAGAUUAUUUUAUUAUGUUCACGACUUCUUCUUCAGUAAUUAUUUACACUAACUGUAACUGACCAUUAAGCCGCUAACAUAAUAAAAUAAUCUCUACG	0.912	GCUAACAUAAUAAAAUAAUCUCUAC	AGUAGAGAUUAUUUUAUUAUGUUCAC
Chromosome_1_7860a-392	UGAGUUUAAAAAAAGUUAUAAAAUUAAUUGUGAUUUUGAAACUCAAAACCAUAGGGGGGACCCCAUGGUUUUGCAUUAAAAUCGUCAAUUUUUAGGCUCC	0.912	UGGUUUUGCAUUAAAAUCGUC	UGAUUUUGAAACUCAAAACCAU
Chromosome_6_42902a-267	UCAUCCCCUGGAAUGUUCUGGUAUAUUUCCUUUGCUUCCCCUUCUAGGAAGAGAGGAAAUAAUCGCACACAUUCCGGCGGAUGC	0.912	AGAGGAAAUAAUCGCACACAUUC	AAUGUUCUGGUAUAUUUCCUUUG
Chromosome_2_22168a-398	ACAAAUUAUCAGACAAUUUGUCCGAGCUAUUCAUCAUAAAUGUCCAAAUAGCCGUGGAAAUUUGUCGGAUUAGCCAUGAUAAAUUGUCCUGGACAAUUUGU	0.912	UUUGUCGGAUUAGCCAUGAUAAAUUG	AAUUUGUCCGAGCUAUUCAUCAUAAAU
com_Chromosome_1_18785b-8	UUGGUAGAACUGGACGAAAUAUGUAACUGCUGCUUUAACUAUUAAGAAAAUUUAAUUUUUUAUUCGUUAAGCAGAUAAAUAUUUUUUCUGAGUUCUUACAA	0.912	UAAGCAGAUAAAUAUUUUUUCUGAG	UGGACGAAAUAUGUAACUGCUGCUUUA
Chromosome_5_31899a-168	AAAUAUUUGGCGUUUGUCGUUGGUUUCAAUCAUAAUUACGAACGACAAACGACAAAUUUUUUAAUUGUGAUUGGAGAUAACGACAAACGACGUAUAUUA	0.912	AUUGUGAUUGGAGAUAACGACAAA	UGUCGUUGGUUUCAAUCAUAAUUA
com_Chromosome_3_68271b-75	UGUCGGUGCCUCAGAAUUUAUCCUAAAACUGUCCAUAUUUUAUGAUUAUGAACUAAUUUAUAAGAAAAAAGUGGGGUUUUGGGUCUGGCGGUGCCGAUU	0.912	AAAAAAGUGGGGUUUUGGGUC	AAUUUAUCCUAAAACUGUCCAUAUUUUA
Chromosome_1_71909a-264	CGACGAGAUAGUACUAGGCUUUUCUCUGCACAGUGGGGGCGUACCCAUAGUGCCGGUGAAGCAUUCCUAACUGCUAAAUGUCC	0.912	GCCGGUGAAGCAUUCCUAACUGCUAAAUG	UAGUACUAGGCUUUUCUCUGCAC
Chromosome_4_42978a-241	AGUAUAUUUUUUGAAAUAACGCGACAAAAAUACGCCAUAAGCUAUUUGGCGUAAUUUUUUUUCGCGCUAAUUCAAAAUUUAUGCC	0.912	GUAAUUUUUUUUCGCGCUAAUUCAAAA	UUGAAAUAACGCGACAAAAAUACGC
com_Chromosome_4_64780b-91	ACUUAACCAAGGAAAUCCUGUUGCGAAUUGUGGUUAAAAUUACAAGGGAAAAAUUUAACCGCGGUUUUAAUAAGAUUUUUAAUCUCGGUUAAGA	0.912	UAACCGCGGUUUUAAUAAGAUUUUU	AAAUCCUGUUGCGAAUUGUGGUUAA
com_Chromosome_8_48348b-104	ACUCACUGUUUUAAUUGGUGUGGGACGAUCAAUUGUUGCUUCGGUCCUUGGCCGAAUUGAACGUGUUGACCUGUUCCACACCAAAUAAAGGAAUGGGC	0.912	CGAAUUGAACGUGUUGACCUGUUCCACACC	UGUGGGACGAUCAAUUGUUGCUUCGGU
Chromosome_1_68782a-325	AUAAUUUAUUUGUGUCAUUUUUUGUGGGGAAGGGAGGAUUGGCUAUACUAACUAAAUAUCUAAAUGUUGCUUCUCCAUAUAAAAUGAAAACAAAUUAUUAA	0.912	UAAAUGUUGCUUCUCCAUAUAAAAUGA	AUUUUUUGUGGGGAAGGGAGGAUUGGC
Chromosome_1_30551a-187	CGUUUUAAAUUCCGUAGAAUAAGAAGGCGGUUAUGGUUAAAUGACCACGAAGUUGGUGGUCAUUUAACCUGACCAUGACCCUCUUUUUUACCCGUAGAAUA	0.91	AUUUAACCUGACCAUGACCCUCUUUU	UAAGAAGGCGGUUAUGGUUAAAUGA
Chromosome_5_17848a-172	CGUUAAAUUUCAAUAAAAAUUAUAGCCAAAAAUAGUCAAAAACCAAAACCGGGUUUUUAACUUCUUUUGGUUCAUAAGUUUUUUUGUUGGAAUUUUACA	0.91	UUUAACUUCUUUUGGUUCAUAAGUUUUUUU	AAAUUAUAGCCAAAAAUAGUCAAAAA
com_Chromosome_2_45488b-213	GCGUAUAGGCAACGGAACGUGACGCGCACGGUACCGUUAGAUUCGCCACAUCAUGCUGAGUCUACGGACACCGAUUCGCGUCCCGUUCCGUUGCCUAUUCGC	0.91	UCUACGGACACCGAUUCGCGUCCCG	UGACGCGCACGGUACCGUUAGAUU
com_Chromosome_5_23386b-65	CUGAGACGCGUUUGGUUAAACACUAAUGUCGCAAAAAGUAAGGAAAAAUGGCAUAAAAUUGGUCUUUUUUGGAUAUUCGAUAUUUAACCAAACGCGCCUCAG	0.91	UGGUCUUUUUUGGAUAUUCGA	ACUAAUGUCGCAAAAAGUAAGGAAA
Chromosome_8_8903a-255	UUUUUUCGUCUAAAAACGGCUCAAAUGAUUUUUAUUGAAAGGAAAUGAUGGCGCUCAGUUUCUUUCCAUAUAUUUAAGCCAUUUUUAGACGAAAAAU	0.91	UUUCCAUAUAUUUAAGCCAUUUUU	AAAACGGCUCAAAUGAUUUUUAUUGAAAG
Chromosome_5_26267a-309	GCUUUUGUAGAGAAGCGAUUGAUCAGUCAUGGCAAAACUUUAACUAACUGAUCAGUUAUGGAGAAGAUUUAUUGACUGGUCAAUCAUGGAGAAGCAGAAGG	0.91	AGAAGAUUUAUUGACUGGUCAAUC	UUUUGUAGAGAAGCGAUUGAUCAG
Chromosome_2_89831a-349	AUGUCGUCGGGGCGACUAAAAUGGCAAAAAUUUAAAAAAAAAAUUUUGUAAAAUUUUUUUUUAGGGCCUACGUUGCCUCCGGCGACAC	0.91	UUUUUUUUUAGGGCCUACGUUG	GACUAAAAUGGCAAAAAUUUAAAAAAAAAA
com_Chromosome_5_2213b-244	ACGGGAUUUUGCAUUCAGGAAACUCCAGGAUUUCUGGACUCAGGUUACACCCCUGACACAGAAACCCUAAAGUAUUGCAAAUUCUCGA	0.91	UGACACAGAAACCCUAA	CAGGAUUUCUGGACUCAG
Chromosome_4_66477a-255	CUCGUGUCUCGUAUAUUAAUUUUCUAUUCGCAACAUCCUUGCUAUGCACCAGUGUUGUUGCGAAUCGAAAAAUAAAAAGCGAAAUACGAA	0.91	ACCAGUGUUGUUGCGAAUCGAAAAAUA	UUUUCUAUUCGCAACAUCCUUGC
com_Chromosome_4_24899b-73	UUUGCGCCUAUGUCAAAAAUCGGAUUCAAACUUAAAUUUUUUCAAGGCAAUCAUGGAAUGAAAAAAUGUAAUUUGAAGCCGGAUUUGUACAUAGGCGUAAA	0.91	AAAAAAUGUAAUUUGAAGCCGGAUUU	AAAAUCGGAUUCAAACUUAAAUUUUUUC
com_Chromosome_2_92554b-51	UAAUUUGAUUGACAAUGAACAAAGUUAUGGUUCACAAAGUCUUCCGACGACGUUUUGGGGGUGUGCACCGUAUUUAAAUUGUUCUCGUGUCACACAAAUUA	0.91	UGGGGGUGUGCACCGUAUUUAA	GUUAUGGUUCACAAAGUCUUCCGA
Chromosome_2_8276a-359	CGGUGGGAUAAUUAGAGAAAAUAGUAAGUCGUAUUAUAGCAUUUUGAUGCUGCUUAGUCACUAUUUUCUAAUAAUUUUGACCAAAAAACCACCU	0.91	AUGCUGCUUAGUCACUAUUUUCUAAUAAUU	UUAGAGAAAAUAGUAAGUCGUAUUA
com_Chromosome_4_68451b-79	CGAUACCCACAAAAACCACCACCACCACCACCACCACCAGCGUCAACAACACACUCUGAUUAUGAUGGUGGCGGAGGUGGUGGUGGUGUUGGUGGGUUAUCA	0.91	UAUGAUGGUGGCGGAGGUGGUGGUGGU	AAAACCACCACCACCACCACCACCACCAG
Chromosome_4_4835a-226	AUGGCGUUUGUCAACCUGGUAACAAAAAUUUCAAAAAAUUUAAUUUCCUAAAUUUAAAUUUUAUUUUUUUAUUGCCAGGUUGUCGCGCCAA	0.91	UUUUAUUUUUUUAUUGCCAGGUU	ACCUGGUAACAAAAAUUUCAAAAAAU
com_Chromosome_3_29260b-78	UUCUAUUCAGUCUACGCUAAAUGGUGUAAGUGACAAAAAAUCACGAAAAUUUUUGACCACCGAAAUGGUCACUCAUACCAUUUAGCGUAGACUCAACAGAA	0.91	UGGUCACUCAUACCAUUUAGCGUAGAC	UCUACGCUAAAUGGUGUAAGUGACA
Chromosome_2_72150a-254	UUCUUCACUGGUGCCGCUCGCUGUUCUAUUUUUCCAACUUUGCAUACCUUUUUUUAUGCAAAAAUGUAAAAAAUAGAACAGCGAGCGGCACCAGUGAAGGG	0.908	AAAAAUGUAAAAAAUAGAACAGCGAG	CGCUGUUCUAUUUUUCCAACUUUGC
com_Chromosome_6_66316b-235	CGCGGCAUUCGUAUAACAGGCAUGGACCGUCCGCAACUCGUAUGUGCCAUCUUCGGCACAUACGAGUUAAGGAAGGUCCCGCUGUUUUUUUUGUUGUUGUU	0.908	AUACGAGUUAAGGAAGGUCCCGC	GCAUGGACCGUCCGCAACUCGUAUG
com_Chromosome_8_11977b-80	UGCGCAGAAAAAAUAUGUUAAUCCAUAUAAUUUACAACCCUAAUUAUUAGGGAUGUCAAUUUUAUGUAAAUACAUAUUUUUUUCCUGGCU	0.908	UUAGGGAUGUCAAUUUUAUGU	AAUCCAUAUAAUUUACAACCCUAAU
com_Chromosome_4_19099b-7	CUUUGAUAAAAUUUUUUGGUGUGAACAAAGUUUACGGAUGUAUUGUUCACUACAUACGUGCAACUCUUCUUCAUAUUAAAAAAAAACUGUCAAAU	0.908	GUGCAACUCUUCUUCAUAUUAAA	UGGUGUGAACAAAGUUUACGG
com_Chromosome_7_46700b-172	AUUAUGGGGGCCUGAUCAAAUCCUUUUAUACUUAAUUGAUCAAAUUUGAUCAGAUAAGUUUAUCAGGAUUUGAUCAGGCCCCAAUAAA	0.908	UAAGUUUAUCAGGAUUUGAUCA	GAUCAAAUCCUUUUAUACUUAA
Chromosome_5_63846a-300	CUGUUUUUCAAGUUAAAAUUUAAACAGCAUUUUUAAUAUGUUAGGUUCUCUAUUCUAAUGAUUUUAAAAAUGCUGUCUUUAAAAUUUAACCUAACGAACGA	0.908	AUGAUUUUAAAAAUGCUGUCUUUAAAAUU	AUUUAAACAGCAUUUUUAAUAUGUUA
com_Chromosome_1_54036b-72	GGCAAUUGCCUUCGGACAUGAAAACCAGUCCAGGGUAUAUUAAUUAAACUAAAUGUGACUUGAACUGACCCCGGCCUUUUUCAUGUUCGACCAAUGCG	0.908	ACCCCGGCCUUUUUCAUG	UGAAAACCAGUCCAGGGUAU
com_Chromosome_9_25132b-167	CUGGCUCUAGUGCACUUUAUGAUCCAAUCAAUUGACAAUCCCGAGUUUUUUUUACAAUAAAUAAAGUCAAUUGAUUGGACUCAUAAAGUGCACUAAGCCAA	0.908	UUGAUUGGACUCAUAAAGUGCACU	UGCACUUUAUGAUCCAAUCAAUU
com_Chromosome_7_51508b-57	CAUAUUUGUACAUAUUUUGGAUUUUUUCAUAUUUUGAGUAUUUUUUACAAAUUUUUGGAAAUCCUCAAAAAAAAAUCCAAAAUUUUGACAAAUAUA	0.908	UCCUCAAAAAAAAAUCCAAAAUU	AUUUUGGAUUUUUUCAUAUUUUGAGUA
Chromosome_6_59354a-337	CCGUCUAGUUUGGACAAUGUUAUGGCCAAAAAAUUUUGAAAACCUGUUUGCUUUUAUGAUUUUUGCCAUAACUUUGUUCAAAGUUGACGA	0.908	UGAUUUUUGCCAUAACUUUGUUCAAA	UGGACAAUGUUAUGGCCAAAAAAUUUUG
com_Chromosome_3_90339b-49	UGUCAUGACAACUCGUACAAUUCUCGGUUAGACCUAAGCUAUAGGCCUAAGCUUUAGGCUAGGCCUAGGCUUAGGGGAAAAUACGAGUUGUCUUUUGUACG	0.908	UAGGCUUAGGGGAAAAUACG	GUACAAUUCUCGGUUAGACCUAAGCUAUAG
com_Chromosome_5_47792b-246	UUACCAGUGUAAAUUUACCGGAUAGUACUGGUACCGCCGCUAUUAGAAAAAUUGAAAGAACCGGUACCGUACCAAAGGUAAUUAAUUACUGGUAC	0.908	GAAAGAACCGGUACCGUACCAAAGG	AGUACUGGUACCGCCGCUAUUAG
Chromosome_6_21804a-269	GCUAUAAUUUGGAUGCACGUAAUUACGGGGUCUUGGAGUUACGGAUUCCGUGAAAUUACGGAAUUUUUGGACCUCCGUAAUUACGUAUUCCGUAAUUGAGA	0.908	AAUUUUUGGACCUCCGUAAUUA	AAUUACGGGGUCUUGGAGUUACGGAUUC
Chromosome_3_25148a-313	UGAAAGGAUCGCACCCCAUCGAAUAUUUCAUUCUUUCUUUUUCAUUGGCCCUUAUGGAACAGAAAAGGUGGAAUAUCAGAUGGGGUGCGUCCCUUCC	0.908	UGGAACAGAAAAGGUGGAAUAUC	AAUAUUUCAUUCUUUCUUUUUCAU
Chromosome_4_70369a-218	CAUGUUAUUUUGUUGAGUGGAUAUGCAUGCGGACACGUGGUAAAGUGGAACUCCACUUCAGCGUUAUGUGUGCAUACUUACUCUCAUUAUAACAUU	0.908	AGCGUUAUGUGUGCAUACUUACU	GUGGAUAUGCAUGCGGACACGUG
com_Chromosome_8_48189b-247	GAGUGCGCUGAUCACGAAUUCAUUUGGAAGAUUUUAUGUUCGAAUUUUCAUCAGGGUUCGAAAUAUCAUAAAUCUAAUACCAUAUUCGUGAUCAGCGCACUC	0.908	GGUUCGAAAUAUCAUAAAUC	UUUAUGUUCGAAUUUU
com_Chromosome_6_59114b-127	UUGUGAAAAACUUAUCGAUCGUAAGAGAAAAGUGGGUAAAAACCCCAAAUUUUGCCGGCUUUUAAAAAAUUCCAAAUUUUUACGAUCGACUAAAAUCAACAU	0.908	CCGGCUUUUAAAAAAUUCCAAAUUUUUACG	UAAGAGAAAAGUGGGUA
Chromosome_8_39566a-183	UCCAUUUAGACUAAUUUCAUAGACCCGGACCCGAAUUCGAACUAAUUGUAAGUCUUACCACAAUUUUGUUUGAAUUCGCAUAGUGAAAAUGGUUCAAAUGGA	0.908	AAUUUUGUUUGAAUUCGC	GACCCGGACCCGAAUUCGAACUAAUUG
Chromosome_7_19928a-227	AAAAGCAACCAAUUGGUAAUUAAUGAUAUCAUUCGAUUGCACUAGAUAGAGAACUCUUAAGGCUAUCGAAUCAUAUCGAGAAUUAAAAUUUGGUUGCUUUU	0.908	CUAUCGAAUCAUAUCGAGAAUUAAAAUUU	UAAUUAAUGAUAUCAUUCGAUUGCA
Chromosome_7_38666a-251	GCACUGACAAUUCGAACUUCCGUCCUUCCUCGUCUUGCACAUGGAUUUUCCCCCUUAAAGAGAGGAAGUACAACGGAAUGAAAGAGUAGUGGGUGA	0.908	AAGAGAGGAAGUACAACGGAAUGAAAGA	AACUUCCGUCCUUCCUCGUCUUGC
Chromosome_2_42969a-300	GCCGGACGUUUUGACGGUAAUGAAAAAAAAAUUAAUCUAAAUUUUUAAAUCCUAAAUUUUUAGGUCAUUUUGUUUUUAAUUACCUCUGCCGUACCGGG	0.908	UAGGUCAUUUUGUUUUU	AAAAAAAAAUUAAUCUAA
Chromosome_8_3324a-300	UGGUAAUCCGACGAAUUUCAAUGUCUGUUUUAGUGUUAGGCUCGUUUUAAUAUGAGUGCCUAAACAAACUGAAAAAUACAUAAAAAUAUUUGGAUUACUU	0.908	GUGCCUAAACAAACUGAAAAAUACAUAAAA	AAUGUCUGUUUUAGUGUUAGGCUC
com_Chromosome_8_36618b-203	AACAAAUGCACAUUUAAUCUCUUUAGUUCAUUAAUUAAUGUUAACAAAAAACAUUGAUUGAUGAAUUGAACCUAUUUAUUUGCGUAUGUA	0.908	ACAUUGAUUGAUGAAUUGAACC	UAAUCUCUUUAGUUCAUUAAUUAAUGUU
Chromosome_5_38975a-359	GUCCCGAACGGGAAUCCCGUUAAAAUCCCGCUCCCGUUAAAAUCCCGUCCAUUUUUAACGGGAGUCCCAUUUUUAACGGGAGUCCCGGGCGGGAG	0.908	CGGGAGUCCCAUUUUUAACGGGAGU	AUCCCGUUAAAAUCCCGCUCCCGU
Chromosome_6_42376a-280	CUUUCAAAAUUAGUGUUUUUGGAUAAAAAUCGGUUUAGUACACGGAAAUUAUGCCGUUUUGAACCAAAAAUGCUAAAUUUGAGAA	0.908	CGUUUUGAACCAAAAAUGCUAAAUU	UUAGUGUUUUUGGAUAAAAAUCGGU
com_Chromosome_5_48969b-142	CGCCGUCCCUGUGUGCCCUGGAGAGUAGAACUGUGAGCCAAUCCAAUCGCCAAGUCACAGUUAUAGUCUCAGGGAGCACAAAGUCGGCA	0.908	ACAGUUAUAGUCUCAGGGAGCACAAAGU	UGUGUGCCCUGGAGAGUAGAACUGUGA
com_Chromosome_2_10438b-243	GGUGGUGGUAAGUGCUAUUCGCCCCAUUCAUAUCAAUUAAUUUGCUAAAAAUAGGCAAUGUUAUUUGUGUGACAUGGGGGAAACAGCUGACCCCACA	0.908	CAAUGUUAUUUGUGUGACAUGGGGGA	CGCCCCAUUCAUAUCAAUUAAUUUGC
com_Chromosome_3_66063b-129	AAAAAAUUUCGUUUGGUUUUAAAAAAGUUAGGCAAAAAAUGGUCGAACAACCAGUUUUUUGAAGGGCCAUAACUUUUUUGAACUUUAACGAAAUUUUUC	0.908	UUGAAGGGCCAUAACUUUUUUGAACUUUAA	GGUUUUAAAAAAGUUAGGCAAAA
com_Chromosome_5_55358b-125	AUUCAUUAGGUUUCAAAAAACUUAUGGCAAAAAAGGUUUCCGAAAAAAUGUUUUUUUGAAUUCAUGUGACCAUAAUUUUUUUUGAAACCUAACGAAA	0.908	ACCAUAAUUUUUUUUGAAACCU	GGUUUCAAAAAACUUAUGGC
Chromosome_2_56044a-359	AUACAGUCAUUGUCAUAUGUUUAGCAUCAGUGCUAAUACUAAAUUUUAUAAACUGACCCAUAAAAUACCAUUGAUGCUAAACAUAAUGACCAUGACUGUAU	0.908	UACCAUUGAUGCUAAACAUAAUGAC	GUCAUAUGUUUAGCAUCAGUGCU
com_Chromosome_4_51001b-392	GUGGAGGACAAAUGGGCGCCACCCCGGUUUUUGGAGUAUAAUUUAUCAAUUCAUUAGUUCGGAUGACUUUAAAAAACCGUGCUGGCGCCCAUUUGCCAGCGC	0.906	UGACUUUAAAAAACCGUGCUGGCG	GCCACCCCGGUUUUUGGAGUAUAAUUUAU
com_Chromosome_1_83973b-125	UAGGAAUUAGAGAACCGGACGGGAUCGGGAUCCCACGGGAUUAAUUUCCAAAUCCCGCGACCUCGAGACCUGCCCUGAGUUUUUUAAUUCUUC	0.906	ACCUCGAGACCUGCCCUGAGUUUU	AACCGGACGGGAUCGGGAUCCCA
com_Chromosome_3_27558b-197	CGAAAAGAUGUUAUUGGGGGUUUUCUGUUUCGGGGAUGGUCAAAAUGAAUGUAGGAUUCGGAUUCUCCGACCCAGAAAACCCCCAAUAAACAUUUUUUCA	0.906	AUUCUCCGACCCAGAAAACC	GUUUUCUGUUUCGGGGAUGGUC
com_Chromosome_4_57303b-272	ACGUUAAUCUUUGCCUUCUGCAUAUCGUUGCCAGUAAUCAUUUAUUGACUCCUGACAACGACUAUGAAGUAGGGGGCUGAAGACAGAUGA	0.906	GACAACGACUAUGAAGUAGGGG	UCUGCAUAUCGUUGCCAG
Chromosome_2_17080a-386	AGUAUGCAGGCAAUAUGCAACGGCCUUAAGAAAGGACAAAUUUUGCACAUUUUGUUACUUUUCUUAAAAACUCACGUAUUGCCUUGCGUAUC	0.906	ACGUAUUGCCUUGCGUAU	AGUAUGCAGGCAAUAUGC
Chromosome_2_24203a-170	AGGCUAAUCCUGUAUUUUAUUGGUCCCAUAAAAAAGAGAUUAAAAAUCUUUUAUUUAUGGGACCAAUAAACUACAGGAUUACCCA	0.906	UCUUUUAUUUAUGGGACCAAUAAACUA	AUUUUAUUGGUCCCAUAAAAAAGAGAU
Chromosome_3_15158a-379	AGCUCAAAACUGAAAAAUGGCGUACAAUUUGGCAUUAUGUCACUAUUUUUGACAUUUAAUUUAAAAUUGUUGCUAUGUAGUAGAGUUGAGCG	0.906	AAAUUGUUGCUAUGUAGUAGAGUUGAGC	CUCAAAACUGAAAAAUGGCGUACAAUUUGG
com_Chromosome_9_9314b-341	UCGUACAAUAAAAUAAGCCUAAGUAAUACUAAGCUUAGGCCUAAGCCUAAGCCGAAAGCAAAGGCUUAGCCUAAGCCUAUGUACGAGUAGCCUUUUGUACGA	0.906	AAAGGCUUAGCCUAAGCCUAUGUACG	GUAAUACUAAGCUUAGGCCUAAGCCUA
com_Chromosome_4_39421b-247	CAUGGAUGUUGGGUAUGGAUGAGUUGGGUUUGGAUGAGUUGGGUUUACCCCCCAACUCAUCCAUAGACCCAACUCAUCCAUACCCAACUCAUCCAUA	0.906	UCAUCCAUAGACCCAACUCAUCCAUA	UGGAUGAGUUGGGUUUGGAUGAGU
Chromosome_2_24350a-350	AGGGUACUUUCCUGUUUAGGCACACCCCAUUUUUUAAAACAUUUUUUAAAAUUGGGGUGUGCCUUCAAAACAGGAAAGUACCUA	0.906	AAAUUGGGGUGUGCCUUCAAAACA	GUUUAGGCACACCCCAUUUUUU
com_Chromosome_4_49115b-51	UGGUGGGGGAAGGGAUGAAUCCUGAAAAAUUCUCAAAAAUUCCUAAUCCAAAAUUUUAAAAAUUUUCAGAGAAUUUUUCACGACUCUCCCCUUCCCCCACUA	0.906	UUUUCAGAGAAUUUUUCACGACUCUCCC	UGAAUCCUGAAAAAUUCUCAAAAAUU
Chromosome_2_9333a-156	CUCCCUAAUGGGAACCUUUGUACUACGCCAAUUUUCUGCUAAUUGAAACAAUGCAAAAGUUGCAGAAAUUGGCCAAGUGCAAUGGCACCCAGCGGGAC	0.906	AGAAAUUGGCCAAGUGCAAUGGCA	ACCUUUGUACUACGCCAAUUUUCUG
Chromosome_7_47071a-335	AAAAUUUCAGAGAAUUUCAUUGAAUUUUUAGAAAGUUAUGACCAAAAAUGCUUAAAAAAUUGCAUAACUUUCUUAAAAUUGGAUGAAACUUUCCGAAAUUUC	0.906	ACUUUCUUAAAAUUGGAUGAAACUU	UUUCAUUGAAUUUUUAGAAAGUUA
Chromosome_6_17904a-314	AAAAUUUCGUUGAGUUUCAAAUAAGCUAUGGCCAAAAAUUUUCGAAAACCUAUUUUACGGUUCACUUUUGGCCAUGACUUUGUUCAAACUUGACGAAAUUUC	0.906	UUUUGGCCAUGACUUUGUUCAAACUUGAC	UGAGUUUCAAAUAAGCUAUGGCCAAAAAU
Chromosome_7_46093a-335	UAGGGCUAAUUUGCAAUUUUUAUAUGACCUUAAAAAUAGACAACUUUUUAUGGUCGUAUGAACUGCAAUAGAGCCUUU	0.906	UUAUGGUCGUAUGAACUGCAAU	AUUUGCAAUUUUUAUAUGACCUUAAA
com_Chromosome_1_42042b-180	GAUCAGUGGCAAACCGUUGAAUGUCCAAAGAUUAAAUUGGUGAAACCAAAAAAGUCCUUGGAUAAAACAACGAUUAAAACUGAUG	0.906	UCCUUGGAUAAAACAACGAUUAAAAC	CGUUGAAUGUCCAAAGAUU
com_Chromosome_3_71037b-54	AUCCCGAUCCCGUCCGGUCUCUAAUUUAAAUGUACGAUUUGCUUAUUUCCUCACCAAAAUUGUUUAAAAUUAGAGUUGAGCGGGACCGGGAA	0.906	UGUUUAAAAUUAGAGUUGAGCGGGA	UCCCGUCCGGUCUCUAAUUUAAAUGUACGA
Chromosome_1_88776a-167	AAAGAGGUAUAACAGUGAUUAAAAAAUUCACUUUUAUUUUUAUAACAUUUUUCAAAAAAGUGAUAAAAAUGUGAUAAUCACUGUUGCACCUCUUC	0.906	UAAAAAUGUGAUAAUCACUG	AGUGAUUAAAAAAUUCACUUUUAUUUUUAU
com_Chromosome_1_83774b-179	UGUAAAUAAAAUUAAAAUAAAGCCAAUGAUCCGAUUCUCCACAUGAGCCGCACGGAUGAGUUGGUGAUCCGCAUUAUUUUAAUUUUAUUUACU	0.906	UGAGUUGGUGAUCCGCAUUAUUUUAAUU	AUUAAAAUAAAGCCAAUGAUCCGAUUCU
Chromosome_4_65877a-323	UUAUUAUUCGAUAGCCCUACGUGUCCUCUAUUAGCUGCAAAUUUUCAAAAAUUUUUUCUAAUUUACAUGAAUAGAGAAAUGUUAGGGCUAUCGAAUAAUAC	0.906	UAGAGAAAUGUUAGGGCU	GCCCUACGUGUCCUCUAU
com_Chromosome_2_92029b-199	UUUAGGUCAUAAUUUUUUGUACUUAACCACACUAAUUUCUGUUAUUGAAUGAUAUCAAAUUCAUUAAUAUGGUUAACUAUGAAAGGAGUUAUAGCCUAAA	0.906	UAUGGUUAACUAUGAAAGGAGU	UUUUUUGUACUUAACCACACUAAUUUCUGU
com_Chromosome_3_90153b-237	CACAACGCCGCGCAUUCAUCAGCAGUUGAGAAUGUAUGUGUACAGCAACAGCACAUGCUUUCUAUGGCUGCUGGUACGUAAUGCGCGCGAUGUU	0.906	CAUGCUUUCUAUGGCUGCUGGUACGUAAUG	UUCAUCAGCAGUUGAGAAUGUAUGUG
Chromosome_4_9991a-255	UUUGAAAAAUUUGGUAAGUUUCCCAAAACAUAUGACCAAAAAAACUUUAAUCAAAACCUUUCUGGUCGUAACUUUUUUGAAACGUAACCAAAUUUUUCAAA	0.906	UGGUCGUAACUUUUUUGAAACGUAAC	AGUUUCCCAAAACAUAUGACCAAA
Chromosome_8_31260a-11	GGUAACAGUCACUGACGGUGCAUUACUGACGGCGGCUGAUUGUGAGGCGCCGUCCUCCAAUUGGACCAUCCCGUCAAAAUGCACCGCAUCCAAUAGUUGCC	0.906	AAUUGGACCAUCCCGUCAAAAUGCACC	UGCAUUACUGACGGCGGCUGAUUGUG
com_Chromosome_3_38917b-231	ACGAUGAAUAAAAGUUUAUUGGAUAAAAUUUGUUUUUCCAAGUUUUUCAAUCAAAAAAACGAGAGCAAAUAUUUAUUAUUGUUAAAUGAUUAUUCAUCGG	0.906	AAACGAGAGCAAAUAUUUAUUA	UGGAUAAAAUUUGUUUUUCCAAGUUUU
Chromosome_6_52800a-199	CGAAUUUUUCAUUAUUUAAUUACGAUCUCCGUUCGUCCAAUUACAUGCUUUAUGAGCUGUAAUCAGGCGAGUCGGGGCUGUAAUUGAAUGAAGAAGAAUUCG	0.906	UGUAAUCAGGCGAGUCGGGGCUGUA	ACGAUCUCCGUUCGUCCAAUUACAU
com_Chromosome_3_61807b-128	CGACGAAAAGUGCAAAAUUUGUUAAAUUUUUAACUAUCUUAGACGCAACCAAAUAUGAGUUGAUUUAGUCAAAAAUUUAGCAAAUUUUGCACUUUUCGUCA	0.906	UAGUCAAAAAUUUAGCAAAUU	UUUGUUAAAUUUUUAACUAUC
Chromosome_5_5637a-266	UCCAAUGCCGACAUAAACACAAAACGUUUUUAAAUACUGUAUAAGCAAAGUGGCUUAUAGUAUUUAGUAAAAAAAAUAGUGAAAUUGUCGAGUAAUUGGU	0.904	UUAUAGUAUUUAGUAAAAA	AAACGUUUUUAAAUACUGUAUA
com_Chromosome_1_6907b-84	UGUGUUUUGUCAUUUGUUUCUCUACAGAAACAAAUGACUAAACAUGCGCAUUUGUGUUUUUCCAUUUGUUUCUUUGGAGAAACAAAUGACUAAACAUG	0.904	UUUGUUUCUUUGGAGAAA	UUCUCUACAGAAACAAAU
com_Chromosome_6_14484b-155	CUUUCUUACCAGUGCUUAUUUUGACCCGAAACCCGACCAAAAUCAUCGGGUCGGGUUUCGGGUCGAGAAAGAAAUUUAAAAGAAAA	0.904	UCGGGUUUCGGGUCGAGAAAGAAAUUU	CCAGUGCUUAUUUUGACCCGAAACCCGAC
Chromosome_2_17226a-194	AGUCCAACGCUAAACAAUUUGUAAAAUCUGUGGACUGUAGUACAGUAUGGAAGCUUAGCACAGUGUACAGUACGGAUUGUUUGGUGGAAGGAUA	0.904	UUAGCACAGUGUACAGUACGGAUUGUU	ACAAUUUGUAAAAUCUGUGGACUGUAGUAC
com_Chromosome_9_5622b-42	GUUGGUUUUUGGGUUUCUCCCUCUUUUUUUGUAAACUUUUACGACAUUCUUUUGGAUUCGGAGUCGACAAAAAUAUAAGGACAGAGGCCGAAAACCAAA	0.904	UGGAUUCGGAGUCGACAAAAA	UUUUUUUGUAAACUUUUACGACAUUCU
Chromosome_5_38368a-210	GUUCAAGUCGCUUUUAUGCGUCCCAUGACCAAGCAAGAAAUAAGUUAUGGCCUUAGAAACUGGGUAUGGUCAUUCAUGGGACGCAUAAAAACGACUAGAAC	0.904	GGGUAUGGUCAUUCAUGGGACGCA	CGUCCCAUGACCAAGCAAG
com_Chromosome_2_39445b-203	GACCUACCGGUGGGUCGGGUACCGGGUAUUGGAUUUUCAAAAAACGGGUCCGAGUCCUCGUCUUGGGAAAAACCGGGUAUCCGGUCUUGACCCGGGUGGGUA	0.904	GGGAAAAACCGGGUAUCCGGU	CGGGUAUUGGAUUUUCAAAA
com_Chromosome_2_87297b-25	GAGAUUUCGGCCUAAGAUACUCGAGAAUUGGGCAAAAUAUUGGCCUUUCUCGAGACUUAGGUCCAAGAUACUG	0.904	UUUCUCGAGACUUAGGUCC	GGCCUAAGAUACUCGAGAAU
com_Chromosome_4_4901b-43	CCGGGACUGAUCAAAAGUAGUUUUGUUGAUCAAUGCUGAUCAAACAGCACUUAUGUUUGAUCAUAGCGCUGAUCAGAAGCAGAUUGAUCAUUUUCCGC	0.904	UGAUCAUAGCGCUGAUCAGAAGC	AGUAGUUUUGUUGAUCAAUGCUGAUCAA
com_Chromosome_1_45349b-98	GUUUCCUCUCCCUCUUCCUCCUCUUUCUCUGCUACAGUAACCUAAAUACGGUAGAAGAAAAAAAGACGGGGAAGAGAAAGGGGAAAG	0.904	CGGUAGAAGAAAAAAAGACGGGGAAGAGA	UCUUCCUCCUCUUUCUCUGCUACAGUA
Chromosome_6_60452a-218	AAAUUGCCCAACCAAACCCAAUAAAAUCACACAUACAUAUCAAAUGUGUGAUGUGAUGUCAAUUGGACGUGACGGCAAUUA	0.904	UGUGUGAUGUGAUGUCAAUUGGACG	ACCCAAUAAAAUCACACAUACAU
com_Chromosome_2_84036b-181	UUUUAAUUGCAUUAUUGUAUCUGUCUUCGAUAUGACGUCAUGUCUCCAUCCGGCAUGACGUCAUAGCCGAGACGCCGAUAUAUUCGCGUUUAAAU	0.904	AUGACGUCAUAGCCGAGACGCCGAUAUA	UAUCUGUCUUCGAUAUGACGUCAUGU
Chromosome_1_11936a-74	AGGUUACAGUGGUAGGGGUCCGGGACCCCUACCACUGUAACAUUGAGAUAAAAUUGCACUUUUAGCCAAUGUAGAGGGUCCUGGACCCCUGCCCCUGUACCG	0.904	AGCCAAUGUAGAGGGUCCUGGA	CCGGGACCCCUACCACUGUAACAUUGAGAU
com_Chromosome_1_22328b-99	UCACAACGUUCCUGUCCACGUGAGGCGGCGAAAUGCGUUGUCAUAACUACCCAUGCCAGGGAGUUGAGGCCGCCGCAACUCGCGUCGCCAAUGGCGUUGUGU	0.904	UUGAGGCCGCCGCAACUCG	GAGGCGGCGAAAUGCGUUGUCAUAAC
Chromosome_9_3427a-321	UACAUACUAAAUGCUGAAAUUAAAUAAAACGCCAAAACAACAAGCGUUAUUUUAAAUUUAAAAUUGGUGUUCAGUUUGUGCAUUUCAGUAUUUUGUAUGUA	0.904	UUGGUGUUCAGUUUGUGCAUUUC	AAAUUAAAUAAAACGCCAAA
Chromosome_4_63153a-261	AUUUCUCCCUUUAUAUAGGCUAAUUGCUGAUCCUAGUGUAGAAACGCUACAUUAGGUUAUUAGCUAGUGUAGCAUGGAGGGUUAAAA	0.904	UAGGUUAUUAGCUAGUGUAGCAUGG	UAUAUAGGCUAAUUGCUGAUCCUAG
Chromosome_3_6696a-365	UGGCCAUGGGGAGACCUCUCCCCUCCGAUUUGCUUUAGCAGAUGGUUAACAAUUAAUUGCUAAAACAGUAGUGAGGGGGGAGGAAAGGCUUUUCAUCGCCA	0.904	UUGCUAAAACAGUAGUGAGGGGGG	UCCCCUCCGAUUUGCUUUAGCAGA
com_Chromosome_2_72155b-136	AUCAAAAAUUUGCUCAAAAUUGACACUUUUUCACCAUUUCCCUACAAUAUACUAAUGUGUUAAAAGUCGUAAAAAGUGUCAAUUUUGAGCAAAUUUUUGAU	0.904	AAGUCGUAAAAAGUGUCAAU	UGACACUUUUUCACCAUUUCC
Chromosome_9_20465a-195	UAGCCAAAACGGCGAAUGACAGACGGACGAUGACGGGCGCUAAUGCACUCCGUCUGCGCUGUCCGUUAUUCGCUCGUUUUGCUU	0.904	UGCGCUGUCCGUUAUUCGCU	CGAAUGACAGACGGACGAUGA
com_Chromosome_7_53381b-81	AUUUGCCAAAAAUGGCGCUAAUUUAAAAUGGAAACAAAUGCGUAAAAUGUGUGCUAAUUGCACAUUUGUUUCCCGGCUUUAGCGCCAUGGUGAAA	0.904	UUUGUUUCCCGGCUUUAGCGCC	GCGCUAAUUUAAAAUGGAAACAAAU
com_Chromosome_9_24448b-133	AAGAUUCUCACCAUGGGCUUGUCGUACGGGUAAAUUAUUAAAUGUUUCUGAAGAAAAAACUUAAGUAAUAAUUUUCCCAGGCCACGGGUGAGUCUCUC	0.904	UAAUAAUUUUCCCAGGCCAC	UGGGCUUGUCGUACGGGUAAAUUAUUAA
Chromosome_7_20435a-196	AUGCCAUCAACACAAAUAUCAACGCGAUUUUUAAAAUUUCGAUAAUUUUUUAAAAUUUUAAAGCAAUUUUAAAAAUUAUGUUGAUAUUUGCGUUGAUGGCAU	0.904	GCAAUUUUAAAAAUUAUGUUGAUAUUUG	AAUAUCAACGCGAUUUUUAAAAUUUCGA
Chromosome_4_37614a-223	GUAGGUCCAUUGGUUAAGCAGUGGUGAGACAGGGUCCUGUAAAACGGGAAAAAUGACAAAAACGAACCCUUGUCUCAAAAAUUAGCAUAACCUCACUCCUGU	0.904	UUGUCUCAAAAAUUAGCAUAACCUCACUCC	UGGUUAAGCAGUGGUGAGACAGGG
Chromosome_5_15627a-354	UCUGUUGCGUCUAUGCUAAAUGGUGUGAGUGACAAUUUCGGUGGUCACAAAUUUUCAUGAAAUUUUUUUGUUACUUAUACCAUUUAGCGUAGACUCAAUAGA	0.904	UUUUUUUGUUACUUAUACCAUUUAGC	UAAAUGGUGUGAGUGACAAUU
com_Chromosome_6_13683b-113	AGGCUUUCCAAUCGCUGGAACUCAACCCACCAGCAUUCAAUCACUGGGUGAGUCCCAGUGAUUGAAAUGUUGGUGGGUUGAGUCCCAAUGUUUGGAAUGCCG	0.904	UGAUUGAAAUGUUGGUGGGUUG	AACCCACCAGCAUUCAAUCAC
Chromosome_1_53619a-101	GUAAAACUUACAAGGGAAUCAUCCGAAAUGUAAGACGGAAAAUGGUAUAAACUUUAUACCAUUUGAUAAAGUUUGGUCGAUUUCUUUGUAACUUUUAA	0.904	GGUCGAUUUCUUUGUAACUUUUA	GUAAAACUUACAAGGGAAUCAUCC
Chromosome_8_48594a-210	UUUAACCUGAAAAAUUGCGAAAAAUUUGUUUAAGGUUCAAAAAAUCCCAUAACUUCUUUGAACCUCAACCAAAUUUUUCGCAAUUUUGCAGGUUAAU	0.904	CCUCAACCAAAUUUUUCGCAAUU	UUGCGAAAAAUUUGUUUAAGGUU
com_Chromosome_8_41640b-352	AAUUAUUUUGUCCUAUUCUGAACCCCGAACCCAAAAUCGAGCAAAAAGUCGAAAAUUCUAAAUUCGACUUUUUGUUCAAGUUCGGGGCCGGGCUCUAUAAUU	0.904	UUUUUGUUCAAGUUCGGG	CCGAACCCAAAAUCGAGCAAAAAG
com_Chromosome_5_52366b-96	UGAGUCCAAUCAAUUAACAAUAUCUGUUCUUUAGACUUUGUGCUUUCGAACAUGAACAAAGUUAUUGUAUAAAAACCAGAUAUUGUUAAUUGAUUGGACUCA	0.904	UUAUUGUAUAAAAACCAGAUAUUGUUAAUU	UUAACAAUAUCUGUUCUUUAGACU
com_Chromosome_6_11628b-100	ACACGAAUCUGACAUAAAUUUUGACCAUUUUCCGAAUUUCAUUUGUUCAAAGUUAGAUCCGCGAUUCGGGAAUUGGUCAAAAUUGAUGUCCAAUUUGUGA	0.904	GAUUCGGGAAUUGGUCAAAAUU	UUUUGACCAUUUUCCGAAUUUC
com_Chromosome_2_53279b-48	UCGAAGAUGGCAGAUACGACGACGGGUGGACAAAAUUAAAAAUGCUUAUUUGUUAAUCAUUUUAUGAGUCCAAUCGUCGACAAUUUUGCUUAGACUUUGU	0.904	UCAUUUUAUGAGUCCAAUCGUCGAC	ACGACGACGGGUGGACAAAAUUAAAAAUGC
com_Chromosome_8_26531b-52	CACCAAUAUUUGAGCAGGCAUGCUCAUCCACCCAGUCCUUUUUGUGGAGAUAGGUGAUGAGUAUGUGCUCCUCAUCCAAUUGGUC	0.904	UGAUGAGUAUGUGCUCCU	CAGGCAUGCUCAUCCACC
com_Chromosome_6_46599b-107	GCUCUUAUUGGGGUACCAGAACUAAAUACCAGACGGGAUCGGGAUCUUACGGGAUUUUCUCCGGAUCCUGCAGGAUUUAAUUCGGAAUCCCAACCAAGGAGU	0.904	UUUUCUCCGGAUCCUGCAGGAUUUAAUU	UAAAUACCAGACGGGAUCGGGAUC
com_Chromosome_4_35670b-74	GUCCCGACGAAAAAAAAUUUUAAAAAUUUGUCGGGUAUUUCUAGGCUUAAAAAAUGCGCUGAAAAUACCCGACAAAUUUUUAAAAAUUUUUUUCGUCGGGAC	0.904	AAAAUACCCGACAAAUUUUUAAA	UAAAAAUUUGUCGGGUAUUUCUA
com_Chromosome_9_14952b-222	CUGAUUGGUUGUUAGACAGCAAGUGGGGGAUUCGCUGUUAGACAGCGGAGCGGUGGAAUUCGCUGUUAGACAGCGGGUAAUCACCAUCUAACAACCAAUCAG	0.904	UGUUAGACAGCGGGUAAUCACC	GGGGAUUCGCUGUUAGACAG
Chromosome_1_13598a-394	CUGAACACCAAGGGCUCAUAUCUGUGCAAAUGUGUGGACGACUACACAUCAGGUACAGUUGCGCCUUUUCUUUGUUCAA	0.904	UACACAUCAGGUACAGUUGCGCCUUUUC	CAAGGGCUCAUAUCUGUGCAAAUGUGUGG
Chromosome_2_44949a-272	AAAAACCCGUGUAUGUCCGUAUGGUGAAACUUCGCUACGCUGGGAUGCGUUACGACUGUCUGAUGCAGUGAAGUUUCACCAUACGGACUAACACGGGUUUUU	0.904	UGUCUGAUGCAGUGAAGUUUCACCA	GGUGAAACUUCGCUACGCUGGGAUGC
com_Chromosome_6_13718b-216	CGUAACUGAAAAAAUCGCCGUAAUGACGGAUUACGGAUGACCGUAACUGAAAAUCAGUUACGUUCAGCCCUGGUCCAUAACGUACAAUCGCGACAGUACC	0.904	AAUCAGUUACGUUCAGCCCUGGUCCA	UGACGGAUUACGGAUGACCGUAACUGAA
Chromosome_4_3734a-350	AUUUGGCUAAGUUUCAAAAAAGUUAUGCCAAAAGUACCCAAGGCUAUCCAGGUUUUCAUAUAUUUUUGAUCAUAACUUUUUUUUUUGAAACUUAGCCAAAU	0.904	AUAUUUUUGAUCAUAACUUUUUUUUUUG	AAAAAGUUAUGCCAAAAGUACCC
Chromosome_5_63451a-315	AUGGAAGCAUUUGUCUGGCCAAAAAGAUAUUCUUUUCAUGUUCCAUUUUGUUGAAUAUGAGCAAAGAGUAAGCAAAUGGUUGGACAAAUGGCUAACAC	0.902	AUAUGAGCAAAGAGUAAG	AAAGAUAUUCUUUUCAUGUU
com_Chromosome_5_52581b-90	AGCGAUUGGGUGAAAAAAUAAUGAAAAGAAUUUAAAAAUAAUUGCGCUACCGUACCCGUUUUUAGGGUUUUUUUCAUUAUUUUUGAAAAAUUGCA	0.902	UUUUUAGGGUUUUUUUCAUUA	AAUGAAAAGAAUUUAAAAAU
Chromosome_3_37286a-226	AUUUAAGAUAUUUUCGAGGUUGCUGAUCACGAAUACAGCACCUAUUUAUUCGUGAUCAGCAACCUCGAAAAUCUCUUGAAA	0.902	CGUGAUCAGCAACCUCGAAAAUC	UUUUCGAGGUUGCUGAUCACGAA
com_Chromosome_2_15644b-237	AAAUUGAAAAAUUAGCACAUUUUUGGUGGGGACAAGAUUUUCCCCGCCAAUAAUAAUUAAUGCUAAUUAGGACAAUUA	0.902	GCCAAUAAUAAUUAAUGCUAAUUAGGACA	AAAUUAGCACAUUUUUGGUGG
Chromosome_9_4223a-214	ACACUAUUUCCCCCUCCCUUCCUGCCCGCCUCUCUGUGCUCCUCCCUCCUCUUACUGCAGAGAGCACAGAGCGACGGGCGGGAAGGGAGGAGGAAAUAGUGU	0.902	CACAGAGCGACGGGCGGGAAGG	CUUCCUGCCCGCCUCUCUGUGC
com_Chromosome_5_13962b-144	UAUUGCACGAUAAAAUUGGCUAACCAAUUGACAUGAAAAUUGGUUUCUCCGGAAGCUAUUUAUCAUUUUUGUUCAUGACCCGAUUUUUAAGUGCAGUC	0.902	GAAGCUAUUUAUCAUUUUUG	UGACAUGAAAAUUGGUUUCU
Chromosome_2_2534a-323	UAUACCGUAUUUCUUCGAUUAUACGCCCCCCCCCCCUUGAAUAUAACACAAUAGAAGCCCCGGGGCUUAUAAUCGAAGAAAUACGGUAUU	0.902	GGCUUAUAAUCGAAGAAAUACGGUAU	UACCGUAUUUCUUCGAUUAUACGCCCC
com_Chromosome_3_44969b-195	CCAAAUAAUGAAAAUAUUAGACAGUACGCCAAAAGGAGAGAAAAGUUAGAGAAAAAAGUUUCUCUGCACUCUCUCUUUAUUGACACAUGUCUCGUUUUUUGA	0.902	UCUCUGCACUCUCUCUUUAUUGAC	UACGCCAAAAGGAGAGAAAAGUUAGAGAA
com_Chromosome_7_2729b-220	UCAAAUUUUUACCAUUUUCCCUUGAAACUUGGUUAAAUUUUGAUGAUUGUAAAAAAUCACUAUUUUCUGCCAUAUUUCAAGAGAAAAUGGUCAAAAAAUUGA	0.902	UAUUUCAAGAGAAAAUGGUC	CCAUUUUCCCUUGAAAC
com_Chromosome_2_66540b-240	UGAACCAUUAAGAUACGAAUAAAUUGUCUUUUAAUUAACUUGUAUUCAUGGAAAAAUGAUACGCAGGUGGUUAUGGGAGUGUUUAUUUGUGUUUUAAAUUCA	0.902	ACGCAGGUGGUUAUGGGAGUGUUUAU	UAAAUUGUCUUUUAAUUAACUUGUA
com_Chromosome_1_79265b-96	AAAAUUGAACUUUUUAAUUUCAACGAAAUUUUAAUCCGGCGGCGCCUGUCGGCGCCACCGGUUUUUUUGAAAAGUUUAGUUCAAUUUA	0.902	CGCCACCGGUUUUUUUGAA	UCAACGAAAUUUUAAUCCGGCGGCGC
Chromosome_1_93301a-176	AGAUUAUUGAAUUUGGACAGCUUAGGGGGGGUCAAAGCAGUCCGAAUGUACUAUGGCAUGACCUACUCCCUAAGAUUUUUGAAAUUCAAUAAUCC	0.902	CUAUGGCAUGACCUACUCCCUAAGAUUUUU	CAGCUUAGGGGGGGUCAAAGCAGUC
com_Chromosome_1_43354b-193	AGGACAUGACAACAAAUAAAGUUGUGGUAACUUAAGAAUAUUAUGAUCAUUGGCAUAUUUGUCUAUAAGUUACCGCGUACUACCGUAGUCAGUCCC	0.902	UAUAAGUUACCGCGUACUAC	AAUAAAGUUGUGGUAACUUAAG
Chromosome_6_15827a-242	AAACCCCUUACCGAUAUAACAUAUAUAUAAUGAAGAUUGUAUCCUACUUCUCUAUAGGAUACAAUCUACAUUAAAAUAUAUAAUAGAUUAAUAAAGGUUG	0.902	AUACAAUCUACAUUAAAAUAUAUA	UAUAUAUAAUGAAGAUUGUAUCC
Chromosome_1_10343a-174	CUCCUUUAGUGUCCAAAAUCGAUUCAAAUACAUGAAAUGGCCACGAAUCCCUAUUUUCUAUUCAAUUCAGUGCAUUUGGAUCGAUUUGGACAAUAAGGAU	0.902	AAUUCAGUGCAUUUGGAUCGAUU	UCGAUUCAAAUACAUGAAAUGG
Chromosome_5_17620a-271	UUCUCGAGAAAACCCUAAAAAAUUACUAAAUUUUUUCUUUCAAAAAAUUUGGAAUAAAAUUGGAAAAAAUUAGCAAAAAUUUUUUAGGUUUUUCUAGAGAA	0.902	AAAAAAUUAGCAAAAAUUUUUUAGG	UAAAAAAUUACUAAAUUUUUUCU
com_Chromosome_4_28225b-175	GUACCGUAUUUGUUGAAUUUGAGCCCCCCUUUUGAGCGGAGUUGAAAAAUUGAGCUCCCGGGGGUUUUAAUUCAAUAAAUACGGUAA	0.902	AGCUCCCGGGGGUUUUAAUUCAAU	UUGAAUUUGAGCCCCCCUUUUGAGCG
Chromosome_7_48571a-295	GGAUGAGAUUUUUAGGCACGGAAACGCAAAAAUUGGCACAGAAAUAAGAAAAGUAAAUAUUUCUUUUCUAAUUUAUGCCUUUAUUGCCUAAAAAUCUCAUCA	0.902	CUAAUUUAUGCCUUUAUUGCCUAAA	UAGGCACGGAAACGCAAAAAUUGGCA
com_Chromosome_9_6278b-215	AGGUACUUCCGUGUUUUGCUACCCCCCACCUCAAAAAUUUUUUUUAAAUAUUAUUUUUUAAAAAAUUUCGAGGAGGGGGUAGCAAAACAAGGAAUACCA	0.902	AAAAAUUUCGAGGAGGGGGUAGC	CUACCCCCCACCUCAAAAAUUUUUU
Chromosome_3_624a-283	GCUCGGCACCUAUACGGGGUACGGAUUUACGGGCUAAAUAACUCAUAAACUGUAGUCCGUAAAACCCGUAUAGGUCGAGA	0.902	UAGUCCGUAAAACCCGUAUAGGUCG	CACCUAUACGGGGUACGGAUUUACG
com_Chromosome_7_33898b-1	CAAAUGAAUGGAUUCUGCUGGGUAUUGUAUCAUUGGAUGGAGCAGAAACGUUUCUAUCUAAUGACACUCCUUUAGAAGAAUCUUUUCAUUUU	0.902	UCUAUCUAAUGACACUCCUUUAGAAGAA	UCUGCUGGGUAUUGUAUCAUUGGAUGGAG
com_Chromosome_5_38047b-250	UUCAAUAAGUGUUUAGUCAAAAUUGUUUGAUCAGAACUUUUUUGAAAUCCUGUGAAAUUAAAAGUUCUGAUCAAACACUGGCUAGACUUAUUGAA	0.902	UUCUGAUCAAACACUGGCUAGACUU	AGUGUUUAGUCAAAAUUGUUUGAUCAGAAC
Chromosome_2_25893a-317	AGGCGUUAUUUACAAAGAGUAGUAUUUUGAACAUUUUUCACUUUUUUUGGCCUAAAAUUUUUUUUAAUACUACUCUUUGUAAAUAACGCCG	0.902	AUUUUUUUUAAUACUACUCUUUGUA	CAAAGAGUAGUAUUUUGAACAUUU
Chromosome_2_3868a-392	AAAUCCACCUUUAUUGUCCAAAAUCAUUCAAAUAUACUGAAUUAUUGGGAUGGCUAUUCCAAGCAUUUGAAUGGAUUUUGAACAAUAAAGGCGGAUUA	0.902	UUGAAUGGAUUUUGAAC	UCCAAAAUCAUUCAAA
Chromosome_6_8603a-248	UGGAAAAUUUUAUUCGUGAAAAACCAUUAAGGCCAUCUGAAAAAGAAUAAAAUUCUCUACAAAAUGGCCUCCUUAAUGGUUUUUCACGAAAAAAUUUUCCA	0.902	GCCUCCUUAAUGGUUUUUCACG	UGAAAAACCAUUAAGGCCA
Chromosome_2_11479a-312	CGACGAGUUACCCGUUGCUUAGCGAUUAGUGAAUAUUGUCAAAAAUCUAUAAGACAAAUUCACUCAUCGCUCAGCAACGGGUAACUCGUCC	0.902	AAUUCACUCAUCGCUCAGCAACGGG	CGUUGCUUAGCGAUUAGUGAAUAUUG
com_Chromosome_1_26654b-70	AAAACUGCCAAGCUUACAGAUUUUUCGAGAAAAAUCGUCAUAACUUUUCUUAACCUUACAAAAUAAAUUUUUCUCGAAAAAUCUGUAAAUUUGGCAGUUUU	0.9	UCUCGAAAAAUCUGUAAAUUUGGCAGU	CUGCCAAGCUUACAGAUUUUUCGAGAA
com_Chromosome_2_85990b-14	CGAGAGAGUGUGGGAAAGUGAGAGAAGAGACAAGGAAAGAUAUUGUUAGACUGCUAUGCUCACUCACUCUCCCUCUCUCUCUUACUCUCCCCCACUGUCUCU	0.9	UCACUCACUCUCCCUCUCUCUC	AGAAGAGACAAGGAAAGAUAUUGUUA
Chromosome_7_51932a-251	ACCAUGUCUUACCGUACCCAACCCAAAAUGAGUAAUGACAGCCUACCGUAGGGAGAUGGGUUACGGUGAAGCAGGA	0.9	UAGGGAGAUGGGUUACGGUGAAGCAG	AUGUCUUACCGUACCCAACCCAA
Chromosome_7_50232a-399	AUCAUGGCACAAUAUUGGACCAAAAGUUUUGGCAUUUUAAUCAAUGUUACAGCAUUGAUCAGAGAUGUUAAUGCUUUUUCCAAUUCUACUAAUGAA	0.9	UUGAUCAGAGAUGUUAAUGCUUUUUC	ACCAAAAGUUUUGGCAUUUUAAUCAAU
com_Chromosome_8_4112b-391	GGCAGUUUUAAGAAACGCGCCGAUUGGCAGUUUUAAGAAACGCGCAACCCUAUUUUGGCAGUUUUAAGAAACGCGCCGAUUGGCAGUUUUUAGAAACGCGCA	0.9	UUAAGAAACGCGCCGAU	UGGCAGUUUUAAGAAA
com_Chromosome_3_21103b-219	UGUCACAUUUUGUGUCAUGUGACAUAAAAUGUGUUGCAUUUUGUGCCAUAUGACAAAAAAAAUGUGACACAAUUUUGUGUCAUAUGACAAAAAAAUGUGACA	0.9	AUGUGACACAAUUUUGUGUCAUAUG	UGUGACAUAAAAUGUGUUGCAUUU
com_Chromosome_8_24845b-207	AGCUUGUCAAAUUUCAAAAAAUUUUAUUAAGUUUAAGGCAAAAAACUGGAAAAAUUGUCAUAACUUAAUAAAAUUUUUUGAAAUCAUAAAGCA	0.9	CAUAACUUAAUAAAAUUUUUUGAAA	UCAAAAAAUUUUAUUAAGUUUAAGGC
Chromosome_7_51152a-154	UAUUGUAAUUAAAGCGUAAUAUAAAUGCAUAUUAUGUAAAUAAUUGUUUUUGAUACAAUUAUUUACAUAAUAUAAAUCUAUAUUACACUUUAAUUACAAUA	0.9	UUUACAUAAUAUAAAUCUAUAUUAC	GUAAUAUAAAUGCAUAUUAUGUAAAU
Chromosome_8_43361a-158	CUGUUAGCAAUUUUUGUAAUACUACCGAGGUAUCACAAAAAAUGGUGUGAUACCAUCGGUAGUAUUGCCGAAGUUUUUUAAAAACAUGCUGGCGC	0.9	UGAUACCAUCGGUAGUAUUGCCGAAGUU	UUUUUGUAAUACUACCGAGGUAUCAC
com_Chromosome_4_67603b-85	AGAAAUGUUAGGGCUAUGUAAUGAUAUGAAUAAUAUUUAAUUUGGUUUACUUUUACAAAUUUGAUGGUUUUUAUAUAACGACAUAGCACCGAUUUUUCG	0.9	UAUAUAACGACAUAGCACCGAUUUUUC	AGAAAUGUUAGGGCUAUGUAAUGAUAUG
Chromosome_9_12073a-175	AUUCACGGAAUUCUCUAUUUUCAUUUAUGCAUUUUUGACCAAUCAAUUUACAUAAAAUUGGCGAAAAAAUAUAAUAAAUGAAAAUGGAGAAUUCCGUGAAU	0.9	CGAAAAAAUAUAAUAAAUGAAAAUG	UUUUCAUUUAUGCAUUUUUGACC
com_Chromosome_2_29689b-230	AUUCAGCUACGUUCGACACUCUUUUCUUACGUUCGACGAAUUCUGCUGAAGAAUAUUCGUCGAAUGUAAGAGGAGAGGCUGAAA	0.9	UAUUCGUCGAAUGUAAGAGGAG	UUUUCUUACGUUCGACGAAUU
com_Chromosome_2_26990b-165	UGUGAUGAUAUGACUUAUCAGACGUAGGACCCCUGUUAGAAUUAAAUCAUAUGAUUAAUCAGCUCCCGCGUCUGAUUUAUCACAUCAUAUUGUCAUU	0.9	UGAUUAAUCAGCUCCCGCGUCUGA	CAGACGUAGGACCCCUGUUAGAAUUAA
Chromosome_2_63555a-255	AAAAAAUACAUAUUUCCAACGAUAUGCGUGCGCAAACGCAGCGAUUGUGGACUUAUGUAUUUUUA	0.9	AACGCAGCGAUUGUGGACUUAUGUAUUUU	AAAUACAUAUUUCCAACGAUAUGCGUGCGC
com_Chromosome_3_29331b-94	CCAAAAUCGGGUUCAAAAUUAAGUAUUUUAAAUCCCUGAUUCCAUAAACAUCUGUUUAAGCUAUCAGGGCUUGAAAAAUUCAACUUUGAAUUCAAUUUUGG	0.9	UAUCAGGGCUUGAAAAAUUC	AGUAUUUUAAAUCCCUGAUU
com_Chromosome_3_33074b-193	UGAAGAAGCAAAAACGGACAAAUAAUAAUAGACAAUUUGGCAGAUUUCUCAAGGGAAUCUCUUUUUUGUCUAUUAUUCUGUUAUUCGCAUUUGUUUAUCG	0.9	GGGAAUCUCUUUUUUGUCUAUUA	AAUAGACAAUUUGGCAGAUUUCUC
com_Chromosome_4_19973b-108	UUGGGCAACCCACAAUUUAUCUGUUCCUUUUCAGUUUCAGGUGUUGCAUAUUGUUGGAAAAACUGAAACUGGAAAGGAACAGAUAAAUUGUUGGUGUCCAA	0.9	AACUGAAACUGGAAAGGAACAGA	UGUUCCUUUUCAGUUUCAGGUGU
com_Chromosome_3_11347b-200	UACAAGUACCAAAAACUGGUACCGGUACUGACCGGUAAUGCAAAAAGCGGUACCAGUACCGGUACCAAGUUUUACCACUUGUA	0.9	CGGUACCAGUACCGGUACCAAGUUUU	CCAAAAACUGGUACCGGUACUGACCGG
Chromosome_1_53619a-213	GAAAUCAAAAAGUUACGAGGCCUCAAAAGUCGAAAUUUAGGCUGUGAUUUCCUUUCAGCACAUAAAUGAUUUUUUGGGCCUCAUAUUUUUUUGAUUUA	0.9	UAAAUGAUUUUUUGGGCC	GCCUCAAAAGUCGAAAUUUAG
com_Chromosome_8_10677b-116	UGACCAAUCUCUAACCUAAACUCGGACAAAGGUAGAAAUUUAAAAUUCUUGGAUUUCUUUUUUUUUUGUUCGAAUUUAGGUUAGAGAUUCAGAAUUGGUUG	0.9	UUCUUUUUUUUUUGUUCGAAUUUAGG	UAAACUCGGACAAAGGUAGAAAU
com_Chromosome_2_12709b-216	UUUAACAAUUCAAAUUUUAUUUAUUUUUUUGGUUCGCCGAUGCCAAAAGGCAUUAUCAUCAAAUGGUAAAUUUUAAAAUGUGAAUUGUUAAC	0.9	AUCAAAUGGUAAAUUUUAAAAUGUG	AAUUUUAUUUAUUUUUUUGGUUC
Chromosome_3_23050a-255	UGGAGUCCUGCAAAUGCUGUAAUAGCGCUGUUGUUUCACCGGCAUUAGAAGACGCCAAUGUCAUCUAAACAACAGUUUGCUUUACGGCUACACAGCACCCCU	0.9	UGUCAUCUAAACAACAGUUUGCUUUACGGC	UGUAAUAGCGCUGUUGUUUCACCGGCAUU
Chromosome_3_21409a-251	GUCGUUAAAUUUCAGAAAAGUUAUUGCCAAAAAACAUAGACAAACUGGGUUUUCCGAAAAUUUUUGGCCGUAUUUUUUCUGAAACUUAACGAA	0.9	AUUUUUGGCCGUAUUUUUUCUGAAA	UCAGAAAAGUUAUUGCCAAAAAACA
Chromosome_3_18361a-362	AAUUUGUAAUUUUUAAUGAGAUUAAACGGGAACGGGAUUCCUGUGUUUUCCCGCGGGAUUCCCUUUCCCGCCGAUCUCUAACAAAAAUUACGGAUG	0.9	CGGGAUUCCCUUUCCCGCCGAUC	AUUAAACGGGAACGGGAUUCCUGU
com_Chromosome_2_1107b-33	CACUAACAAAGGAGGGGUCGGCAAGUGACCGUGGGUUUACCCACCCACCAAAUUUCAUUUGGAAAUCCCACGGUCACUUGCCGACCCCUCCUUUGUAAGUA	0.9	GAAAUCCCACGGUCACUUGCCG	GGCAAGUGACCGUGGGUUUAC
Chromosome_2_8032a-322	GUCGGUCGGUUUCGGUAUAAAAACCGAAAAAAACCGAAACCGAAAAACUCAAAAAUUUCUCGGUCGGUUUUUUUCGGUUAAAAACCGAAACCGAAAACCGAA	0.9	UCGGUCGGUUUUUUUCGGUUAA	UAAAAACCGAAAAAAACCGAAACCGAA
com_Chromosome_6_36089b-194	AUAUUUGCAAUUAGGGUAAUAGUAAAGCUGGUGCCCCCCUUUUUUGAAAAUUAUUUUGUUUUCAAAAGCACUAGCUUUACUAUUACCGCAAUUAGUUUAUGU	0.9	AGCACUAGCUUUACUAUUACCG	GGGUAAUAGUAAAGCUGGUGCCC
Chromosome_1_48389a-290	AAUUUUUCUUAGACGCUAAUCAUGAAUCUGACGUCUCAUGUAAAACGCAUGAUAACUAAAAAUGAUGUCUUAUCCGUGAUUAGCGUUAAAAAUA	0.898	UGUCUUAUCCGUGAUUAGC	UAAUCAUGAAUCUGACGUC
Chromosome_6_22698a-347	AACUGUUAACUGAUGUGGUAUAAAUUCAUAGUUCAUUUUAUACCUAUAUUUUAUAAAGUAUAAAAAAACUACAAAAAAUUAAUACCACAUCAGUUAACAGUU	0.898	CUACAAAAAAUUAAUACCACA	UGGUAUAAAUUCAUAGUU
Chromosome_9_6823a-246	AUUAGUGGAUGAUUAUUUAUUUAUUUUUUAGCAAAGCGGGCCUCGUCAGUACGGACUUUGCUAAAAAAUAAACCUAAAUGAUGAAAAUUCUCUAUUAAA	0.898	GGACUUUGCUAAAAAAUAAACCUAAAUG	UUUAUUUAUUUUUUAGCAAAGCGGG
com_Chromosome_2_51689b-79	AAAAAAUUUUCUAAGAAUUUUCAACUAAAACUUAGUAUUUUUAGAUAAAAAAAUCUAAAAUGGAUUUCUAAGUUUUAAUUGAACGUUCUUAGAAAUUUUUUU	0.898	AAAAUGGAUUUCUAAGUUUUAAUUGAACGU	UUCAACUAAAACUUAGUAUUUUUAG
Chromosome_9_14137a-218	GAGAUCGGCAAGGUAUGGGAAUACCGAAAUAAAGGGGUUUACAAAAACGGAAGCAGUUCGUUUUCCACCCCCUUUUCCACCCAUUCCCACGUAUCGAUCUC	0.898	UUCGUUUUCCACCCCCUUUU	CCGAAAUAAAGGGGUUUACAAAAACGGAA
Chromosome_5_54930a-290	ACAAUCCGUCAGUAAAAGAACAAUCCGUCAGUAAAUGGACAAUUUGUCAGCAAAUUUUAUUCUGUGAUUGUUCAUUGACGGAUUGACCACUGACGGAUUGU	0.898	UUGUUCAUUGACGGAUUGAC	ACAAUCCGUCAGUAAAUGGACAAU
Chromosome_9_15277a-364	UAAUGGGCAUAUGCUACGGCAAUCAGGUGUUGGAUUUCUUAUUUCCUUUAUGUAUAUCCCUGAAGAAAUCCAACACCUGAUUGCCGUAACAUAUGCCCAUUA	0.898	CCAACACCUGAUUGCCGUAACA	UACGGCAAUCAGGUGUUGGAU
Chromosome_2_58749a-266	AUGAAUAAAUGAAAGCUGUCACUUUAGGUUACGGGGGGAGGGGUCUAGACCCCUCCCCCCGUAACCUUACACUACUAUUAUUGUUCAA	0.898	UCCCCCCGUAACCUUACA	CACUUUAGGUUACGGGGGGAG
Chromosome_1_63439a-162	UACAAUUUUUAAUGUGUGUGGCCAUAACUUUUUUAAGUCAACCAAAUUCUUCAAACUGGUUGAUUUUAAAAAAAGUUAUGGCCACACCCAUUAAAAAUUGUA	0.898	UUGAUUUUAAAAAAAGUUAUGGCCACACC	GUGUGGCCAUAACUUUUUUAAGUCAAC
com_Chromosome_7_41422b-67	AGUGUUUCGAAAUACCGUAUUAUUGAACUAUAGCUCCGACCCCCAAAAAAAUAGAGCUCUCGGGGGUUCUAUUUCAAUAAAUACGGUAUUAAGGUCACC	0.898	UCUAUUUCAAUAAAUACGGUAUUAA	AAAUACCGUAUUAUUGAACUAUAGCU
com_Chromosome_2_23205b-119	AACAUAUUUCCAAGGGUUUUUGGGGUUUCUGAUCACGAAUCCGGCAGAAAUGGAUGCUGCCGGAUUCGUGAUCAGCGGCCCAAAACCGUUGGAAACAUGUU	0.898	CCGGAUUCGUGAUCAGCGGCCCAAAA	UUUUGGGGUUUCUGAUCACGAAUCCGGC
com_Chromosome_2_18065b-180	AGAUGGAUUUGUGAGACCUAAUUCCCAAUAAAAUUUUGCGGUUUUCAUUUCAUAUUAAUUAAUAAUUAUAAAAUUUUAUUGGAAGGACUCACAAAACUAUUU	0.898	UAAAAUUUUAUUGGAAGGACUCAC	UGAGACCUAAUUCCCAAUAAAAUUUUGC
com_Chromosome_8_6218b-9	UUAUUUUUAAUUAAAAUUUUUAUCUUUAACCGUGGUUAAGCAAACAGCGGCUAAAUAAGCCAUGGUUAAAGACAAGUUUUGUUAAAAAUAU	0.898	GCCAUGGUUAAAGACAAGUUUUG	UAAAAUUUUUAUCUUUAACCGUGGUU
Chromosome_5_16459a-248	CCUUUUUUGGCGUUUUUAGCACAUAUAAAUCCGUUCCCUGGUGAUGAAGAAGCUAAUGAUUAGGGCUAAUAUUUUUAGGUGCUAAAAACCGCCAAAGUAGG	0.898	UUUUUAGGUGCUAAAAACCGCCAAA	UGGCGUUUUUAGCACAUAUAAAUC
com_Chromosome_4_34249b-60	UGCAAAGUGCGAAGAGCGUAACUGAUCACCUUCUGACAAUGAAUAGAUCAGAACGGACUGAUCAGUCAGUGCUCACUUUGUU	0.898	UCAGAACGGACUGAUCAGUCAGUGCUCAC	UGCGAAGAGCGUAACUGAUCACCUUCUGAC
com_Chromosome_8_45494b-190	ACCUGUGUCCAAAAUCGGGUUCAAAUUUAACAUUCUUUCAAUCCCAGAUGAAUUAAAUAGUUGUGAUUUAAAUCCGAUUUUUGCAUAGGC	0.898	UAGUUGUGAUUUAAAUCCGAUU	UCGGGUUCAAAUUUAACAUU
Chromosome_5_17154a-342	AUUGAAUGCUUUCGAAUGAUAUCGAAAAUGAGAGAUUUCCUUGGCAAAAAAAAUUUUGCCAACCAAUUUCACAUUUUUCGUAUCAUUCGAAAGCACUCAAU	0.898	UGCCAACCAAUUUCACAUUUUUCG	CGAAAAUGAGAGAUUUCCUUGGCAA
com_Chromosome_6_22169b-43	UGCUCCCUAAAAAUUAUUAAUUAAAAAAAUUUAGUCUAAAAAUACCAAAUUUUGGACUAAUUUUUUAAGAAAAGAUAGCUUUUUGGGGGGUC	0.898	ACUAAUUUUUUAAGAAAAGAUAGCUU	UUAUUAAUUAAAAAAAUUUAGUCU
com_Chromosome_6_48962b-229	GGAGAAAUUUUUUUAAGCAUUCCCAUUGUUUAAGAUUUGUCGAAAUCCAUAAACCUUUGAUAAUUCUUAAAACAUUACAAAUGCUUUGUGAAAAUUCCUCU	0.898	UGAUAAUUCUUAAAAC	UUUAAGAUUUGUCGA
Chromosome_2_16983a-335	ACUUUGGGUCGUUAAGGAUAUUCGAUUUUAUAUUUCUUUAGAAAAGAAUGGCAACAUAGAGAAAUUCAGCAUCGAAUAUCCUUUUGACCAGGAGC	0.898	UUCAGCAUCGAAUAUCCUU	GGAUAUUCGAUUUUAUAUU
Chromosome_1_95324a-228	CAGCCAUCUUUACCAAAUUUUGUCCAACUCAUUAAAAAAAACUUUUUUUUUUAAUUUUGGUUUAAUUGAAAUUUGGUAAAGGUAGUGGCUU	0.898	UUUAAUUUUGGUUUAAUUGAAAUUUGGUA	CCAAAUUUUGUCCAACUCAUUAAAAA
com_Chromosome_2_26963b-51	AAUGGCCAACCUCAAAGUUUCCGCAAAGCUCCGUUGUGUCCGCGAUUCGUUAAAAUUGUGGUACAACACGGAGUGCGGAAAAAGGUUGGUGGUA	0.898	UUGUGGUACAACACGGAGUGCGG	CGCAAAGCUCCGUUGUGUCCGCGAU
com_Chromosome_5_41320b-241	CCAAAAUGUCAAAGCCAAUGAACGCGUCGUGGUAAGUGCCCAAUUCGGCACUCCCAAGACGGAAUGACUUAGGCUUUGGCUGUUUUGU	0.898	CGGCACUCCCAAGACGG	AUGAACGCGUCGUGGUAAGUGCCC
Chromosome_5_54776a-415	AAAACUUUUUUUUACAUAAAUCAGCAUAUUUUUAAAACUUGAAUUAAAAACAUGCUGAUUUUUGUAAAAAAAAAGGUUUC	0.898	AAACAUGCUGAUUUUUGUAAAAA	UUUACAUAAAUCAGCAUAUUUUU
com_Chromosome_3_50242b-109	CACUUUUUCUAGGCUUAAAAAAUACGCUAAUCUCACGAAUAUGAACUUGGAUUUUGAAAAUCUUUGAUUGAUUAUCGUAUUUUUUAAGCCUAGAAAAAGUG	0.898	UUUGAUUGAUUAUCGUAUUUUUUAAGCC	GCUUAAAAAAUACGCUAAUCUCACGAAU
Chromosome_5_39767a-192	GGACCGCCUUUUUGAAGUUCAUGUACACAAUGGCGGGGAGGCGAUGAGUUACGAAGAAUUCGUCGUCUUCCAAAUUGCGUACAAUCAUUUGGUGGUCA	0.898	UUCGUCGUCUUCCAAAUUGCGUAC	UACACAAUGGCGGGGAGGCGAUGAGU
com_Chromosome_1_9765b-184	ACACCUUCACAUACUUCUUUGCAUGACCAUAUUAAAUUUAAUUUAUGGAAUGUAAAGAAGUGUGUAAAGCUGG	0.898	AUGGAAUGUAAAGAAGUGUGUAAAG	CUUCACAUACUUCUUUGCAUGACCAUA
Chromosome_4_9170a-425	UCGGCUACCUGACUUUUGUGGAUUUGCAACUUGGGGAGCCGACUUAUUAAAAUCCCCAAAGGUCGGGUUCCGU	0.898	AAAUCCCCAAAGGUCGGGUUCC	ACCUGACUUUUGUGGAUUUGC
com_Chromosome_2_84382b-89	AUUCGGCAACAUUGAUAAUGUUACCAGCAGGUCAAACAAACACUCUUCUUCUGAAAACAGAGGAAGGUGUUCUGCUUGGUUCCAUAAAAAUUGUGCUGAAA	0.896	AGGAAGGUGUUCUGCUUGGUUC	UACCAGCAGGUCAAACAAACACUCUUCUUC
Chromosome_8_18295a-127	AAGGAGGGUUUUGUUAAGUGAAACACUGUUCACAAUUUUGAAAAUAAAUAAUUGUGAGAGGGUUUCAUUUAGCUAAUCCCUGUUG	0.896	UGAGAGGGUUUCAUUUAGCUAA	UGUUAAGUGAAACACUGUUCACA
com_Chromosome_4_13267b-133	UUUACUCACCGCUCAGCAACGGGUAACUCGUCGUACAGAGUCGGCGGCCACGCUUUCGAUUCUGCUCGUCAAGAAUUACCCGUUGCUGAGCGGUGAGUAAA	0.896	UUCUGCUCGUCAAGAAUUACCCGUU	CGGGUAACUCGUCGUACAGAGUC
com_Chromosome_4_33930b-84	CCUUUCCUUCUUUUUACUUUAUUUUGAAAAAACAUUUUCGUUUAGUCUGGCAAACGAAAAGCUCAAAGUGAAUGUGUAAGAAGGUAAGA	0.896	CGAAAAGCUCAAAGUGAAUGUG	UUACUUUAUUUUGAAAAAACAUUUUCGU
com_Chromosome_8_33394b-414	UUCAUUGCUCUGGCAGUACGACCAGCUCGGUGAACGAAAAUGCGUUCGUUUAUCGGCAGGUCGUAAUUGAUCACGCAAUCGAC	0.896	UAUCGGCAGGUCGUAAUUGAUC	GCAGUACGACCAGCUCGGUGA
Chromosome_2_36910a-292	GAAUUCGGCUGAUGGACAACUCAGCUUUAUGAGAAUUCAUAAAAAUUAUAUAAAUAAAAAUUUUCAUUCUACGGCUGAUUUGUCCGUCAGCCGAAUUG	0.896	UUCAUUCUACGGCUGAUUUGUCCGUCAGC	UGAUGGACAACUCAGCUUUAUGAGAA
Chromosome_1_87828a-386	AUUAUAAAUUUUGGGUACUUUUCCGUUAUGGGGCCGCACUUUCAACUUUUAAAAGUGCGGCCUCAUAACUGGAAAUUGCCAAUUUUGUAAA	0.896	UGCGGCCUCAUAACUGGAAAUUGCC	UUUGGGUACUUUUCCGUUAUGGGGCCGCAC
Chromosome_6_9017a-236	AUUUUGACAAAUUGACAGUUUAUUAAUCACAUAUUCCAUAUAGAAAAUUUAGUUGUUUUUUUUUAAAUAUGGACAAUAAACUGUCAAAUUGAUCAAAAA	0.896	UAUGGACAAUAAACUGUC	ACAGUUUAUUAAUCACAUAU
com_Chromosome_7_15368b-101	GGCGUGCUGAAUUGUUUCCCAUUGGCAUAAAUCCAUUUAAGGAAAUCAGCUCAAAUUGUGGCAUUUAUGCCAACGAUAUAAUUUUGGCACGUA	0.896	UGGCAUUUAUGCCAACGAUAUAAUUU	AUUGUUUCCCAUUGGCAUAAAUCCAU
com_Chromosome_1_76444b-243	GUCGAAAAGUCGACAAAACCAUGCGUAUGCGGUACCAUUAGACUCAGUUCGCUGAGCUGAGUAAAAUGGUGCCGUAUAUGCGCAGAACCGUUCACUCUUGAC	0.896	CUGAGUAAAAUGGUGCCGUA	AAGUCGACAAAACCAUGCGUAUGCGGUACC
com_Chromosome_3_26038b-61	CAAGCCCGUUUUAGCGGGCUGCCCGGGCCCGUCUUCGACAAACAACCGGGCCGCCCGCUAAAAUGGGCUUU	0.896	ACCGGGCCGCCCGCUAAAA	UUAGCGGGCUGCCCGGGCC
Chromosome_2_15310a-175	UGGCUCUCGCACAAUCCGUCAAUGAAUUUUUUUCUAUCAAUUGAAAAAUAAACAUAAAUUACAUUGACGGAUUGUCCGAAUCGCCC	0.896	UAAACAUAAAUUACAUUGACGGAUUGUCCG	CACAAUCCGUCAAUGAAUUUU
Chromosome_3_20883a-150	UCGCAUUUUUGGUCUAAAACUGGUUUAAAUUUUUUAUUGAAACAUAGAUGAAUAAUUUAGUUUGUUUCCUCACAUUUAAACCAUUUUAGACCAAAAAUGCGA	0.896	UUAAACCAUUUUAGACCAAA	UGGUCUAAAACUGGUUUAAAU
com_Chromosome_1_18657b-26	UGAGAAAGGUACCAAGAUUUUUUCAAAUAAAAUUUUUUUUUUAAAUCAACGUUUAUUAUUAAAAUAAAAAUUUUAUGUAGAAAUGUGGUGCCUUUUUUG	0.896	UAAAAAUUUUAUGUAGAAAUGUGGUG	ACCAAGAUUUUUUCAAAUAAAAUUUUUU
Chromosome_6_50825a-237	AUUUUUUUUGUCUUUGCAGUUGUAUUUCUGAUUUAAAAAGAUAAAUAGAUUCGACCCGAAAUACAAAAUAAUCAGAAAUACAACUGCAAAGACAAAGAAAAU	0.896	UCAGAAAUACAACUGCAAAGACAAA	UGUCUUUGCAGUUGUAUUUCUGAUU
com_Chromosome_3_55379b-50	CGUCGUUUACAUUCAGGACAAGUAAUUAAAACAAGUCAAUUAAUUAAUUAAUCAAUUAAUUAAAUUGACUUGUCCCUGCUCAGUCCCAUUUGAAUGACU	0.896	UUAAUUAAAUUGACUUGUCCC	UUAAAACAAGUCAAUUAAUUAAU
Chromosome_4_9927a-357	UUAGCAUGAAAAAUUUCAUUUACUUUUUAGAAAGUUCUGCACAAAAAUGUUAAAAAAAACAGACAUAAUUUUCUGAAAACUCAAUGAAAUUUUUCUUGCUAA	0.896	UAAUUUUCUGAAAACUCAAUGAAAUU	AUUUCAUUUACUUUUUAGAAAGUUC
com_Chromosome_7_23595b-59	CUUUAUUUCAAAAAAUUUAUGGCCAAUGGAACUCAAAAACCCACUGUUUUUGAACAUUUUUGGUUAACGAAUUUUUUGAAAUAGGA	0.896	GGUUAACGAAUUUUUUGAAAUAGG	UUAUUUCAAAAAAUUUAUGGCCAA
com_Chromosome_6_51046b-225	GGUGGAGGGGCAGGGUAAUGGUCAAAGGAACGAAGAAACAAAAUUGAUUGACCAUUACAUUCCUGCUUAUUUACA	0.896	GAUUGACCAUUACAUUCCUGCUUAUU	GGGGCAGGGUAAUGGUCAAAGGA
Chromosome_8_19824a-327	AUGACCCGGGUCAAUAAGAAGAUAGUUCAUGGUAGUUUGACGGAGGUUGGUAGUCAAAACGGCACUUCGUGGUCAUUUUCUUAUUGACCCGGUUUAC	0.896	CGUGGUCAUUUUCUUAUU	UAAGAAGAUAGUUCAUGGUA
Chromosome_2_22467a-229	CUGUAGUAGCCAGCCACCUUUUUAAAAAUAAUUAAAUGCUAUUUGAAACUGUUUAGGUGGAUUUGAUUCUUUUUUUUUCAAAAAGGGGGAACGAACUACAG	0.896	GUGGAUUUGAUUCUUUUUUUUUCAAAAAGG	UUUUUAAAAAUAAUUAAAUGCUAUUU
Chromosome_3_54892a-258	UGGGUUUUAUAAUUUUACCUUGGUUCUUUUCCUGAUUGGUCAACCAAAAUGAGCAUCAAAUCAUAGAAAAGAGUCCAUUUUAAGUUUAUUUGACCCU	0.896	GCAUCAAAUCAUAGAAAAGAGUCCAUUUUA	UGGUUCUUUUCCUGAUUGGUC
Chromosome_2_83508a-218	AGCGCAUUUUAAAGAAAGUAGGUUAUAAUUGUAAAUACUUUAAAAUCCGCAUUUUCAGGGUAAAAAUUACAAUUGUAAAUACUAACUAUUUGAUAUGCGUA	0.894	UCAGGGUAAAAAUUACAAUUGUAAAUACU	UAGGUUAUAAUUGUAAAUACUUUAAA
com_Chromosome_2_20528b-234	CUGGCAGUUCAUACACAAUCUCUUUUUUUAGUUUCUAAAUAGAACUCGCUAUUUUCUUGACUAAAACGAGGAUUUUUGGAAUGUGCAGGAACUGCCAA	0.894	CUUGACUAAAACGAGGAUUUUUGGAAUGU	AAUCUCUUUUUUUAGUUUCUA
com_Chromosome_1_89047b-125	AAAAAUAUGAACUGAUAAAUGCGCAUUUUCAGUAAUGAAUUUACAAUUGUAAAAAUAUGAACUGAAAAUGCGUUUUUAAAAAAAUUUGUAUUUUC	0.894	AAAUAUGAACUGAAAAUGCGUUUU	UGCGCAUUUUCAGUAAUGAAUUU
com_Chromosome_4_7866b-1	CUUUGGACCCAGCCUAAAAAAAAUAAAAAUUUUAAAAAAUGCACAAUUUUUUUAAAAUUAAUAUUUGAUGAUGGGCGUGGGAAAUUCUCGACAAUCCAAAA	0.894	UUUUAAAAUUAAUAUUUG	AAAAAAUAAAAAUUUUAAAAA
Chromosome_4_68741a-199	AUGGGUAUUUGAGUGCAUAUUUAAUGUUUGCUUUGUUACCGUAAGCAAACAACACAUUAUGAUGCACUCGAUAACGCAG	0.894	CAAACAACACAUUAUGAUGCACUCGAU	UGAGUGCAUAUUUAAUGUUUGCUUUGUU
com_Chromosome_5_43871b-160	AAAUGGAACAAAGAUAGAGAAAGAGAGUAGGAAGAGAAGUUGCAGGGACACAUCCCUUCAACUUCUCUUACUAUCAUAUUCAAAUUGUAACAUUA	0.894	CUUCAACUUCUCUUACUAUCAUA	AGUAGGAAGAGAAGUUGCAGGG
Chromosome_3_3381a-234	ACCCGGUGGUCGGCCUUUGUCAUAUGGUUUGCUUGCGUGAAAUACGUUCCAUUUGCGAAUGGUCAAAAUGUAAGGCAAAAGUAUUGACAACGACCCACGGGG	0.894	ACAACGACCCACGGG	CCGGUGGUCGGCCUUUGUCA
com_Chromosome_4_62223b-173	CGCAGAAGAAAUAAAUAAAAGCAAAACAAGGCACUAAACUAAAAGGUUUAUUUAUUUUUUUUGCUUUUAUUUAUUUAUUUUGUU	0.894	AUUUUUUUUGCUUUUAUUUAUU	UAAAUAAAAGCAAAACAAGGCA
com_Chromosome_4_34138b-201	UGACCAAUUCCUAAUCCCGACCCGAAGUCGAACAAAAGGUUGAAAAUUCAUUUUCGAUUUUUAAUUUGUUCUAGUUUGGGUUAGGGAUUAGGAAUUGGUCA	0.894	UUUUAAUUUGUUCUAGUUUGGGUUAGGG	CGACCCGAAGUCGAACAAAAGGU
Chromosome_7_43813a-383	UGCCAAUGUCUUUGAUUUUCAAUACGAGAUAAUCGCUUAUCGUAAAUUAACUAAAAUAUGUAAGUGAUUAAUUUAUAUAGAAAAAAGUAUGUUGGCU	0.894	UAAGUGAUUAAUUUAUAUAGAAAAAAG	UUUGAUUUUCAAUACGAGAUAAUCGCUUAU
Chromosome_5_16703a-257	AGUACCAUCCCCAUAGUCACCGGUAAAGGAUGGAUACCAUCCCCAUGUUCCAAAAAUUAUUGGUGUCUAUCCCCUUAAUAAUGACUAGGGGGAUAGUGCC	0.894	UCUAUCCCCUUAAUAAUGACUAGGG	UAGUCACCGGUAAAGGAUGGAUA
com_Chromosome_6_10920b-177	CGACGAAUUGUUCACCAAAAUUUGUUCUUUUUUUGCCAAUUUGUUUAAUUUGCAUCUCUCAAAUUGGUAUAAAAAGGAAAUAUUUUGAACAAUUUUCA	0.894	UUGGUAUAAAAAGGAAAUAUUUUGAAC	UUCACCAAAAUUUGUUCUUUUUUUGCCAAU
com_Chromosome_5_63769b-157	CGAGUGUCCUAGACAGAUUAAGCUGGAUCACAUAAAACCAAAUCUCGGUCUUGGGGUGACAAUGCCGGGAUUUGGAUUUGGAUUAAUCUGUCUGAUCAGUCC	0.894	GGAUUUGGAUUUGGAUUAAUC	AUUAAGCUGGAUCACAUAAAACCAAAUCUC
Chromosome_9_10551a-234	AUUCGUUAAAUUUCAAAAAAGUUAUGACCAGAAGAAUUCAAAUAAACCCGGUUGUUCGAACAUUUUUGGCCACAACUUUUUAGAAGAUUAACGAAA	0.894	CGAACAUUUUUGGCCACAACUUUUU	AAAAAGUUAUGACCAGAAGAAUUCA
com_Chromosome_2_6692b-34	CAAGGUGCUGAGCAUGAAUCCGGCCUUAUUAUGACCAAUUCUGAACACCGAACCCGGAUUCGGACAUUUUUAGGCCGGCUUCGUGCUCAGCACCUUA	0.894	CGGACAUUUUUAGGCCGGCUU	AUCCGGCCUUAUUAUGACCAAUUCUGA
Chromosome_4_7303a-260	CUCUUCUUUUAUUUAAUUGUGUCUUCGCCUAAAUUGGAAUAAAUAAAUAUUUAUUUCAUUGGACAAGUGCAAAGGCACAACAAAAAGGAAGAA	0.894	UAUUUCAUUGGACAAGUGCAAAGGCACAAC	UGUGUCUUCGCCUAAAUUGGAAUAAA
com_Chromosome_9_13795b-83	GGUACUUUACUUUUAAUGGGGACACAUUUCAAAUACUUGACUCCGAAUUUUGUAAGCAUUUGAAGUAUGGCCCCGUAAAAAUAAUGUACA	0.894	CAUUUGAAGUAUGGCCCCGUAAA	UUAAUGGGGACACAUUUCAAAUA
com_Chromosome_5_56784b-149	GGCUCUAUUUCAAACCCCGAACUCGGAUUCGAACAUUUCUUGUAAAAAAUGAAAAAUUUAUAUUUUCGAAAAAUGAUCGAAUCCGGGUUCGAAAUAAAGCC	0.894	UUUUCGAAAAAUGAUCGAAUCCGGG	UCGGAUUCGAACAUUUCUUGUAAAAA
com_Chromosome_5_54809b-42	UGUUAUUUGGGGAAGGACGGGCGAAAUUCGAAAGUUCGACUUAUACUAAUGGAACUCUUCUAAAUUUGGCUAUCGUCCUUCAUUUAAAUUACC	0.894	CUUCUAAAUUUGGCUAUCGUCCUUCAUUU	GGAAGGACGGGCGAAAUUCGAAAG
Chromosome_6_5914a-382	AUUGCUAACAAUGCUCAAAAUCCUAGCCCCAUUGACACAUUUAAAAUCAAAGGGGCUAGAAUUUUGUAGUAAAAAAGCAAA	0.894	AAAGGGGCUAGAAUUUUGUAGUA	ACAAUGCUCAAAAUCCUAGCCCCAUUG
com_Chromosome_6_2800b-218	UGAAAAUUUUAAAAAGCUAAACAAAAGGGCGCGCGCAAAGCCAUUUUUAGCUCACGCCGCUAUUUUGUAAGCUUUGACAAAAAAAUUUUCC	0.894	CCGCUAUUUUGUAAGCUUUG	AAGCUAAACAAAAGGGCGCGCG
com_Chromosome_2_13320b-10	AAAGCCAAAUAUUCAACUUUUUUCGACUUUAGGAGGGCAUUUUUCUAAUAGAAUAGAAAAACUCUUUCCUAUAGAAAUUGUUGAAUGCUUC	0.894	UAGAAAAACUCUUUCCUAUAG	GACUUUAGGAGGGCAUUUUUCUAA
com_Chromosome_2_91752b-375	AACUACAAAAAAUUGUCCAAUCAGCACAUUUGCAUUGUGGUCCACAAUAGGGUGGAUGAUUUUUUAUGAUGUGUUGAUUGUGACAAAAUAUUUUAUGGUA	0.894	UGUGUUGAUUGUGACAAAAU	AUUGUCCAAUCAGCACAU
com_Chromosome_6_8397b-28	AUAUUUCGCGAUUUUUCUUACAUAAAAAUGGAAUCCCUGAUUAAGGGAUUCUUUUUUAGGCACAAAAAAUCGCGAAAUAG	0.894	AGGGAUUCUUUUUUAGG	UUACAUAAAAAUGGAAUCCCUG
com_Chromosome_9_15145b-43	UUGGCAAAUUCUUUGCAACUCAUACAAAAGGCAACUCGUACAAUAAAAUACAAUGCCUUUUGUAUGAGUUGUCAUAACGUCAGAGGUCUUUGGCAC	0.894	AAUGCCUUUUGUAUGAGUUGUC	AACUCAUACAAAAGGCAA
com_Chromosome_5_21428b-74	GGUGGGCCCCCUUUUUGGGAAGUUUUUUGUUCUAAAAGUCGAAAAAACAUCUCGGCUUUUUAAAACAAAACAAAAAAUCUCUUCCAAAAAGGGGGCCUAUU	0.894	UUAAAACAAAACAAAAAAUCUCUUCCAAA	UGGGAAGUUUUUUGUUCUAAA
com_Chromosome_6_45105b-135	CGGUCUGUAAUGAAAGGAUCCGAAAGAAUUUUUUUGCGGAAGGACCAUAACUUUUGUAAAUCUCGUUCCAAAAAUUCUUUCGGAUCCCUUCAUUACAGACCG	0.894	UCUCGUUCCAAAAAUUCUUUCGGAUCCCUU	AGGAUCCGAAAGAAUUUUUU
com_Chromosome_9_5187b-70	AUUAAAAAUGGCUUUAGUAAUUACAAAAUAUACUUAAGAAAAUUCAAUUUACCUAGAUAUUCUUAAAAUAUAUUUUUUAUUGAUGCUAAAGCCAUUUUUAAU	0.892	UUAAAAUAUAUUUUUUAUUGAUGCUAAAGC	UUUAGUAAUUACAAAAUAUACUUAAGA
com_Chromosome_2_60653b-399	CGGCGGAUUGACAAAUCCAAACAAUUUAUCUCCCUGCGAGAUUAUUGCAAGUAUUAUCUCGCAAUAAGGGAUGAAAAUGUGGAGUUGCAAAUACCACCA	0.892	UAUCUCGCAAUAAGGGAUGAAAAUGUG	AAUUUAUCUCCCUGCGAGAUUAU
Chromosome_4_1369a-226	UAAAAAUCUGAAUUCGUUAGAUUUCUAAAAGAAAAUUUCACGAAAUAUUUAACGGAAAAAUUUCUAGUUUUUUUUAAAUCUAAUGAACCCAGAUUUUUU	0.892	UAGUUUUUUUUAAAUCUAAUGA	CGUUAGAUUUCUAAAAGAAAAUUU
com_Chromosome_5_11122b-27	AGCAGCAGCAGCUACCGGAUUAUGCAUGGCAUUUGUAGCGGAUUUGGCACCGGAGGGCUACAAAUGGUACAUGCGUGAAAUCCGGUGAAAAAGGCUCUGUA	0.892	CUACAAAUGGUACAUGCGUGAAAUC	UUAUGCAUGGCAUUUGUAGCG
Chromosome_5_25554a-190	CUCCCGAUCCGGACCAAUUUUUCAAAAGUGCCAGGUCGGGGAAUUAAAAAAAUCCUAACAAGAUCCGGUCCUGUUGUAAAAAUUGACUCGGAUCAGGGAA	0.892	CUAACAAGAUCCGGUCCUGUUGUAAAAAUU	UUUUUCAAAAGUGCCAGGUCGGGGA
Chromosome_3_6051a-131	AUUUGGUUAAUUUUCAAAAAAGUUACAAGCCAAAAGUCUUAAAAAAACCAGUUUUUUGACGCUUUUUGGUCUUAACUUUUUUGAAGCUAAAC	0.892	UUUUGACGCUUUUUGGUCUUAACUUUUUUG	AAAAAAGUUACAAGCCAAAAGUCUUAAAAA
Chromosome_7_20994a-311	UGGCAAUGGUAAAGUUUUGUGGUCUCUUCGAAAAAUAAAUUUAAGAAGCGCAUUUUGUCCGAAAAAUGCGCUUCAGACUACAAAACUUUACCAUUGCCC	0.892
com_Chromosome_6_36070b-235	UUUUUGAAAAUCUGAUAGAUAAUUAACAAGUAACAAAAAAAAUUCCUUUUGGUUUAAAAAAGGGUACUUGUGGGUUAUCUGCGUCCAGAUUUUCAAAAU	0.892	UACUUGUGGGUUAUCUGCG	UAGAUAAUUAACAAGUAA
com_Chromosome_1_78236b-184	GGUUUUUUGGCUAUAACUUUUUGCUUUGUCAUCCAAAUCUUCAAAUGAUAUCAAUAAUGUUUGAUUUUGAUGACAAAGAAAAAAAGUUAUAGUCCAAAAACA	0.892	UUUUGAUGACAAAGAAAAAAAGUUAUA	UAACUUUUUGCUUUGUCAUCCAAAUC
Chromosome_6_38280a-242	GGAGCUCGGAUUUUGCAAAACCAUUGAUUUUGUCUGUGAUUUUUCAUCAAGUACUUGAAAAUCAUAGACAAAAUCAAUGCUUUUUCAAAAUCCGAGCUCG	0.892	CAUAGACAAAAUCAAUGCUUU	ACCAUUGAUUUUGUCUGUGAU
com_Chromosome_5_42786b-151	ACCCGGACAUUUGAGUCCGAACAUUUGAGCCGAAAACAAUUAGGCAUAAUUGUUUAGGGCGCAAAUGUUCGAGGCGCAAAAGUCCAAGGA	0.892	GUUUAGGGCGCAAAUGUUCGAGGCGCA	AGUCCGAACAUUUGAGCCGAAAACAA
com_Chromosome_2_53036b-235	CAAAUUUCAAAAAGUGUAUUAUGUUUUUCAAAAGUUCCAACCAAAAAGCUGGAAAAAUUGUCAUAACUUUUGAAAAACUUAAUUAAAUUUUUUGAAAUUUA	0.892	UUUUGAAAAACUUAAUUAAAU	UAUUAUGUUUUUCAAAAGU
com_Chromosome_1_79237b-217	CUGCUAUUUGGUACAUAGAAAGUUAUACUUGGUUGAAUAAUUGAUCACCAUAAAAAUGAUCAAUUUUUAAUCAACGCCAUAACUUUUUCUAGAAGCAU	0.892	UCAAUUUUUAAUCAACGCCAUAACUUUU	AAGUUAUACUUGGUUGAAUAAUUGAUC
com_Chromosome_4_37484b-102	GGUCAUUUCUCAAGUGCAAAAGAUUUUAGAGAAAAGCUAUGUUAUAUGUACUAGUUUUUCUCCGAAAUCUUUAAAAAUCGGCGCCUUAGUGAAAAACGACC	0.892	AGUUUUUCUCCGAAAUCUUUAAAAAUCGGC	AAAAGAUUUUAGAGAAAAGCUAUG
com_Chromosome_7_8041b-104	CCAUUUUGAUCAAAUCCGAACCCUGAACCCUAAUUAUGAAGCAUGUUGGUCCUCAAAAUCGUUUCGAGUCAGGGUUCGGUGUUCAAAUUUGGUCAAAAUGG	0.892	UUCGAGUCAGGGUUCGGU	UGAACCCUAAUUAUGAAGC
com_Chromosome_1_89304b-160	UUUUUUGAUGGCACAAAAGGAAAAUUUGCCGUUAGAAUGUCAAAAAAAAAAAGCUCAGAUAUGUCUUGUAGGGCAAAUCAUUCCUUUUGUGCCACCAAAAAA	0.892	UGUCUUGUAGGGCAAAUCAUUCCUUUUGUG	CAAAAGGAAAAUUUGCCGUUAGAAUG
com_Chromosome_6_23651b-134	GACCAAUUUCGAACCCGGACCGGAAUUCGGAAAUAAUGUCAAAAAAUCAAAUUUUAUGAAUUUUGACUUUGUCGAGUUCGGGUCCAGGGUACGAAAUUGGUC	0.892	UUGACUUUGUCGAGUUCGGGUCC	GACCGGAAUUCGGAAAUAAUGUCAAA
Chromosome_2_65873a-390	AUAUUUUCAAACACCAAAAGCUUUUUUUUUUGCCUUUAUGUGUACGCGUCAUCGCCUAAGGCACCGGCGACAAAAAAAAUGCUUUUGGCGUUCGAAAAUAU	0.892	ACCGGCGACAAAAAAAAUGCUUUUGG	CCAAAAGCUUUUUUUUUUGCCUUUAUGUG
Chromosome_8_25910a-248	AGAGUAAUCAUAUUGCUGAUCAGAGUGAUCACUGCUGAUCAGAAUGACCUUGUUGGUCAGAGUGAUCAUACUGGUCAGAGUAUGUUUAAUCA	0.892	UCAGAGUGAUCAUACUGGUCAG	CUGAUCAGAGUGAUCACUGCUGAU
com_Chromosome_1_33384b-41	UUGCCCCAGCUCAUUUUUUGUCUAUAUAAUUAUGUAGGAAUGCAGACAGCAUGAAGUCAGACAGUUUAUAUACAUAUACACGUAAAAAUGAGUUGGGGUAA	0.892	UAUAUACAUAUACACG	GUCUAUAUAAUUAUGUAG
com_Chromosome_6_30372b-106	ACUUUGUCCUUUUCUUCCUCCCUUUCGCUUAUUUUCUCCUCUCCAAUAAUGUCGACAAUGUCGGAGAGGGAAAAAGAAGCGCAAAUGGAAGAGAAGCAAAGG	0.892	UGUCGGAGAGGGAAAAAGAAGCG	CCCUUUCGCUUAUUUUCUCCUCUCCAAUAA
Chromosome_5_25935a-304	AUCCGUCGUUUUGAUCAGCGCAUUUCUCAUUGUGAAUGUUAAAAUGAUUGUAAAUGCGCUGAUUUGACCGAUGGAA	0.892	AUUGUAAAUGCGCUGAUUUGACCGAUGGA	CGUCGUUUUGAUCAGCGCAUUUCUCA
Chromosome_1_51221a-364	ACAAUUCCAAAUCCCUAACCUAAAUUUGAGCAAAAAUUCAAGUUCUAAAAAUUUGAAUUUCGACUUUUUGUUCGAGUUCGGCUUAUAGUGAUUAGGAUUUGG	0.892	UUUCGACUUUUUGUUCGAGUUCGGC	CCUAAAUUUGAGCAAAAAUUCAAGU
com_Chromosome_7_51807b-242	AUUUUUUUUUUGUGUUGUGGUGCGGUGAUCGCGCGGUGGUGUAAUUGUCCGCCCGCGCCGCGGGGCACCGUACAGCAAACAAAAAAUGAAA	0.892	CCCGCGCCGCGGGGCACCGUACAGCAAAC	UUGUGGUGCGGUGAUCGCGCGGUGGUG
com_Chromosome_2_45828b-214	UUAAUCAUCUCACCAAAAAGUUAUGAUUUAUAAGACUAAAAAAUUCAAGAAAAUCCUAAUUUUUUUUUAAACUAAAUUAUAACUUUUUGGUGAGAUGAUUAA	0.892	AAUUAUAACUUUUUGGUGA	CACCAAAAAGUUAUGAUUU
com_Chromosome_3_86895b-202	GUUGAUCCAAUGUACGGAAUUAUGUUUAAAGAUCCUUUUAUGCAUCUAAAGUUGCAUAGAUCAGGCAUUGACAACAUAAAACUGAGCAAUUUGAUCAAA	0.892	UGCAUAGAUCAGGCAUUGACAACAUAAAAC	AAUUAUGUUUAAAGAUCCUUUUAUGCAU
Chromosome_3_26257a-173	AAUGGGGAAAAAGUUAAAAUUGUUAAUGUAUGAUCGUGGCCAUUUCACAAAAUGGGCACUAUUUUUACUGUACAAUAAUGUCUUUAAUUAAGCCCCAUG	0.892	GCACUAUUUUUACUGUACAAUAAUGUCUU	UGUUAAUGUAUGAUCGUGGCC
com_Chromosome_5_55006b-308	UUUCGAACCCUUGAGCCGAACUCGAACAAAAAGCGACAGCCGUUCAAAAAAGUGAGUUUGAAGUUUCGACUUUUUGUUCAAAUUCGGAUCAGGGGUUCGAAA	0.892	UGAAGUUUCGACUUUUUGUUCAA	UCGAACAAAAAGCGACAGCCGUUCAA
com_Chromosome_2_90329b-158	CAAAUUUUAAAUGUACCUAGCAAUUCUGAAAAUAUUAAGAUUCUAACACUGAGAAGACGAAAGGAUGUUUUUCAGAAUUGCUAGGUACAGUUAAAAUUUC	0.892	GACGAAAGGAUGUUUUUCAGAAUUGCUAGG	UAGCAAUUCUGAAAAUAUUAAGAUU
com_Chromosome_2_55909b-77	UCUGCAACACUUAAACAGUUUAUAUUUAAAGCCUAAUUAGCAGAAAUUCCACCAUUUCAACUCCUUAUCCUCUAAAUAUAAACUGAAUCAGUGUUUGCGGA	0.892	UUAUCCUCUAAAUAUAAACUGA	AGUUUAUAUUUAAAGCCUAAUU
com_Chromosome_2_82176b-15	GAGUGGUAGUGGUUAAAUGAUCAUGACCUUGUGGUAAAAACUGCUAGAAUAAGAGCUCGUGGUUUGCAACCAUGACCUCAUGGUUAUUUAACCAUGAACUU	0.892	CGUGGUUUGCAACCAUGACCUCAUGGUUA	AUCAUGACCUUGUGGUAAAAACUGCUAG
com_Chromosome_2_58666b-97	UAUUUGGUUAGCUAUUUAUGAGGUAGAAGUUUUUGACCACACUUCAAAAUGAUUGUGGCACAGCUACUAUCUCGUAGAUAGAAAACCGAAUU	0.892	UGGCACAGCUACUAUCUCGUAG	UAUGAGGUAGAAGUUUUUGACCAC
Chromosome_8_11703a-110	GAUACUAACAUUAUAUGGGACACACUAUCCUAUUUUCCUAAUACUGCCCCGAUAUGCAGGAAAUGGAUAGUGUGUCUCUGCAGGAAAUGGAUAGUGUG	0.892	UGCAGGAAAUGGAUAGUGUG	ACACUAUCCUAUUUUCCUAA
com_Chromosome_3_78757b-189	UUUGUCCAAAAUCGAUUACGAUGCACGAAAGAACAAAUUUGCAUUGAAUUUGGAGAAAAUUUAAUCCCUUUCGUGCAUCGUAAUCGAUUUUGGACAAU	0.89	UCCCUUUCGUGCAUCGUAAUCG	GAUUACGAUGCACGAAAGAACAAAUUUGCA
com_Chromosome_6_42409b-63	CGGCCCACACCAGAAUCGGAUUUUUGCGGCCAACGGAAAAGGGAUGAUAAUUUGGCAUUCUGUUAGUCGCAAAAUCAGAUUUUGGCUUGGGCCA	0.89	CUGUUAGUCGCAAAAUCAGAUUUUGG	AGAAUCGGAUUUUUGCGGCCAACGGAA
Chromosome_2_15086a-242	GUGGAGGUGGUAGAAGACCCGGUUUCGGCUGCGUAUUCUUCUGACCACGAAUUCGAGGUCGAAAGAAUAUGUGGCCAAAAGCGCGUUAACGGCCACCAACAC	0.89	GGUCGAAAGAAUAUGUGGCCAAA	UCGGCUGCGUAUUCUUCUGACCA
com_Chromosome_3_34734b-235	UUUCUGUCAAAAUUCAUUGAAAAGUUAUGAGGAGAAAAUAUUAUUCAAAAUUUAAUAAAAUUUAUUCAGCUUUAAUUUUUCAAUGGAAAACGGACGGAAU	0.89	UUUAUUCAGCUUUAAUUUUUCAAUG	UUGAAAAGUUAUGAGGAGAAAAUA
com_Chromosome_5_17663b-387	UUACAACAAACAUUUUUACCUAAGAUUAAGCUUAGGGCUAGGCUAAGCUUAAUCCGAAAGCUUAUGCUUAUUCUAAGCCUGUAUAAAAAUGCCUAUUGUAC	0.89	UUAUGCUUAUUCUAAGCCUGU	CUAAGAUUAAGCUUAGGGCUAGGCUAAG
Chromosome_7_48675a-332	UCUGCACUAGGAAAGUGUAGAGUGUAGAAACGGAGUGCGUUCUCGUGGAACUCACUACGUUUCUACACUCUACACUAUCCUAGUGUAGU	0.89	ACUCACUACGUUUCUACACUCUACACU	UGUAGAGUGUAGAAACGGAGUGCGUUC
com_Chromosome_4_47338b-379	AGAUUUGAAGGCCAAUUGAUCAAUUGAACAAUUGCUCAAUUGAAUUCCAAAUUGGGCGAUUGUUCAAUUAAACAAUUCGCCGGAUCA	0.89	UUGGGCGAUUGUUCAAUUAAACAAUUCGC	CCAAUUGAUCAAUUGAACAAUUGCUCAAU
com_Chromosome_2_19741b-58	GUUUUUCACAAAAAAUCCAACUUUUGUCUAAACCGGUUCAAAUGCAUCAUUAUUGUAUAGGAAUCGACUUUGGACAAAUAAAGGUGGAUUUUGGUUAAAAAU	0.89	AAUCGACUUUGGACAAAUAAAGGUG	ACUUUUGUCUAAACCGGUUCA
Chromosome_3_41832a-348	GCAGGGUAGCCAGAUCUGAGGAUUUAUCCUCAUUUUGUGGCUUUUUGAUAGGUCAAUGAGGAUUUUGAAAAUUUUAAUCUGGCUACCCUGG	0.89	GUCAAUGAGGAUUUUGAAAAUUUUAAU	UGAGGAUUUAUCCUCAUUUUGUGGCUU
com_Chromosome_3_62403b-19	UUUUCGUUUUACUAAAAAAGUUAUGGCCAAAGAUCUCAAAUAAUUGGCUUUUUCUGGUCUUUAGGCCAUAACUUUUUUUUAAAUUGAUGAAAU	0.89	UCUGGUCUUUAGGCCAUAACUUUUUUU	UACUAAAAAAGUUAUGGCCAAAGAUCUC
Chromosome_5_41794a-200	AAUUUUUACCAAACCGGUUCCGGGCCCGGCAAUUUGAAAAUCCGGUUUCACCGGUUUUUGAGAGGCCGGGCCCGGAAACCGGUUGCUUCUGAAAAUA	0.89	UUUUUGAGAGGCCGGGCCCGGA	CGGGCCCGGCAAUUUGAAAAUCC
com_Chromosome_4_21579b-178	UAAUUUUAUAUAUUAUUUUUUUAGUAUGAGUGUUUCCUGGGGGGGGGGCUGCCGCCCCCCCCAGGAAACACCCAUCAUAAAAAAAAUUAUUUAUAUUAUUU	0.89	CCAGGAAACACCCAUCAUAAAAAAAAU	UUUUUUAGUAUGAGUGUUUCCUGGGG
com_Chromosome_1_83028b-17	AAAUUACGGGCGCAUUUCAUAAUUUCGAGAAAUACCAACGAGCAAAUGGUUGGUGUUAUCGGGAUUAACAUUGACAUUGGCAUGGUAAUUG	0.89	UUGGUGUUAUCGGGAUUAAC	AAUUUCGAGAAAUACCAAC
Chromosome_9_17525a-176	CGAUUAUGAAAUCUAUUUAGACCAAUUUCGAACCCCGGAAACGGAUUCGACCUAAAUCCUUUUCCGGGGUUCGAAAUUGGUCUUAAUAGAUUUCAUAAUCG	0.89	UCCUUUUCCGGGGUUCGAAAUUGGUC	ACCAAUUUCGAACCCCGGAAACGGAU
com_Chromosome_9_16500b-15	UUUUUGAAAAUUUUUGUUUUCUUAAAUUUUGUUUUCGAUGAGCCACUAAACGUAUCGAAAAAGCAAAAUUUUAGAAAACAAAAAAUUGCAAAAG	0.89	AAAAGCAAAAUUUUAGAAAACAAAAA	UUUGUUUUCUUAAAUUUUGUUUUC
Chromosome_7_24191a-365	AAUCAGUUAAUUAGGACGACGGGCGACCAUAUUUUUCUGUGUUUGGCACGACAUUUGACGGCAUACAUCAGAGGAAAUUCGUCCGUUACUGAUGAUGGAUG	0.89	UACAUCAGAGGAAAUUCGUCCGUUAC	GACGACGGGCGACCAUAUUUUUCUGUGUU
Chromosome_3_64355a-252	AGGGAGAAAAGUUUCAGAUCUGUUCGGCCAUAAACAAUUUUAUGUGCCAUGAACAGAUCGAAUAAGUUUCGCCUA	0.89	UAUGUGCCAUGAACAGAUCGA	CAGAUCUGUUCGGCCAUAA
com_Chromosome_8_10808b-81	AUGUAUUAAAAUUUAUCUUUUAAUAAAGCAUUUGUGUUUAAUUGGUGAGUCCUCGCUGUGUGCACAAAUGCAAUAAAUUGAAAGGUAUUUUCAAAUUACAA	0.89	GCACAAAUGCAAUAAAUUGAAAGGUAUUUU	UAUCUUUUAAUAAAGCAUUUGUGUUU
com_Chromosome_3_23761b-138	AAAGCGAGUUCACUUUCGUUUAUUCUUGGGUAGUCCAUCAGAAUAUCAUGAAAUUACUCAAGGACAAGAAAGCGAAUUUUCUUG	0.89	UACUCAAGGACAAGAAAGCG	ACUUUCGUUUAUUCUUGGGUAG
com_Chromosome_9_12529b-234	CGGAAUUAUAUGUACAUAAAAUCGCAAAAUAUGUGCAUGAAAUAUGCACCAAAAAUUGCAAAAUAUGCACAUAAAAAGUGAAAAAUAUGCACAUAAAUUUCU	0.89	UAUGCACAUAAAUUUC	CGGAAUUAUAUGUACAUA
com_Chromosome_1_70824b-131	AAGCAGAAGGCAUUGGCUAUAUUCAUCAGGCUUUUAUAUUAAACUAAAGGCCAAAAUGAUGGGCCAAUUCGCCAUUUGCUA	0.89	UAAAGGCCAAAAUGAUGGGCCAAUUCG	AUUGGCUAUAUUCAUCAGGCUUUUAU
com_Chromosome_2_19652b-171	CUCCUUCGGAAUGUUCAGUUUGGGCCGUGCAGCAACAAUUUUAUACGGUUUUUCACCGGCCUAAACAAAAAGGAUAUUUUAGAGGAU	0.89	UUUCACCGGCCUAAACAAAAAGGAUAUUUU	AAUGUUCAGUUUGGGCCGUGCAGCAA
Chromosome_5_18805a-170	AAAAUUGGGCACCAAAUAAAAUGCAUCUAAAGGAGUUCGAGCUGUUCAUCAUAACCGAACAUUUUCACUCAUAUUUUCGUUUCGUUUGGUGCCCGAUUUC	0.89	GUUUCGUUUGGUGCCCGAUUU	AAAAUUGGGCACCAAAUAAAAU
Chromosome_4_6102a-268	AAGCAGUAGCAGCACCACCACCAGUAGAUGAACUCGCCACGGUCAACGACGGUGGCGGAGGAGAAGUUUGCUGAUGGUAUUGUUGUUGCUGUUG	0.89	CGGUGGCGGAGGAGAAGUUUGCUGAUG	CAGUAGAUGAACUCGCCACGGUC
com_Chromosome_4_57646b-237	ACUUCCCAUAAUGGCAUGUGUUGCAUAUGCGUGAUUAGCAUCAAAUCAAGCAUGUGCAGAGACAUAUGUUAAAUGUAAAGA	0.89	AAGCAUGUGCAGAGACAUAUGUUAAAU	UGGCAUGUGUUGCAUAUGCGUGA
com_Chromosome_7_15865b-128	UUAAUCAAAUCAAACACCUUGGUGUCAUUCGAAAGCUUGACAUGUUAGAAGCUUUUUUCUAUUAGGGCUUCGAAUGAUACCAAGAUUGUUCGAUUUGGUUGA	0.888	UAUUAGGGCUUCGAAUGAUACCA	GGUGUCAUUCGAAAGCUUGACAUGUUAG
com_Chromosome_8_2641b-17	AGGGUAGCUGCAGAUAAAAAAAUCUGCAGAUAAAAUCCCUAUGCACAAUGCUAGCGCUAACUAUCUGCAGCUGAAGAUUUUUUUAUCUGCAGAUACCCA	0.888	UAACUAUCUGCAGCUGAAGAUUUUUUUAUC	UAAAAAAAUCUGCAGAUAAAAUCC
com_Chromosome_2_2395b-130	GCAGCGAUUUGAUUCGCAAUUUCUUUAAAAAGUACAGUCAAUACACGAUUGAUUGGCCUAACAAGAAGCGUAUCGAAUCGUUGG	0.888	UGAUUGGCCUAACAAGAAGCGUA	UCGCAAUUUCUUUAAAAAGUACAGUCAA
Chromosome_4_46835a-194	AAAGGGUGUUUGUCCGAUCCGAACCCUGUUGGAGGUGGUCAAUAAUAUAAUCAUAUGCGGGGUUUGGUAUGGUACAAAUAUUCUUC	0.888	UGCGGGGUUUGGUAUGGUACAA	UGUCCGAUCCGAACCCUGUU
Chromosome_8_40746a-278	CUCCACCUAAAAAACGACAAAAUCCCACUCCACCUAAAAACGACAAAAUCCCUGUGGGAUUUUGUCGUUUUUGGCUGAGGUGGGAUUUUGUCGGGGUGGGA	0.888	UGUCGUUUUUGGCUGAGGUGG	CACUCCACCUAAAAACGACAA
Chromosome_2_19603a-237	UACUGUAUUUCCUACAUUAUAACCCCCUCGAAUAUAAGCCCGCCCCAUUUGGAGUGGGGUUGAUAAUGAGGAAAUACGGUC	0.888	UGGAGUGGGGUUGAUAAUGAGGAAAUACGG	UGUAUUUCCUACAUUAUAACCCCCUCGA
Chromosome_7_33511a-232	CUUUCAUUUUCUGUGACCACAUAAAUAAGUCUUUUAUUUUACAUCAUUCCCACUUUUUAAAAUUAAAGAAAAUAAUUCUGUGGUCACAGAUCAAUGAAGU	0.888	UGUGGUCACAGAUCAAUGAAG	CUUUCAUUUUCUGUGACCACA
Chromosome_2_75317a-221	AUUGACGGAGCGGAGCUGCUCUACUGCGGUAUGUUUGUUACAAAAUGUUUUCUGUACACAAAUAUGCUUUAGACACCGACUCCAUUUAUUAUGUCAAC	0.888	CACAAAUAUGCUUUAGACACCGAC	CGGAGCUGCUCUACUGCGGUAUGUUUGUU
com_Chromosome_4_44456b-130	UGCAUACGCCCUUGGUCCAAUUGGGAAUGGGAUCCCGACUGUACAUCCCCAAACAUUUGUAAAGUACGGUAUGCCGUUCAGACGGGACGAAUACGGUGGGCA	0.888	UACGGUAUGCCGUUCAGACGGGAC	GUCCAAUUGGGAAUGGGAUCCCGAC
Chromosome_9_3700a-337	UCUAAAGCAAAUGCUCUAAACUGUUUAAGACUAAUUAAUUUUUGAUUGGGAACGAGAAUUAGUUAGUUUAAAAACCGUUUAGGGUUAAUUAGUUUUGGU	0.888	AGAAUUAGUUAGUUUAAAAACCGUUUAGG	UAAACUGUUUAAGACUAAUUAAUUUUUG
com_Chromosome_3_20623b-128	GCGGCUUCGCGCAAAUUACAUCAUCAAUAAUAAAUAAAAAUGAAAAUCUUAAAUUAAGGUUUUCUUUUUUAUUUGUCGAUAAUGAAAUUUGAGCGAACCCGC	0.888	AGGUUUUCUUUUUUAUUUGUCGAUAA	CAUCAAUAAUAAAUAAAAAUGAAAAUCUU
com_Chromosome_2_22762b-46	AUUUGCCGCCCAAUUGCGUGAUUUACUCGCCUGGACUCAGUCGGCAAUGACAGAAAUGGCGACCGAUCAGCCGAUUAGGGACUUACAGACGGCGGAA	0.888	UGGCGACCGAUCAGCCGAUUAGGGAC	CCAAUUGCGUGAUUUACUCGCCU
com_Chromosome_1_88292b-17	CGGCAUCAAUUAAGUGCCAUUUAAUGAUGGACUGAUUUAUCCAGAAAAAUAUCUUCUGGAUGACAUCAUUCAAUAUUGUGUAGUGCCUAAUGGAUGCCC	0.888	UGGAUGACAUCAUUCAAUAUUGUG	UUAAUGAUGGACUGAUUUAUCCAG
com_Chromosome_9_11648b-176	CUGAACACUGGUCAGCAAAUCAGUCCAAUGAUUGACUGAUAUAGACUGAUCAGCAAUCAGUCCAAUCAUUGGCUGAUCACAGACUGACCACUGAUCAU	0.888	GUCCAAUCAUUGGCUGAUCACAGACUGACC	UCAGCAAAUCAGUCCAAUGAUUGACUG
com_Chromosome_5_36937b-178	GUCCGCAAUUCCAUUUUCGCUAAUUACAGGCCCAGGCGGACCGAACGCGAAACAGCGAACAUCGGCAUAUUUGGGCCUUAAGUACAGAAAAAAGGAAUGGAA	0.888	CGGCAUAUUUGGGCCUUAAGUACAGA	UUACAGGCCCAGGCGGACCGAA
com_Chromosome_6_53652b-208	AAAUGGCCCUUAAUAAAUGGGCCGCAAAUGUCCGGGAAACGACAAUUGCGGCCCGACAUUUGCGGCCCCGACAUUUGCGGCCCAUUUCUUAAGGGCCAUUU	0.888	ACAUUUGCGGCCCCGACAUUUGCGG	CGCAAAUGUCCGGGAAACGACAAUUGC
Chromosome_1_47555a-197	AGCUCUUAAUCUAUUCGACCAAAAAAGUCGAAACAUAAAAAGUUUUAAUUUUUCGACUUUUUGUUCGAAUUUGGGUCAGGGGUA	0.888	UCGACUUUUUGUUCGAAUUUGGG	UAUUCGACCAAAAAAGUCGAAA
Chromosome_1_68611a-379	AACUCGGACCCGACUCGAACCAAAAGUCGAAAGUUUAAUGCCAACUUCAGAAAUUUGUACUUUCGACAUUUUGUUCGAGUUCAUGGUCGGGGUC	0.888	UUUCGACAUUUUGUUCGAGUUCAUGG	CGACUCGAACCAAAAGUCGAAAGU
com_Chromosome_3_15628b-209	UAAAUGGAGACUGAUUGACAGGGAUGUCAAAAAUAUGCAAAUACUACAUAUUUUCAGAUUUUUUGCAUAUUUUUCCAUUUUUUGUCAAAUAUUUUUCGUUUG	0.888	UAUUUUUCCAUUUUUUGUCAAAUA	AUUGACAGGGAUGUCAAAAAUAUG
Chromosome_4_26856a-10	AUGACUCUUUUUAUGCGUGUGAAAAAGAAAGCGGCGGAUUUUAGUACAUAAACUCACUGCUUUCAUUUUCACAACGUAAAAGAUGUACAG	0.888	CUCACUGCUUUCAUUUUCACAACGUA	CGUGUGAAAAAGAAAGCGGCGGAUUU
com_Chromosome_9_19621b-19	GUUAAAAUGCUUUUGUCUAAGUAUAUUCCUAUUAGAGUUCGACUAAACAAUUAAUUGAUAAUAUAUAGGAAUAUAUUUAGGCAAAAUUAUUUUAAA	0.888	AGGAAUAUAUUUAGGCAAAAUUAUUUUAA	GUUAAAAUGCUUUUGUCUAAGUAUAUUCCU
Chromosome_1_91331a-168	AAAAACUUCUUUUAUAUUGUCUGAACUAAUAAAUUUGAAACAAUUUAAAUAACUGAAUGAUGAUAAAUUGUUUCAUUCGGACAACUUGAAAGGAGUUUUA	0.888	UUUCAUUCGGACAACUUGA	UAUAUUGUCUGAACUAAUAAAUUUGAAAC
com_Chromosome_9_6450b-219	AACUCGGAUUUGCCUAAUUCUGAACCCCGGACCCGAACUCGAACUUUUUAAAUUUUCUGUUCGAAUUCGGGUCCGGGUUCGGAAUUUAACAAAUCCGAGUU	0.888	UCGAAUUCGGGUCCGGGUUCGGAAUUUA	CUAAUUCUGAACCCCGGACCCGAACUCGAA
Chromosome_3_68758a-247	GUUAAUGGACUGGUCCAUUAAUGGAGUCCGGUCUGGCUAAUGGACAGACAGACCGGUAUGUCCAUUAGUCUGGUCUAAUUAAUUGACCUGUCCAUUAGU	0.888	UCCAUUAGUCUGGUCUAAUUAAUUG	CAUUAAUGGAGUCCGGUCUGGCUAAUGGAC
com_Chromosome_9_20718b-233	AAUUUUUUGUCAAAAUUGCGCUCCAAAUUGCACUGAAUUUGUUCAACAACCUGCAACUUGAAUAAAUAUUAAAUUUGGGGCCAUUUCGGACAACAAAUG	0.888	UAAAUAUUAAAUUUGGGGCCAU	UGCGCUCCAAAUUGCACUGAAUUUGU
com_Chromosome_5_59987b-63	CUGCCACAAAAAUUUACAUUUUUUUUUUGCUUUUCUUUUAAACAAUUAAAAAAAGCCAAAAAGCGAUGGGAAAAUGUAACAAAAUGUUUGUGGCAA	0.888	AGCGAUGGGAAAAUGUAACAAAAU	UUACAUUUUUUUUUUGCUUU
com_Chromosome_4_41307b-242	GAGGAUUAAUUGACAUAUUUUUGGUACCAAUCGAAAGCCCAUUGAAUAAGCUAUCGAUUGGUAUAACGCAUAUGACAUUUGGUCUUA	0.888	AUAUGACAUUUGGUCUU	GAGGAUUAAUUGACAUAU
Chromosome_3_61388a-362	UGCUACCCCCCCCCCUCCCUCCCCGAAAAAUUUUAAAAUUCAUAUUACCUCGAAAACCCUAAAACAUGAACUUUUAAAAUUUUUUGAGGGGGGGGGUAGCA	0.888	UUUUAAAAUUUUUUGAGGGG	CCCCUCCCUCCCCGAAAAAUUUUAAAAU
com_Chromosome_2_20080b-81	AUCUGUUGAGACUGACCUCUUUGACUGAUCCGAAAAUAAAUGCCCGCGGAUUUCUCGGCGGGGUCAUCGAUGAGAACAGUUUCAUACGGAC	0.888	UCAUCGAUGAGAACAGUUU	GACUGACCUCUUUGACUGAU
Chromosome_3_81466a-182	CAAAAUGAGAGAUGACCAAUAAAAAGAGAGUGCAGAGAAAAAAACAAAAAUCCUUUUUUUUCUCUGUUUUUCUCUUUUUUUGCGUACAAUCUAAUAUUUUC	0.888	UCUGUUUUUCUCUUUUUUUGCGUACAAUC	UGACCAAUAAAAAGAGAGUGCAGAGA
Chromosome_8_9250a-245	AAGGAAUGGACAUGGCCGACGCUAUGAGUUUUUCUCGGGAAGAGCCCGAAAUACUCAUAGGUGCCAGACAUUUCUG	0.888	CGAAAUACUCAUAGGUGCCAG	ACAUGGCCGACGCUAUGAGUUUUUCUCGG
Chromosome_4_67359a-214	AGCAAGGGAUCAAUUAAAGCUAAUUGGACUAUAUACAGUUUAGGCAUAACAAUGUUUAAAUUUCUAUAUACUACCAAUUUACAGCUUUACAAGUUGUUGCU	0.886	UUAAAUUUCUAUAUACUACCAAUUUACAGC	UAAUUGGACUAUAUACAGUUUAGGC
com_Chromosome_4_50278b-186	AUUUUUUAAAAGGCUUUUCAGCGAUUUUUUCGAAAUUUCAUGAUGAACUACUAAGUUUUUUCAAAAAUUUUCCAAAAAAUCGCUGAAAUUUUUUUAUAAAAC	0.886	AAAAUUUUCCAAAAAAUCGCUGA	AGCGAUUUUUUCGAAAUUUCAUG
com_Chromosome_3_1951b-92	GGUGUGGAAUUGCGGUCCCGACAGAAAAAAAAACAUUUUUUACCCUAAAAAAUGCUUUUUGAAAUUCUACUAUUUUUUCCGUCGGGACCACAAUUCCACACC	0.886	CUUUUUGAAAUUCUACUAUUUUUUCCGU	AGAAAAAAAAACA
Chromosome_9_7042a-152	UUAGCGGGCCCAAUGAAAGACCAUAAGGGGGACCCUGAAUUAAGACAGUAAUGAAAAUAAAUCAAAGGGGACCCUGAUAUGGUCUUUCAUAAGGCCCACUAA	0.886	GACCCUGAUAUGGUCUUUCAUAAGG	CAAUGAAAGACCAUAAGGGGGACC
com_Chromosome_2_61529b-65	CGUUACUUUGCUUUAAAGCAACUAAAUACUAAUGCUAUAUGAUUAUAUUAGCAAUUAAAAAUUCAGUUGCUUUAAAGCAAAGUUACA	0.886	AAAAUUCAGUUGCUUUAAAGC	UUUAAAGCAACUAAAUACUA
com_Chromosome_9_3497b-42	CGAACGUAAAAUCUUCCAAAUGAUGCGAAAAUUGAUUAGACAUUAUGCCAAAUUCAUAUUGUUAUUGUUGUUUUUAUUUUUAUUUGGAAGAUUUUUUGUUCG	0.886	UGGAAGAUUUUUUGUUC	AACGUAAAAUCUUCCAA
com_Chromosome_2_15999b-236	AUAAUUAAUCAAUUGGUAUUAGAAGAUAGCUCAUAUCCUCUACUACAUAUAUUAUAAGAGUUUCCUCUAAUACCAUGAGUGAUUAAUUAG	0.886	AGAGUUUCCUCUAAUACCAUGAGUG	UGGUAUUAGAAGAUAGCUCAUA
Chromosome_6_21124a-271	CCGUAUUAACUCGAUUAUAAGCUCCCUUUUGAGAGGGGUUCGAAGCCCCGGGGCUUCUAAUCCAGGAAAUACGA	0.886	CCCGGGGCUUCUAAUCCAGGA	ACUCGAUUAUAAGCUCCCUUUUGAGAGGGG
Chromosome_2_2924a-260	CGGACGUUUUACCUACUAACAUUUGGCUAAAUAGUCUAAAAAUUGCUUUUUAGCUGCGAGAUGUCCAGUAGGCGAAAUGUCCA	0.886	UAGCUGCGAGAUGUCCAGUAGGCG	ACCUACUAACAUUUGGCUAAAUAGUCUAA
Chromosome_7_44917a-317	GGAGUAGAGGUCCGAGUCGGUGUUGGAAGAUGUGAUGCUUUCCAUGUUUUUUAGCACAUGUCUAGCAUCACAUCUUCCAACACCGACUCCGACCUCUACUCC	0.886	UAGCAUCACAUCUUCCAACACC	UGUUGGAAGAUGUGAUGCUUUC
com_Chromosome_5_24424b-55	AUGAUGGUGAUGGGUGCUGAAUACUUGAUGAUUAGCUAAAUUAAUGAAUUAAUUAAAACUAAUCAAUCAUCUAAUCAGCCUAGCACUCACCGUCAG	0.886	CUAAUCAAUCAUCUAAUCAGCCU	UGCUGAAUACUUGAUGAUUAGCU
com_Chromosome_5_26000b-134	GAAAAUUUCCAUGAACAUAUUUGAGGCUGUUUUAAUUCGGAGCAGGUCUUUUCCCUGCCCGAAAUUUAAAAAGACUUAGUUUCAAAACAAUAGGAAGUUUUU	0.886	UGCCCGAAAUUUAAAAAGACUUAGUUUCAA	GAGGCUGUUUUAAUUCGGAGCAGG
com_Chromosome_7_20022b-121	AUCCCGAUCCCGUUCAAAGCCAAAUCCCGGCUCAGACUUUCAAGAUCGAUCUUAGCCGGGAUUUAAAACUAAAACGGAAUCGGGAA	0.886	UCGAUCUUAGCCGGGAUUUA	AAAGCCAAAUCCCGGCUCAGACUUUCA
com_Chromosome_1_13921b-169	AGUCAGCACUGUAUGGUGACUGAACAUAGAUGGCCACCCAGUGGGUCCCCCCACCGGAAGCCUUGUCCAUGUUCACCACCAUACAGUGUGGCA	0.886	AAGCCUUGUCCAUGUUCACCACCAUACA	UAUGGUGACUGAACAUAGAUGGCCACCC
Chromosome_1_89332a-326	AGGGGCGCUAAUGGAAAAAGCAUAAUUAAGAUUCAAUGUACAAAUAAAUUUUAAUUACCAUGCUUUUUAAAAUAGAGCCCCC	0.886	UUUUAAUUACCAUGCUUUUUAAAA	GAAAAAGCAUAAUUAAGAUU
com_Chromosome_6_26212b-29	AGACCAUAAGAAAAGUCAGACGAUAAAAUAAUUGUUACGGUGCAUUAAAAUUGUCAAAUUAUUUUAUGGUCGUGCCUUUUUUCAUGGUCG	0.886	AUUAUUUUAUGGUCGUGCCUUUU	AAGUCAGACGAUAAAAUAAUUG
Chromosome_1_37422a-281	AAAUUUUCGAAAAAAGGGGGGGGGGACAAACUGAACUAUUACCGAAUUUUUUUAGUAAAAAAAUAUCGGUUUUUCGGCUCCCCCCCCCCCCCCCGAAAAUUU	0.886	UAUCGGUUUUUCGGCUCCCC	GGGACAAACUGAACUAUUACCGAAU
com_Chromosome_5_63470b-119	AAUGCACGAAAAAGACCUUUGUAGCGCGAAAUUCUUAGGUUUUUGUAAUGACGUUUAACUUAUGAAUUUUCAGGCAAAAAAGGUGCUCUCGUGCAUA	0.886	CUUAUGAAUUUUCAGGCAAAAAAGGUGCU	ACCUUUGUAGCGCGAAAUUCUUAGGUU
Chromosome_2_19380a-171	GGUUUACGCAAUUAAACCCGGGUUAAAAAAUCCGUUAACCCGGGUUAACGAAACCCGGGUUAAGGCUUAACCCGGGUUUAUAACCCAAAGACG	0.886	CCGGGUUAAGGCUUAACCCGGGUUU	AACCCGGGUUAAAAAAUCCGUUAACCCGGG
com_Chromosome_5_1228b-226	CUUAUCCUUUUUGUCACCCCCUCAAAUUUUUUAAAUUUUUUUAUGGUAAUUUACCAUUAAAAAAAAUUAUUUUAGGGCGCUUGACAAAAAGGAUAAU	0.886	UAAAAAAAAUUAUUUUAGGGCG	CCCCUCAAAUUUUUUAAAUUUUUUU
com_Chromosome_1_39332b-139	UGUUUUUUUAAAAACCGGAACCGUUGUUACCUAUGGUUGAUAACGGAACCGACCGUUGUUACCUCUGGGUGAUAACGGAACCGAUGUUUUAUUUAAAAACC	0.886	UUGUUACCUCUGGGUGAUAACGG	ACCGUUGUUACCUAUGGUUGAUAAC
Chromosome_9_19923a-230	UGCUAGCCGAGCUUAUAAAAGUACCAAUGAAUUUGAAUUUAAUUAUUAAAAAUUAAAUUUAAAUAUUUCUUUAAUUGAUACUUUUGUAACUUCGUCACAGCA	0.886	UUUAAAUAUUUCUUUAAUUGAUACUUUU	AAGUACCAAUGAAUUUGAAUU
Chromosome_6_45902a-62	UGUGUGUUUUGCAGAUGAGUAACUAUAUACUAUAGGCAUAUUUAUUCGGGUACCCGCAUAAAUAUGCCUAUAGUAUAGAGUUACGCAUUUUUUAUAUUGACA	0.886	UAUGCCUAUAGUAUAGAGUUACGC	AGUAACUAUAUACUAUAGGCAUAU
Chromosome_6_38278a-356	AUUGCCCUAUUUUAUCCAUUUGUUUAUUUAUUGUUGUGAUUUAUGUUACAUAAAUUAUAUACAUUUUAAUGAACAAAUAAAACGAUGGGCGAC	0.886	UUAUAUACAUUUUAAUGAACAAAUA	UUUGUUUAUUUAUUGUUGUGAUU
com_Chromosome_5_18901b-167	GAAGGCGGCACAAUUCGGGCCACAAUUUUUUGUUGCCUCAAAUUUAUUUUUUUAAUUUCAAAAAAUAAAAAAUGUGUCCGAAUUGGCCCGGCUUA	0.886	UAAAAAAUGUGUCCGAAUUGG	ACAAUUCGGGCCACAAUUUUUUGU
Chromosome_6_31280a-165	GAAGAAUGAAAGGCCAACAAAUUUAAUGAGGAAGUGCUCAUUCAAUUAGGGAGGAGCACAAAGUUUCCUCGUAGAGUCGGUUGGUCUUUCCAACUUA	0.886	GCACAAAGUUUCCUCGUAGAGUCGGUUGG	AACAAAUUUAAUGAGGAAGUGCUC
com_Chromosome_8_15682b-222	GUAUGCUUAGGUGAAAACAGUUGUGUUUACGUAACAUGAAAUAUUUUUUGUGUUUACGCGGCCUAAUUGAAACAUAACGCUUUUUCACGUAAGUAUAA	0.886	UUACGCGGCCUAAUUGAAACAUAACGCUUU	CAGUUGUGUUUACGUAAC
Chromosome_6_16219a-229	UGUGAUUAGAUGUUUGAUCAUUUCACUUUUGUGCCUGGUCAUUUUCGUAAAAGAAUAGUGAUCGGGCACUAAAGUCGACACUCACAAAUCUAUCUGAUCACU	0.884	UAGUGAUCGGGCACUAAAGUCGACA	UCAUUUCACUUUUGUGCCUGGUCAUUU
Chromosome_4_30552a-278	AUGACCAAACUCGUGCACAGACAAGUACAAUGGCUUAGGCAAGGCCUAGGCCUACAUUGCCUAAGGCAUUAUUUGCAAGUUUUUUGUGGUACGAGUUGUCAU	0.884	UAAGGCAUUAUUUGCAAGUUUUUUGUG	CAGACAAGUACAAUGGCUUAGG
Chromosome_4_16194a-324	UUUUUUAUCUGCUUCUUACUGUACUCGUUGGCGGAACCACCAUAUAAGCCGGGCGAAAAUGAGUGGUUCUCCAACGACGUAAGUGAAGCAUGAAAGGAGG	0.884	AGUGGUUCUCCAACGACGUAAG	UACUCGUUGGCGGAACCACCA
com_Chromosome_1_78300b-167	UGGCGUUUCGUACAAUUUCAAAUGGGAAUGGCCAUAACUUUUUCGUUCGUUAGUUAUUUUCUUCAAACAUUCCCAUUUGAAAUUGCACGAACUGCCU	0.884	AUUUUCUUCAAACAUUCCCAUUUGAAAUU	UUUCAAAUGGGAAUGGCCAUAA
com_Chromosome_2_51118b-48	ACACACUAUUUCUGUUGUUAUUUUUCCUUUCCUUUUUCUUUUUCACCCAAGCAUUGGAGAAGAUAGGCAGAGAAAUGAAUAAUAGAGAAAUAGUAUGG	0.884	AGAAGAUAGGCAGAGA	UCCUUUCCUUUUUCUUUUU
com_Chromosome_6_36546b-33	CACUGCUAUCCCUCCGUGCGUCUGAUGAAAUUCUCCAUCCGUUGGAGAAGUCAACGGAUGCCGAAGACUGAUGCGGUU	0.884	UGGAGAAGUCAACGGAUGCCGAAG	CUCCGUGCGUCUGAUGAAAUUCUCCAU
Chromosome_1_79877a-272	UGAUUGUUAAUCCGGGACGGAUAACAAUUAACUCUCACUGUUAAUUCGAGUUGAAUAGCAGUUGAGCAGCACUAAUUGUUAAUCCGGUACGGAUAACAAUUG	0.884	GCAGUUGAGCAGCACUAAUUGUUAAUC	UAACAAUUAACUCUCACUGUUA
com_Chromosome_2_47348b-126	UGCACUUUAAAAUUUGGCAACAAGGUAAGUGCCAUUCUACUUCUAAAAUGGAGUACCAUGGCACUCCUUAAAAUGAAUUGUUAAAAUUAAAGUGCC	0.884	CAUGGCACUCCUUAAAAUGAAUUGUUAAA	UGGCAACAAGGUAAGUGCCAUUCU
Chromosome_6_15674a-362	UUUCAACCAAUACCAUUUCAGAAUACCCAACCCAUACUCGAACAAUAAUCGAUUGUUGAGUUCGGGUUAGGAAUUCGGAAUGGACCAAAAUGAAU	0.884	UGAGUUCGGGUUAGGAAUUCGG	CAGAAUACCCAACCCAUACUCGA
Chromosome_1_82992a-376	UAUUUUAGAAUAGCGUUCGCUAAAAAACCGCCCAAAAUUAGUUCUAAUCAAUCUCUAGUUUUUGGCGUUUUUUAGCGGGCCCAAUUCUAAAGUU	0.884	UGGCGUUUUUUAGCGGGCC	UUCGCUAAAAAACCGCCCAA
Chromosome_5_23995a-331	UUUUGGCGCCAGCCCGAGUUUUUGGGUAGUAACUUAUUUCUUUGUCUACCAAAACUAAAAUCUUGGUAAAUUUACAACCCAAAAACCGGCUGGCGCCAAAA	0.884	AAUUUACAACCCAAAAA	UUUUGGGUAGUAACUUAUUUCUUUGUC
com_Chromosome_2_91307b-36	GGCGAUGAAGGUAAGUCAACCGAAUGACCAAUAGGCAGCGGCGUUGGCCGCCACGCCCCUUUCUUUUGGUGUACGGUAGACACAUAGGUAUCGCA	0.884	ACGCCCCUUUCUUUUGGUGUACGG	CGAAUGACCAAUAGGCAGCGGCGUU
com_Chromosome_3_67741b-81	ACCACGCUAUAAAAAGCGCUUAAAAGCCCGUUUGAAUGAUUUUUUUAAUUGCUUAUCGAUUUAGACCGUUGUUUUUAGGCAUUUUUUAAUUUGUGGA	0.884	GAUUUAGACCGUUGUUUUUAGGCAUU	CGCUUAAAAGCCCGUUUGAAUGA
com_Chromosome_5_9425b-197	GAAUUCUGAACCUUGGACCCGAAUUCAAACAAAAAGUCGAAAAUCUAAAUGUUCUAAUUAUUCGCGUCCGGGGUUUGGAAUUG	0.884	UUCUAAUUAUUCGCGUCCGGGGUUU	ACCUUGGACCCGAAUUCAAACA
com_Chromosome_1_39238b-76	CAGUUGAAAGCGAAAGAUUGUUUUCUAAAGCCGGGCUCAUUUGUACGGAUUUGCGAAACCGGAUUAAGGGAGACAAUGUUUCUCUUUUUAUUU	0.884	GAGACAAUGUUUCUCUUUUUAU	UGAAAGCGAAAGAUUGUUUUCU
com_Chromosome_3_6771b-36	CUAAAAAAAUGCAUUCAACAGAGGGUGACAAUUUGGCGAUAAAAAGCGCCCCUUCCCCUCCCCCAAAUUGUCCGCCCUCUGCUGAAGCGUAUUUAUUUUAU	0.884	CCCCAAAUUGUCCGCCCUCUGCUGA	AACAGAGGGUGACAAUUUGGCGA
com_Chromosome_7_26013b-130	AGCCAAUGGAAAAUCGCUAGUGAUACAGUAUACUACCGUUUCUCACUCAUUCUUGAAAAAUGUACUGUAUCACUGACGUAUUUUUGGCA	0.884	AAUGUACUGUAUCACUGACGUAU	UCGCUAGUGAUACAGUAUACUACCGUUU
com_Chromosome_5_17353b-128	AAGUUGUAUGUGAAUAAAAUUUGAAAUUUUGGAGACUGAGCCCUUAGCCUAAGGAUUUUCUGCAAAAUUUUAAAUCAUUCUGACAACUA	0.884	GAUUUUCUGCAAAAUUUUAAAUC	AAAUUUGAAAUUUUGGAGACUGAGCC
Chromosome_6_49431a-367	AUGGACAUGGAUUCUGUGUUAGAACUGGGCCUGGAUUUUCUUAAUUAAAAACCCAGGAAAAUCCAGGUCCAUGAAAAAUCCAGGCCCUAUAUCCAGGUCCAU	0.884	GAAAAUCCAGGUCCAUGAAAAA	ACUGGGCCUGGAUUUUCUU
com_Chromosome_6_4156b-112	GGGGUAACACACCAAAAUUUAAACAAAAAAAUCAACAAAUUUCGUCAAAAUGAUUGUAUGAUAUUUUGAUUUAUUUUAAUAAAAUUUUGGUGUGUUACCCC	0.884	UUGUAUGAUAUUUUGAUUUAUUU	AAAAAUCAACAAAUUUCGUCAAA
Chromosome_5_36716a-377	CGCCAGACAACGGUUCAGUCAUGAUCCAAUACCUCAGCAGCCGUGUCAGAACACGCUGGAGCAGUCGGACCACGACUGGGCCGUGUCCGGCC	0.884	UGGAGCAGUCGGACCACGA	CAUGAUCCAAUACCUCAGCAG
Chromosome_4_67858a-391	AACCUCCUCCUUAAUAUAGAGCCCCCCCCCUUUUUAAGGAGGGGUUGAAAAACAAAUCCCCCGGGGGCUCUGUUUUAGGGAAUAUGGUA	0.884	CGGGGGCUCUGUUUUAGGGA	CCUCCUUAAUAUAGAGCCCCCCC
com_Chromosome_1_92618b-207	AGGUAUCAUAUUUUAUUUUUACACUUCAAAGAAUUAAUUUCACUGGCCAAAGUGAGAUGCUGUUCUUUAAGUGAUUAAAGAAGAGUUGAUCCCC	0.884	UGAGAUGCUGUUCUUUAAGUGAU	UACACUUCAAAGAAUUAAUUUCAC
Chromosome_1_66708a-176	UGCGCCAAUGCCAAAAUCAGAUUUAAAGCUUAUUUAAACGAUUUAAGUUAUCCGGGAUUGAAAAAAUUUAAGGUUUGAACCUGAUUUUGGACAUUGGCGCA	0.884	UUAAGGUUUGAACCUGAUUUUGGACAUU	UGCCAAAAUCAGAUUUAAAGCUUAUUU
Chromosome_8_9036a-248	GAUUAUUGUUUAACCAAUAAAUCCAGGUGGGUAGUGUUGAAAGCGGCCCCGGCGCUUUCACAGGGCCCCUUGGGGCCUUGGUUAAAUAAUAAUA	0.884	CUUUCACAGGGCCCCUUGGGG	AAAUCCAGGUGGGUAGUGUUGAAAGC
com_Chromosome_5_23605b-250	AGAAAAAAUUUUUGAAACUUUUCUAGCGGUUUUUUGUAAAUUUAAAAAAAUCUUUACAAAAAAUUGCUAAAGAUUUUUAAAUUUUUUUUCA	0.884	CAAAAAAUUGCUAAAGAUUUUUAAA	UGAAACUUUUCUAGCGGUUUUUUGUA
com_Chromosome_1_68276b-242	AGUUGUAAAAUAUCAUCUGAAAACGCGCGUUUUCAUGUAAAAAAUUACAAUUGUAAAAACAACUGAAAACACGUGUUUUCAGGUAAUUAAAUAACA	0.884	UGAAAACACGUGUUUUCAGG	CUGAAAACGCGCGUUUUCAU
com_Chromosome_1_90067b-141	AGGCAUUCAGGAACAAAAAAAUGCAAUUAGGUGCCAAAAAGAAAAGUUAAAAAUAUUUUUUGGUGCUUUUUUGUCAUAUACAACUUUGUUCCGCCC	0.884	UUGGUGCUUUUUUGUCAUAUACAACUU	AAAUGCAAUUAGGUGCCAAAA
com_Chromosome_2_64678b-50	AAACGCCUAAACCAUCAAAAAAAACUGUGCGGCUUUUAGAAUUAGUGAUUUAAAUCGGUUUAAACGCUUUGCCGCGCCGUUUUUUGAUGGUUUAGGCGUUU	0.884	AACGCUUUGCCGCGCCGUU	AAACUGUGCGGCUUUUAGAAUUAGUGAUUU
Chromosome_1_86234a-384	UUGGCAUUUUUUAAAAAAUAAGCAAUUUUGGCGGAAGUAAUUAAUAUUUGACACUAAUUCACUUCCGUAAAAAUUGCGUUUUUAAGGCAAAUGUUGUGCCAU	0.884	ACUUCCGUAAAAAUUGCGUUUUUA	AAAAAAUAAGCAAUUUUGGCGGAAGUA
com_Chromosome_1_60374b-173	GACCAAUUUCGAUUUCCUAAACUAAAUUUGAACAAAAAAUCAUUUAAAAAAUUCAAUUUUUUGGUUAUUGUUCGAGUUUGGGUUAGUGCUUAGAAAUUGGUC	0.884	UUUGGUUAUUGUUCGAGUUUGGGUU	AACUAAAUUUGAACAAAAAAUCAUUUAAA
com_Chromosome_2_76116b-49	UUUUGAAAACCAAAUUCGGUAUUUCAAAGGGAUUAACAUCAUAUUUUUGUAUAUAUUUAAAAAUUGAAUCUUUUCCCUUUGAAAUAGCCUUUUGUUCAAGU	0.884	UCCCUUUGAAAUAGCC	UCGGUAUUUCAAAGGGAU
Chromosome_6_38063a-267	CUUCUUGUCAAACUCCUUUUUGAUGUACGCAGCGAUGUCCUUCUCAAUGUUAUACCUGACAAAGGGAGGACAAAUUGCGCAUCGAAAAGAAAGAAAAGAAA	0.884	AGGGAGGACAAAUUGCGCAUCGA	UGAUGUACGCAGCGAUGUCCUUCUC
Chromosome_6_21893a-228	CGUUUGGGUAUAAAAAAAUAUGGCAAAAAGUGCGAAAAUUUGAUUAAAUCGUCUAGUUUUUUCGUACACUCUCAUAAUUUUUAUACCCAAAUA	0.884	UCAUAAUUUUUAUACCCAAAU	CGUUUGGGUAUAAAAAAAUAUGG
Chromosome_8_41950a-339	AAAAAUUCACAAAAAUUUCGUUAUGUUUCAAGUAAAUUGUGACCAUAAAUGUUUGAAAAUUUGAAACCUAACGAAAUUUUUGUAAUUUUG	0.884	UUGAAACCUAACGAAAUUUU	AAAUUUCGUUAUGUUUCAAG
com_Chromosome_6_41897b-116	GGAAAAUCAGCAGCAAUUGGACAAAAAAUACGGUAGGAAAAUUUAAAAAAAAAUUAAUUUUCAUUACCGUAUUCGGUCCUACUGUUAAAAUGAAUAUUUCA	0.884	UUUUCAUUACCGUAUUCGGUCCUA	UUGGACAAAAAAUACGGUAGGAAAAU
Chromosome_8_9252a-170	GCCUUUUCAAGGCUAAUGUCUACUUUUGGUAAGCUUCGUAAUUCUCCAGACUUAAUGGAGCAAUACGAUGCUACCAUUAGAGACCAAUUGGAAAAAGGGA	0.884	UACGAUGCUACCAUUAGAGACC	UCUACUUUUGGUAAGCUUCGUAA
Chromosome_6_27705a-321	CCAAAUUCGCUUUUUUAUCCAAUCGACUGCAAAUCAAUUCAGCAUAUUCAAACAUGUUGCUGAAACCCAGGGAUUUGAAGUGAUGAAGCAGCGAAUUUGU	0.884	GGAUUUGAAGUGAUGAAGCAG	UUUUUUAUCCAAUCGACUGCAAAUCA
com_Chromosome_6_4401b-157	AUCGCAGAAUUGCGCUCCUCCCGGAAAAUUAAAUCUUUGGAAAGAAAAUUUUUAUACUUAAAUUUCUGUUACGACUGUAAUUCUGCGAA	0.884	AUUUCUGUUACGACUGUAAUUCUGCGA	CGCAGAAUUGCGCUCCUCCCGGAAAAUU
com_Chromosome_5_57898b-206	GCCGGGAGAAAAUGGUUUUAGCAACGAAACUCCUUGUCAAUUAAUAUAUACGUUAUAUUGACAAGGAGUUUCGUUUCAAAAACUAAUUUGAGCUUAACGGC	0.884	UAUUGACAAGGAGUUUCGUUUCAA	AGCAACGAAACUCCUUGUCAAUU
com_Chromosome_3_35550b-186	ACAUGUAUUUUCCAAAAUCGAUUCAAAUGCACCAAAUGACCAUGAAUCCUUAUUUUCUAUUAUAUAUUCCAUGCAUCUGAAUCGAUUUUGGAAAAUACAUGU	0.884	UAUUCCAUGCAUCUGAAUCGAUUUU	AAUCGAUUCAAAUGCACCAAAUGAC
Chromosome_4_54295a-383	AAUUUUAUAAAUUUCGCUGGGUUUUCAAAAAGUUGUGUUUAUUUUUUACAUUUUUGGGCAGAACUUUCUGAAAACGCAAUGAAAUUUUCUGAAAUC	0.884	GAACUUUCUGAAAACGCAAUG	UGGGUUUUCAAAAAGUUGUG
Chromosome_6_25227a-292	UUUUGUAAAUUUCUUGUUGCUAAAUGCGUUGGAUUAAUUGUUGUUGAGAGAGAACGCCAAUUAAUUUAUUUUCUGCAUUAUGUAAUGAGAAAUACACGAAA	0.884	AUUAAUUUAUUUUCUGCAUUAUGUAAUGAG	UGUUGCUAAAUGCGUUGGAUUAAUUG
com_Chromosome_4_4180b-33	AUUUUUGAUCACUAACGAAAAGUGGUGGCGAUGGAAAAAAUAGGAAACAGUUUUUUUCAAUUUUUCCAUCGGCAGGCACUACAUUUCGCUACAUCAUAAAC	0.882	UUUUUCCAUCGGCAGGCACUACAUU	AGUGGUGGCGAUGGAAAAAAU
com_Chromosome_3_37771b-235	ACUAUGACGACGGCAUUCCAAAGGCGAAGGAAACGGUGACGAGAGCGGAGGACGGCUCUUUCACCGUCGAAUUGCCAUUGGAACGCAGUGACACCGUAGA	0.882	UUUCACCGUCGAAUUGCCAUUGGAACG	AUUCCAAAGGCGAAGGAAACGGUGACGAG
Chromosome_2_15187a-295	AGUGAUGAGAAAAGAGUGAGUGAUAGGUGUGCUGCUGCUGCUGUGCGAUACACUUUUCAUUCAUUUAUUAUUUUUUGUUACG	0.882	CACUUUUCAUUCAUUUAUUAUUUUUUGUU	UGAGAAAAGAGUGAGUGAUAGGUGUG
com_Chromosome_7_42359b-235	UAGUCGCUAUUGAUCAAAUUUGCUGAUCACUUUUGAUCAUUGUCUGAGUCUGACAGCGGUUUAUAUCAUAAAGUGAUCAGCAAACACUAUUUAGUGAUUU	0.882	CAGCGGUUUAUAUCAUAAAGUGAUCAGCA	CUGAUCACUUUUGAUCAUUGUC
com_Chromosome_3_83102b-15	GCUAUUGAGUGACACUAAGAAUUUUUAAUUGGAUGCUUUUUUUAAAAAGUUAUGAUGCACUAGAAGCAUUAAGAUUAGAAUUCCUAGUACCAUUCAAUAGC	0.882	AGCAUUAAGAUUAGAAUUCCUAGUACC	ACACUAAGAAUUUUUAAUUGGAUGCUU
com_Chromosome_2_76614b-105	CUGUACACGCUUUAAUGCCUUUCUUGUUACCGAAAAUGGUCAACAUUGGGAGUAGUUCAUUUCGGCAGGCGACAAAGAGCAAGAAGCAUGUGCAA	0.882	UUUCGGCAGGCGACAAAGAGC	CCUUUCUUGUUACCGAAAA
Chromosome_9_16818a-348	CGCCUCUAUCCUCAAAAUUGGUUUAUACUUUUCAAUCUUAUGGUAUAUGAGUGAGAUUGAAAAAUUGGGCCAAUGGUAACUCGUACAAAGGCA	0.882	UGAGAUUGAAAAAUUGGGCCAA	UGGUUUAUACUUUUCAAUCUUAU
Chromosome_1_71458a-301	AACCGCAAUUCUGCCACCGUACACCAAAGUUACUGUAUCUCUGAAAUGCAUUUAUGGCGAAAACGGUAAAAAGGUGUACGUUCAAAUCGGUGUGGACGGUA	0.882	GAAAACGGUAAAAAGGUGUACG	UACACCAAAGUUACUGUAUCUC
com_Chromosome_6_41470b-54	AUGGGAAAAGCAAACGGACGACGCACUGGCGAAACCAUUUCAGCCUAAAUUAUUGCUGAAAUGUUUUUACAGGGCGCGACAUUUUUAGGCUUUUUUCAA	0.882	UGAAAUGUUUUUACAGGGCGCG	CGACGCACUGGCGAAACCAUUUCAG
com_Chromosome_6_24431b-155	UUUUUCGAAAUCCUGAAAAUAGGCGCUAAAAAUGGUGAAAUAGGCACAAAAAUAGGCGCCUACUUCAAAGAUUUUGGGGAG	0.882	AUAGGCGCCUACUUCAAAGAUUUUGGGGA	UUUUUCGAAAUCCUGAAAAUAGGCGCUAAA
Chromosome_2_64963a-344	AUGAUUAAUUUAUUAAUAGAAUAUAUACUAACAGUGCAUUUACAAGGGUACCCUUGUAAAUGUACUGAUAGUAACACUAUUUUGUUAAAUAAAAUCAA	0.882	UUGUAAAUGUACUGAUAGUAACA	AUACUAACAGUGCAUUUACAAG
com_Chromosome_4_59433b-166	UUUUGUAAAACUCGAAUCAAAAAGUGCCCGCUGUGAGGGCACUCCGCCAAAGUGUCCUCUAAAUGCUGGUAUUUUUUAAAAUUUUUUUUAAGCAAAC	0.882	UCCUCUAAAUGCUGGUAUUUUUUAAAAU	AAAAAGUGCCCGCUGUGAGGGCA
com_Chromosome_6_25649b-192	GGUGGCGAUGGCAAAAAUGAAUGUGAAUAAUGAAGCAGGGAAUGAGAAUUCGUAGAAAUUCCUUUCCUCUUUAUAUACACAUUAGUUUUUGCUGGCGAUA	0.882	UUCCUCUUUAUAUACACAUU	UGUGAAUAAUGAAGCAGGGAAUG
Chromosome_2_44436a-164	GAACCCCAAAAUAUGUUUUUAUUCCCAAAAAGUCCAAAAUAUGUUUUUAUACAUAUUUUGAACACUUUUUGUACAUAUUUCUAGGGUUG	0.882	UAUUUUGAACACUUUUUGUACAUA	AUGUUUUUAUUCCCAAAAAGUCCAAAAUAU
Chromosome_5_43239a-400	AGUAUGUAGUUCUUAGAAAGACUUGAAAUUUUGCAGAUAAUAUUUUAAUGUGCUAUUUGUCUGCAAAAUUUCAGAAUUUUUCGAUUACGUACA	0.882	UCUGCAAAAUUUCAGAAUUUUUCG	CUUAGAAAGACUUGAAAUUUUGCAGAU
Chromosome_4_70637a-156	UGGCCAAUUCUACUCUCAGAACCCGUAUUUGGUAUUGAUAAAAUUUUUAUUGAAAAGAUUAUAAACCAAGAAUUAGUCCCGAGAGUUAAAUUGGCUU	0.882	CCGAGAGUUAAAUUGGCU	UGGCCAAUUCUACUCUCAG
com_Chromosome_6_33474b-152	GGGACCAAUAAAGUACAGGAUCCUAUAUAAUAAACACAGCGGCCCAAUUUUGGGCUCCAAGUACAAUUAUGCUGGAUUUUUCGUCUUAGUGGUCUG	0.882	UAUGCUGGAUUUUUCGUCUUAGUGGUCU	GGGACCAAUAAAGUACAGGAUCCUAUAUA
Chromosome_5_21925a-140	CACUGGACCUUUCGCCUACUCAGGCAAAAUGGACAAAUGUCUUAUUUUGACUUAGGCGAAACGCCCGGUU	0.882	UUAUUUUGACUUAGGCGAAACGC	CCUUUCGCCUACUCAGGCAAAAUGG
Chromosome_3_67867a-399	UAGCAUAAAAAAUUUCAGAAAAUUUCAUUUUAGUUUUCAGAAAGUUCUGACCAAAAAAAAUAGGCAUAACUUUCUGAAAUAUUCUAAAAUUUUUUAUGCUA	0.882	ACUUUCUGAAAUAUUCUA	AGAAAAUUUCAUUUUAGUUUUCAGAAAGUU
com_Chromosome_8_6193b-22	CGUAUCCACCCGAGCUAGGGAGCGGCUGAGUUCACUUGCGACAGCCGUCGCAUGCAGGACUCCCCUCUCCCUGGUUAGGGUGGGUAUU	0.882	AGGACUCCCCUCUCCCUGGU	UAGGGAGCGGCUGAGUUCACU
Chromosome_7_41024a-243	AUAGCAAACAAAAUGUAAGAUGGAUGACUCAUCAGCGCUUCGAGUGAAUGAAUGAGUCAUCAAAUUGCAUUUCAAAUGUUGA	0.882	UGAAUGAAUGAGUCAUCAAAUUGCAUU	UGUAAGAUGGAUGACUCAUCAGCGCU
com_Chromosome_2_93277b-130	CAAUUUAUUCACUAAUUGCAGUUAGAAAUGAAGUACAUUCCGAUUCUUAGGGGUGUAUUUUUCAUUUUUAUUGCUUUUUGUUAAUAAAUUU	0.882	UGUAUUUUUCAUUUUUAUUGCUU	UGCAGUUAGAAAUGAAGUACAU
com_Chromosome_7_15226b-35	GAAGGAAUUUUCAGGCGAAGUAUUUUUUUCACCUAUUAACUUUCAAAUCUUGUGAAGUAGAUUCAGUUGAUAGGUGAUAUAUUUUUUCUGUAAAAUCUUUU	0.882	UGAUAGGUGAUAUAUUUUUUC	GCGAAGUAUUUUUUUCACCUAUUAA
Chromosome_8_33427a-297	UUUACCAAAUAUUUGGUCGCUGAGAACUAAUUAUCUUAUUAUAUAUAAUUACAUUAACUAGGUAAUUGGUUUUCUAUUCACCAUAUUUUUCGGUAAU	0.882	ACUAGGUAAUUGGUUUUCUAUUCAC	UGAGAACUAAUUAUCUUAUUA
com_Chromosome_1_90673b-305	UAAUAUAAUGGUGGGAUCAAAGAGGGGCAAGAGAGUGGGAUGUUUGCCCCACUAUUUCUUCGUUCGUCUCAUUUCUUUGAUCCUAACAUUAUAUUU	0.88	UUCGUUCGUCUCAUUUCUUUGAUCCUAACA	UGGGAUCAAAGAGGGGCAAGA
com_Chromosome_2_14353b-98	UUCAAACAUGCAAUAGGGGGGAGGGUCGACCCCCCCCCCCCCCCUGGACUUCGUUCGUAUGAAGUCGGGUCGACCCCCCUACUAUUUCAUGUAUGAU	0.88	UCGGGUCGACCCCCC	GGAGGGUCGACCCCCCCCCCCCCCCUGGAC
Chromosome_8_7553a-377	UAAAUUAGGAAGUAACUGAAGUGUCCAUUUUCACUGGGACUCAGUUGUCCCAGUGUUCAGAUGGCAUCGGUUCGACUUUAUUUCCUGAUUUU	0.88	CAGUGUUCAGAUGGCAUCGGUUCGACUUU	UGAAGUGUCCAUUUUCACUGGG
com_Chromosome_1_90934b-73	GAUCUUGGUUUUGUUGGGAAAAAAGCCUGGAUAUAGAUUCUCUCUGGGUUUUCUGGAUAAAACCCCAGAAGAAUCCAGGCCCAGGAAAACCCAGAUA	0.88	CAGAAGAAUCCAGGCC	GAAAAAAGCCUGGAUAUAGAUUCUCUCUGG
com_Chromosome_7_50842b-166	GGAGGGGACACACACACACACGGUAGCCUAACCAAGCAAAAAAAAAAAAAAAUUUUUUUCACGAAAAUUAGGCCAACCGGUGAGUGAGUGUUCGUUCG	0.88	UAGGCCAACCGGUGAGUG	CACACACACGGUAGCCUAA
com_Chromosome_3_86283b-231	CCCCGAAAAAAUGAUUUUUAACGAAGUUUUAAAGCCAAAAUUUUGACCAAAAAAUGGUCAAAUAAAAUUUAGUAAAAAAAUCAACUUUUUGGGC	0.88	UCAAAUAAAAUUUAGUAAAAA	UUAACGAAGUUUUAAAGCCAAAAUUUUGAC
com_Chromosome_2_52518b-206	UUCGGGGUCGCUGAUCACAAACCCGGCCUCAGUUUUGAACCAUUUCGAACCCCUGAUCCGAAGGUCGAAACGGAUGCAGGAUUUGUGAUCAACAACCCCGAG	0.88	AGGUCGAAACGGAUGCAGGAUUUGUGAUC	AUCACAAACCCGGCCUCAGUUUUGAACCAU
Chromosome_3_57911a-345	AUUUUUAAAGGGAUUCGUUAACAGAUUUGUCCACAAAAAAGAUUGAUUUUUGGGAUUACUAGGCUCAAUUUGUUAACGGAUUUUCUUUAAAAAA	0.88	GGAUUACUAGGCUCAAUUUGUUAACGGAU	UCGUUAACAGAUUUGUCCACA
Chromosome_5_38753a-253	GGCCGGAAAUUGGCGUCGGGAGACGGGGAGUAUUUUUUGGACAUUCCCUACAGUAUCGCCACGCCACGAUACCAGGCA	0.88	UUCCCUACAGUAUCGCCACGCCACGAUACC	UGGCGUCGGGAGACGGGGAGUA
com_Chromosome_1_93796b-176	AUUUGCCUUUUAAAAAUGUCAACAAAACGCUCGGCUUACCCAUUGCUCUGUGGGUGAUUCGGCGGACUAAAUCUUUGUUUGAUACCUUUAAUCCUGCAAAA	0.88	UUCGGCGGACUAAAUCUUUGUUUGAUA	UCAACAAAACGCUCGGCUU
Chromosome_2_37812a-254	UAAAUUUUUCCAAAUUGAUUUUCACCGAUUUCGAGUCAACGUAUGGCGGUUGUUGACUCAGAAUUGGUGAAAAUCAAUUUUGGAAAAAUUUU	0.88	UUGACUCAGAAUUGGUGAAAAUCAAUUU	UUGAUUUUCACCGAUUUCGAGUCAACG
Chromosome_2_91119a-367	UGUUGAGCUGAACACGUUAUGCGAGAGCUCCGUACGUCCUGUACCCAAAAAUACGGACCGUAUCUCAAUCUUACGUAACGCAUACUUUGGCAGAACU	0.88	UAUCUCAAUCUUACGUAACGCAUACUU	ACGUUAUGCGAGAGCUCCGUACG
com_Chromosome_9_954b-381	CGUUGACAAUUUUCUUGAAACUUUUAUUUUAAGAAAAAAAGGUUUAAAAUUUUUCAAUUUUUUUUUCUUGAAAAACUAGGUUUAUUGAAAAUUUGGAAACG	0.88	UUUUUUUUUCUUGAAAAACUAGGUU	ACUUUUAUUUUAAGAAAAAAAGGU
Chromosome_2_50188a-336	AAUCGGACCAACAGAAGAAGAUAGCAAUUGUCAGUUCUUUUCAACGUCAAUUGUUCCCGAGUCAAUUCGUUGGUCUGAUC	0.88	AUUGUUCCCGAGUCAAUUCGUUGGUCU	ACCAACAGAAGAAGAUAGCAAUUG
Chromosome_8_24054a-285	CGAGCAGACGAGUUACCAUGAAAGCAAGCGGAGAGGUCCGAAUUGGCCAACUUGUUGCUUUCUUUGUGAGUUCUCUGCUCA	0.88	UUGCUUUCUUUGUGAG	UUACCAUGAAAGCAAG
com_Chromosome_4_23127b-183	AGCUCAGUACCAUUUCAACACGCGCGCGCGCGCGUAGAAAAUAAAUUGAGCUCAUUACCAUUUCAACACGCGCGCGCGCGCGCAUAGAAAAUAAAUUGAGCC	0.88	UUCAACACGCGCGCGCGCGCG	CGCGCGCGCGCGUAGAAAA
com_Chromosome_4_70739b-71	UUUUUAGAAUUUUAGGACCGGUUUGGUUGGAUCCAAGACCGGUUAAAAGAGUCGGGAUCGGGAAAAUGGAACCAGCCAAACCGGCCCUAAAAUUCUGAAAA	0.88	CGGGAAAAUGGAACCAGCCAAACCGGCCC	ACCGGUUUGGUUGGAUCCAAGACCGGU
com_Chromosome_2_14649b-76	AAUGCGUCCAAUCAGACCAUCCUCACCAAGUACCUAAGUUAAAAGUUAUGUCCUAAGAAACUGGCAAAUGAGGAUGGUCACUGAUUGGACGCAUA	0.88	CUGGCAAAUGAGGAUGGUCACUGAUUGG	AAUCAGACCAUCCUCACCAAGUA
com_Chromosome_9_24191b-14	UUCCUGCUUGAGUUCGUUGAUAUCAUUUUUAGGCUUUUGUUUAGGCAUUUUUAAUUUCUCACCUAAACCAAAGCACGUGAAUAUAUUAAUGAUAAUAGGAA	0.88	UAAACCAAAGCACGUGAAUAUAUUAAUG	GUUGAUAUCAUUUUUAGGCUUUUGUUUAG
Chromosome_8_1466a-325	UUACCGUAAAUGCUCCAUUUAAAUGCCCCUUUUGGGAGGGGUUGAACAAUACAAUGCCCGGGCAUUCAAAUAGAGCAUUUACGGUAC	0.88	CGGGCAUUCAAAUAGAGCAUUUA	AAAUGCUCCAUUUAAAUGCCCCU
com_Chromosome_4_32393b-103	AAGUGGCUAGUAGUAACACAUACGCCUCCGUCGCCGCUUGACACUAAUUAGAUGUGACAGCUGGCGGGGAGGGGUGUCAAUUAGUCACUA	0.88	CUGGCGGGGAGGGGUGUCA	GUAACACAUACGCCUCCGUCGCCGC
Chromosome_1_13662a-173	CAUAUUUUUGCCUCUAUGUGUUUGGUUAUGGACGAGUUGGCACCGAAUAGCUCCUCCAUAAUCAAACAGCCCGGGGUUUGAAUGUU	0.88	UCCUCCAUAAUCAAACAGCCCGG	GUGUUUGGUUAUGGACGAGU
com_Chromosome_2_39677b-115	UUAUAGCUAAAAACAUGUUGGCGCCCAAACGUGUCUGCGCCCAACUGAGCGGUUCCGUGGGGCCAGGCCGUUUUCGUACGAACACAUGUUUUUGGACUAUAA	0.88	UGGGGCCAGGCCGUUUUCGUACG	GGCGCCCAAACGUGUCUGCGCCCAA
Chromosome_5_13209a-334	UUUUAUUUAAGAUUGCGGUUUAAUUUCUUAACCGUGGUUUAGCUAUUUUAACCACGGUUAAGAAUUUAACCGCAAGACGGGAAUAAGG	0.88	CCACGGUUAAGAAUUUAACCGCAAG	UGCGGUUUAAUUUCUUAACCGUGGUU
com_Chromosome_4_43586b-153	GCCCCGCUCCUCAGACUCUUUUCCCUCCCAACUAACUCAGUCAGUAGUCCAUUUGUGGUUAAGGGAGCUGCUAUAGCGGGGG	0.88	UUGUGGUUAAGGGAGCUGC	CUCAGACUCUUUUCCCUCCCAAC
Chromosome_8_45392a-328	UUUGGCAUGAAAAUUCAAAGAUUAAUCAUAGAAAGGCUAUAUUUAGGUGAUCGGAAAUGGUGACGUAUGGCACUUUGACUGAUUUUUGAAAAUGCCAAU	0.88	UAUGGCACUUUGACUGAUUU	GAUUAAUCAUAGAAAGGCUAUAU
Chromosome_3_76239a-288	ACAUCUUAGUAUGGUCUAUGUCUACGACGCAAAGGAGCGGAAGCGAAUGCCGAAAAGGAAUAUGUGCUCAAAGUGCGCGGCCUGACACUCAACUACGAUGU	0.88	UGCGCGGCCUGACACUCAAC	UAUGGUCUAUGUCUACGACGCAA
Chromosome_5_61628a-152	UUUAAUGCAUAACCGUGGUUCUUAACCACGGUUAAAGACGAGAAUACAUAUUUUGGUUAAAAAUAAACCGCGGUUAAAUAAACCACGAUUAAGGCGUUAAC	0.88	AAAAUAAACCGCGGUUAAAUAAACCACG	UGGUUCUUAACCACGGUUAAAG
Chromosome_6_59897a-393	GCAUUAAACUAAUUAGCCCAAUCAUUAAUUGGGUUGUUUACAAUCUAAUUUUUUGAAUUGUUUUGAACAACUUAAUUAGCACCUCGUUAAUUGGUUUAUGC	0.88	GAAUUGUUUUGAACAACUUAAUUAGC	CAAUCAUUAAUUGGGUUGUUUACAAUCU
Chromosome_8_28734a-343	UUUGUCGCUGGGUACUUAUGGCUUUUGCCAACAACUUCAGAAAAAUUAGUUUAAAAAUUCUGGGAGGGAGUGGCAAAAGCCAUAAGUGCUGCAGGACGAC	0.88	UGGGAGGGAGUGGCAAAAGCCAUAAGUGCU	UACUUAUGGCUUUUGCCAACAACUUCAGA
com_Chromosome_4_49362b-229	UUACGAGUUGGAAAAAUUAGUAAGAGUUGGUGUAACAGUACGAGUUGGGUUUUUACCAAAAAAAAGCCCUCCUUCACCCCUUGUGAUUUUUUUUUCUCGUAA	0.88	AGCCCUCCUUCACCCCU	GAGUUGGUGUAACAGUACGAGUUGGGUUU
com_Chromosome_4_4886b-92	AUAGAUAGAUCAACGAUCAGAUCAAUCCGAACAAAUCAAUGAUUAGACCAAACGUAUUGAUUAGUUCAGUAAUGAUCAGAUCGAUGAUUCAGACUAA	0.88	GAUUAGUUCAGUAAUGAUCAGAUCGAUG	ACGAUCAGAUCAAUCCGAACAAAUCAA
com_Chromosome_5_26473b-92	AUAUGCCGAUAUUGAGGACGGAGAUUGUGCCGUUCAUUCUUUGGGGCAGACAAGAUGGCCGUGCCGUACUCACAUUUGGCAUAA	0.88	AAGAUGGCCGUGCCGUACUCACA	AUUGAGGACGGAGAUUGUGCCGUUC
com_Chromosome_6_29967b-59	AGUCGGCAUUGGAGAUGCACACUUGGCCAAACCAAACGUAAGAGCCGAUUUCUAAAGGAACGGCGCUUAAUCAUUUGGCAAUUUGUGCGUCUUUGCGAACC	0.88	AACGGCGCUUAAUCAUUUGGCAAU	UUGGCCAAACCAAACGUAAGAGCCGAUUU
com_Chromosome_3_30794b-202	UCCUUAAAAAUUUCGGGUGCGGAGGCGCCUUGGGGGGGGGGGUACAUACCCCGCGUACCCCCCCCCCCCCAAGGCCCCUCCACACCCGAAAUUUUUAAGGA	0.88	CCCCCCCCCCAAGGCCCCUCCACA	GCGGAGGCGCCUUGGGGGGGGG
Chromosome_6_59594a-272	CAGUUGUCAUGGCUUGGGUCCAGGCCUGGAUUUUUUCAUAUCUGACCUGGAUUUCCCGGACCAAAAUCCAAGCCUGGACCCAGGUCCACGUCCAGCUC	0.88	ACCAAAAUCCAAGCCUGGACC	GUCCAGGCCUGGAUUUUUUCAUAUCUGA
com_Chromosome_1_92549b-172	UGAGAAUUGAUUAAGGUGUCACCGAUUUGUCACCUACAGUAACGCCUACUGUACCCACUCCACCGGUGACAGAUGGUGAAAGCUGCCUUAAUUUAACAUCG	0.878	CCCACUCCACCGGUGACAGAUGGUGAA	CACCGAUUUGUCACCUA
com_Chromosome_7_41133b-228	GGCGCCCCUUGGCGAGAUGAGAUUUCUGAAGGGCAUUACAGCCAUCGGCACAACCGCGCGAGUACAAUGCCAUCGGAAAUCCCAACUCGCCGCGGGGAAGCG	0.878	CGAGUACAAUGCCAUCGGAAAUC	UUUCUGAAGGGCAUUACAGCC
com_Chromosome_3_21290b-134	UGAUUAUGCCGUAUUUAAUUUGUGAGUUUCACAUUGUUUUUGUUGUUAUUUACACACAAAAAGCAAUGGAAACCCACAAAAAAAUUGUGGCAGUUCU	0.878	AAGCAAUGGAAACCCACAAA	UGUGAGUUUCACAUUGUUUUU
com_Chromosome_5_47269b-1	AGCAGGGCUGGGCGUAACUGGGUUUCAGUUACGGCAUCCGUAACCCGUCAUGACGGGGCCCAAAAAAGCCGUAAUUCCCGUAAUUACGCCCACCCAGCC	0.878	UAAUUCCCGUAAUUACGCC	GCGUAACUGGGUUUCAGUUAC
com_Chromosome_1_55777b-181	UCCACUCGACUUUUCUUAAUUGAAAUAUUUUAAAUCUUAAAAAUUUCAGUUCGUUAUUUUGAAAUUUUUUUGUUAAAUAUUUCAAUUAAGAAAUCGAAUGGA	0.878	AAAUUUUUUUGUUAAAUAUUUCAAUU	AUUGAAAUAUUUUAAAUCUUAAAAAUUUC
Chromosome_8_47853a-348	UGAAAACCUUUUGAGAAAUUUUUCUAGCGAUUUUAUGAAAAAAUUAGUAAUUCAUCAUAAAUUAGAAAAAACACGCUAGAAGAAUUUUUCAAAGAUUUUUCU	0.878	AUAAAUUAGAAAAAACACGCUAGAAGAAUU	UUUUUCUAGCGAUUUUAUGA
com_Chromosome_1_49422b-187	ACCAGGACCCGAAUACGAACAAAAAGUCGAAAAAUUCGGACAUACAUAAAGUAAAAAUAAAAAAUUUAAAUUUUCGACUUUGUUCGAAUUCUGGUCCGGGG	0.878	UUUCGACUUUGUUCGAAUUCUGGUC	ACCCGAAUACGAACAAAAAGUCGAAAA
com_Chromosome_4_3457b-219	CUUUAAAUUCCAUUUUAACAUCAGCCUAGUCAAAAAUUCGAGAAAUUAUGAAAAGUCAAAUUUUUCGAAUUCGGUUUUUAGGCUAAAAAUGGUUUAAAC	0.878	UCAAAUUUUUCGAAUUCGG	CAAAAAUUCGAGAAAUUAUGAA
Chromosome_4_65625a-237	AAACUUCGCCAAAAAUAAACCAAAUUUUAAAAUCUUGCAGAAUGAUGUCAAGGUUUUAAAAUUUGAUUCAUUUUGGGCGAAGUUA	0.878	AGGUUUUAAAAUUUGAUUCAUUU	AAUAAACCAAAUUUUAAAAUCUU
Chromosome_2_49060a-247	CGAAAUGAUUUUCUAGCCUGGAAAAAAUUUUAUUAGUAAAAAAACUAAAGAAUUUUUUAAAAGUUUUUCUAGGCUAGAAAAUCCAUUUUA	0.878	AAAGUUUUUCUAGGCUAGAAAAU	UUUCUAGCCUGGAAAAAAUUUUA
Chromosome_3_53789a-157	CGGCACAACACCAAGGCACGCGCCAUUUUUAAACUAAAAAACAGAAAAUAAAAUGUUUCUAUUUUUUAACAGAUUUGCUCGAUGCUUUGGUUCGGUGCUU	0.878	UAUUUUUUAACAGAUUUGCUCGAUGCUUU	AGGCACGCGCCAUUUUUAAACUAAAAAACA
Chromosome_1_27264a-164	UAAUUUUUUUUUUAUGUACAUUUUCUUUUGGAAGAGCACCGCACUGACGAGGCCCACUCUUCCAUUAGAAAUUUUUAUAACAAAAAAAAUUU	0.878	AGGCCCACUCUUCCAUUAGAA	UCUUUUGGAAGAGCACCGCACUG
com_Chromosome_8_19991b-166	AAGAUUAUUAUUUUUAGCUCUUUAUCCUGCAAAUUCAUCAUGACGAAGAUUAUGAAGAUGAAGACUUGGAGGAGAAGGAUCUGAAAUUAUUAAUUUA	0.878	AGAUGAAGACUUGGAGGAGAAGGAUCUGAA	UAGCUCUUUAUCCUGCAAAUUCAUC
Chromosome_3_73379a-332	UGGAGAGUGAACUGCGUUGGCAGCAUUUCUUAUCAAUUUUACAAAUGAGCGCACGUGUGUGCUUUCAAUUGAAAAGCAGUGUUGCCAACGGUGUUGUCCCCC	0.878	AAUUGAAAAGCAGUGUUGCC	GCAGCAUUUCUUAUCAAUUU
Chromosome_7_29223a-321	CGGACGAAUUCCCCCCGGGGAGUGAUGAAUGAAUGAAUGAACACUCAUUUACACCCCCGGGGCUUAAUUAGUUCA	0.878	UCAUUUACACCCCCGGGGCU	CCCCCGGGGAGUGAUGAAUGAA
com_Chromosome_7_5865b-169	UUUUGCAGGCACGCAGAUUCGAACUCCCAGGCGACACCACACGUGCCAUGCAACAAAAAUUGUCUCUAAGAGUUCAAAUCCGUGUGCCUGCAAAC	0.878	UGUCUCUAAGAGUUCAAAUCCGUGUGCC	CACGCAGAUUCGAACUCCCAGGCGACACC
com_Chromosome_7_44398b-212	AAGUGUACGCAAUUUUGGUGCGGUAUGAAAUUAACACGCUGGGUCAUCCCAGUGUGCUACUGCAUGCUGUCCAACAAAACGCACACUA	0.878	UCCCAGUGUGCUACUGCAUGCUGUC	UGCGGUAUGAAAUUAACACGCUGGGU
com_Chromosome_7_29875b-13	AUUUGUGAGACUCGUAGACAAAGGAAAAAUAUUCCAUGAAACAGAAAUGUUUUAAGCUUAAAUUAUGGGGUAUUUUUUUUUUGUUUUUUUGCAAAA	0.878	GGGGUAUUUUUUUUUUGUUU	ACAAAGGAAAAAUAUUCCAU
com_Chromosome_2_72171b-85	AGGGGGAAAUGGAUGGCACAGGCGUGUUCCCCGUCCCCGAUUACCGCUUGCCGGGUGCAUUCCGACACGGGGAACACGCCUGUGCCAUCCGCUUGCCCCU	0.878	CAUUCCGACACGGGGAACACGCCUGUGC	ACAGGCGUGUUCCCCGUCCCCGAUUA
com_Chromosome_9_6046b-235	UGCGGUGCGCUAAAGCAAAUCAAAGCUUACCAAAUGAUGCAGAGUAAAAGAUGAGCCUGAUGUAUUUUUUUAAUAAGCUUUGAUUUGCUUUAGCGCACCGCA	0.878	UAUUUUUUUAAUAAGCUUUGAUUUGCUU	AGCAAAUCAAAGCUUACCAAAUGAUGC
Chromosome_4_12381a-219	AUUUAAUUUAUUCAACACCCGGUUUUACGGGGUGCCCGGACCCGAGCCAAUGUUUAAAUACCCGGGCCCGUGUAACCCUGGUUUGAACUUUGAAC	0.878	CGGGCCCGUGUAACCCUGGUUU	CACCCGGUUUUACGGGGUGCCCGGA
com_Chromosome_7_41557b-209	CGGCUUAACAUUUGCGGUUUGAUUUCGGAUGAAAAUUGAUAUGCCCCCUAGGCAUAUCACAGAGUCCGCCAAAUUGAGAUUAAAGCUU	0.878	UAUCACAGAGUCCGCCAAAUUGAG	UGCGGUUUGAUUUCGGAUGAAAAUUGAUAU
com_Chromosome_8_11719b-24	GAAUGGGGGUCCCUAAUUAUUUUUUAUUAUCUUGGGCUCAAAAUCAGUUUCCUAAAACUGGUUUUGAACCAAAAUUUUAAAGAUAAAAAUAAGGGCCCAUUA	0.878	ACUGGUUUUGAACCAAAAUUUUAAAG	UUUAUUAUCUUGGGCUCAAAAUCAGUU
com_Chromosome_4_45126b-14	CCCAGUCGUAUCGGUCCGCAAAGAAGCGACCCUAACUUUUUAAAAAAACGGUUAGCCGAACAUUUGCGGACCACUAUUCUGGA	0.878	UUAGCCGAACAUUUGCGGAC	UCCGCAAAGAAGCGACCCUAAC
Chromosome_1_76248a-243	CAUUGCUUUCGAAAAGGGAGGGGGGGGGGAGACUCAAAUAUUUGCCUUUACGAAAUACGAAAUAUUCCCUCCCCCCCCCCCCCUCAGAGGCAAUA	0.878	UAUUCCCUCCCCCCCCCCCC	GAGGGGGGGGGGAGACUCAAAUAU
com_Chromosome_7_36620b-241	GCUGGCGAAGGAUGCGCACCGUUUGCUGUUUGGGCGAUUUGCGGAAAAUUCCCUCCGUCUCCGAGCCGUACAACAGCAAAUGGUCGAUCAUCGUCAGA	0.878	CCGUACAACAGCAAAUGGUCG	CACCGUUUGCUGUUUGGGCG
Chromosome_5_33186a-305	CAUUUUGACGCGGCGACAUUAUGACGCGGCGACAUUUUGACGGGCAGCGAAUCCCGCCGCGUCGAAAUCCCGCCGCGUCAUAAUCCCGCCGCGUCGAAAUC	0.878	GAAAUCCCGCCGCGUCAUAAU	UAUGACGCGGCGACAUUUUGA
com_Chromosome_2_8894b-3	CCAUGAUUGGUUUCAAAAUUUGUAUUGCAUCAGUGCCAAAAAAUUAAGACUUUUUCGGGAUUUUGGUAUUGAUACAUUGCGAAUUUGUAACUAAUUUUGU	0.878	UUGGUAUUGAUACAUUGCGAAUU	AUUUGUAUUGCAUCAGUGCCAAA
Chromosome_2_20978a-214	ACGAUUUUAUUGUGCAAAUGUUUGAGUAUUUUGGGUCUGAUAGCCGCAAAUGCUCGGAAUUUUGCAACUAAACAAUGAAAUUCGG	0.878	UGCUCGGAAUUUUGCAACUAAACAAUG	UUGUGCAAAUGUUUGAGUAUU
com_Chromosome_6_7064b-347	CAUUUGAAUUCCACUGUCAAUAUCUAUGUCUUAAUGAUUAAACUGUAUUUUAUACAGCAAUUAUUGAGAUUGAUUAGAUAGUGAAAAAGUAAAAUUUAAAUU	0.878	UUAUUGAGAUUGAUUAGAUAGUG	UAUCUAUGUCUUAAUGAUU
com_Chromosome_6_31695b-74	AAUUUUGCCAAUUCCUAAUCCCUAACUCGAACUGGAACAAAAAGUCGUACUCGAAAAAUGAGAAUUUUUGUUCGAGUUAAGGAUUAGGAAUGGUCAAAAUU	0.878	UGUUCGAGUUAAGGAUUAGGAAUGGU	CAAUUCCUAAUCCCUAACUCGAACU
com_Chromosome_1_59269b-16	CAUGGAAAAUACGAUUAAUUCCCAUAAAAAUUGCAAAAAAUAAAAGCAAUUUUGGUGGGGAAAGUGGUCGCUUACUUUUCCAUU	0.878	AAUUUUGGUGGGGAAAGUGGUCGCUUACUU	UACGAUUAAUUCCCAUAAAAAUUGC
Chromosome_5_56006a-188	GGAUUUCCAUCACUAUUUAGCUCUUUUGCCAUUUUUGAAUUUUUUUUUCGUAACUAAAUUAAAUAAGAAAUGGGAAAAAUGUUAAACCUCGGGUGGGAAUCG	0.878	UAAAUAAGAAAUGGGAAAAAUGUUA	AGCUCUUUUGCCAUUUUUGAAUUUU
com_Chromosome_6_42515b-83	UUACCCAUGGACGGUAAAAAAGUAAAAAAUCUGGCAAAAAUCGUUGGCGUAAAAACAAAACGCCAAUUACAUUAUGCCUAAUUUUUUUCUCUAUCGGUAU	0.878	UUUUUUCUCUAUCGGUA	ACCCAUGGACGGUAAAAAAGUAAAAAAU
Chromosome_6_2482a-202	UGGUAUCAUUCCAUAGCGCUAACAGUUAUCUAUAGCCUGUAAAAUUUCAAAAAAUUUAGAUGGUCUAAUAGAGAACACUUAGGGCUAUCUCGAAUUAUACCA	0.878	CUAAUAGAGAACACUUAGGGCUAUCUCGA	CAUAGCGCUAACAGUUAUCUAUAGC
Chromosome_3_86120a-388	AUCAUCAUCAGCAUCUACAAACAACCACCGCCCGCAGCAACACACUUAUGUGUCGUCGUUGUGGGAGAAUUGAUGUGAUGCUGGUGGUGGC	0.878	UUGUGGGAGAAUUGAUGUGAUGC	CAUCUACAAACAACCACCGCCCGCAGC
com_Chromosome_2_33233b-60	ACCCGGGGCCAAUCACAAUUACGAACGACAAAACGGACGACAAAUGACAGAUUUGGCGUCGUCUUUUGUCGUUUUACAUUGUGAUUGGCCCCCGGA	0.878	CGUCGUCUUUUGUCGUUUUACAU	CGAACGACAAAACGGACGAC
Chromosome_4_10498a-303	CUAGAUUUUUCUGGAUGUUUGGUCCAGGAAAUCCAGGUCCAGGCUAAAUACGAAAAACCUGGAUUUCCUAGACCAAAAUUUUGAAUUUAU	0.878	ACCUGGAUUUCCUAGACCAAAA	UUGGUCCAGGAAAUCCAGGUCC
com_Chromosome_5_29144b-137	GAGAGUCGUAAUUGGUUGGGUUUUAUCAAAUUAAAUGGAUUUACGGGACGAUUUGUCCCCAAGAUUCAGGAUGUAAUUUACCUAAUUUUCAUUAAAACUCUG	0.878	CCCCAAGAUUCAGGAUGUAAUUUAC	AAAUUAAAUGGAUUUACGGGAC
Chromosome_3_42007a-360	UGGAGAAAAACAAUUGAAUUUCCAUAUAAUUACACGUCCUAUUAUAUAUACAUAAUAAGUAGGGCUUCCAAUUAUAUGGAAAUCCAUAUUUUUUUCCU	0.878	UAGGGCUUCCAAUUAUAUGGAAAU	AUUUCCAUAUAAUUACACGUCCUAU
Chromosome_5_22994a-272	UCAUUUUUGAAGCCGUAAUUUCUGUUUCUGGUGUGUCGAAACAAAACACCAGCAGAAAUUCCAAACGAUUCGAAAAUGC	0.878	CCAGCAGAAAUUCCAAACGAUUCGAAAA	UUUGAAGCCGUAAUUUCUGUUUCUGGUG
com_Chromosome_5_62037b-61	GGUCAUUCGUUAACCACGGUUAAGUUAACCAUGGUUAACGCGUUAACCAUGGUUAACGCGUUAACCUUGAUUUACUAAACCGCCGCGAGACG	0.876	UAACGCGUUAACCUUGAUUUACU	UUAACCAUGGUUAACGCGUUAAC
Chromosome_9_16860a-406	AGGGCAGCGGACAGCGAGCGCCGACGGGGCGAUAAAACCGCACACUGUUUUACCCUGCUCUGUCCGUCUGCUCUCUGUCCCCUGCCCA	0.876	UUUACCCUGCUCUGUCCGUCUGCUCUCU	CGAGCGCCGACGGGGCGAUAAAAC
Chromosome_8_44375a-276	UGGGAGGAGGUUGUACAAUUACCCCGACCCCCUAAAAAUUAAAAAAAACCGUUAAAAUUUUAUUUUUCGGGGGGGGGGGAAUAUUUGCACUCCAAAACCG	0.876	UAUUUUUCGGGGGGGGGGGAAU	AAUUACCCCGACCCCCUAAAAAUUAA
com_Chromosome_2_32512b-216	GCUACAAAUUCUUGUUUUUUGCUCUUCGGCGCUGAAAUUUUUAAAAUAUCAAUAGAGAAAAAAUUUUUGGCCCGAAGAGCAAAAAAAAAGGUCUUCGUGGA	0.876	AAUUUUUGGCCCGAAGAGC	CUCUUCGGCGCUGAAAUUUU
Chromosome_1_69391a-242	AAAACAUGUGUUUUCACACCUUGCCGGUACUCAUCCGAGGUGUGAAAACAUGUGUUUUCACACCUUGCCGGUACUCAUCCGAGGCGCGAAAACACAUGUUUU	0.876	UUCACACCUUGCCGGUACUCAUCCG	CCGGUACUCAUCCGAGGUGUGAAAA
Chromosome_2_3569a-51	UUCAAUUUUAGGUGACUGUUGCAGUUUAUGAGUCCAAAUGUCAUUUAAAAUGCCAUUGGACUCAUAAAGUGCAAAAGAAACUUAAUUUUUGGU	0.876	CAUUGGACUCAUAAAGUGCAAAAGA	UGUUGCAGUUUAUGAGUCCAAAUGUC
Chromosome_7_46409a-373	AACGCAUACAAUAAAAAUUUUUGCAAAAUAAAGCAUAAGCUUAAGCCUAGGCCUAAAGCUUAGGCUUAAGCCUUAAGCUUGUACGAUUGUCUGUGUA	0.876	UUAGGCUUAAGCCUUAAGCU	GCAUAAGCUUAAGCCUAGG
com_Chromosome_5_3991b-167	CGGAUCCCGUCAGUUCGGCCCCGACAGUUCGGCCCCAGCUAAAAAAUUUGCUGGGCCGAACCGUGCGGGGCCGAACUGACGUAGACCG	0.876	CUGGGCCGAACCGUGCGGGGCCGAA	UCGGCCCCGACAGUUCGGCCCCAGC
com_Chromosome_7_12881b-355	UUUAAUAUUUAAAACACUUAGAAUUCGGCUGAAGUCCAAAAUGACACCUUUUUAUAAAGGGAUUUCAGCCGGAAUGUUGUUUUUAUAUUGAC	0.876	AGGGAUUUCAGCCGGAAUGUUGUUUUU	UAAAACACUUAGAAUUCGGCUGAAGUCCA
com_Chromosome_7_46639b-113	ACACAUGUACACAUUCAUGAGUUACAUAUUGUACAUGUUUUUAAUGCAUGUACAACAUGUAACCCAUGAUGUGUACAUGUGC	0.876	CAACAUGUAACCCAUGAUGUGUACA	UACACAUUCAUGAGUUACAUAUUGUA
com_Chromosome_6_25660b-383	GGCCAACUGCGAUUCUGAGACAAUUUUAAGAAGCCAUCACUUUUUUCUUUGAAGAAAAAAGUUAUGGAUUCUUUAAGUUGGCACAGACGCGCAGUCGCA	0.876	AAAAGUUAUGGAUUCUUUAAGU	UUUUAAGAAGCCAUCACUUUUU
Chromosome_5_58638a-398	UUUUGUUUCCUCUAUUAAUUCGCCAGCAGCUGAAUUAUGACAAAUGAUGACUUCAUAAUUCUAAGCAAAUGAUGAGUGAAUUGUGGAAACGGAU	0.876	UAAUUCUAAGCAAAUGAUGAGUGAAUUGU	UAUUAAUUCGCCAGCAGCUGAAUUAUG
com_Chromosome_3_72216b-140	UAGAAAUUUUAGAUAAUUUCAUUUGCUUUUCAGAAAGUAUGACAAUAUUUAAACAUUUUUACUCAGACUUUCUGAAAAAUGAAAUUUUCUGAAAUUUUUC	0.876	UUCUGAAAAAUGAAAUUUUCUG	AGAUAAUUUCAUUUGCUUUUCAGAAA
Chromosome_6_25267a-244	AACUCGCACAAAGAAAAUUCUACAAUGGCUUAGGCUAGCCAUAAGCUUUAGGCUUAGGUUUGUGGGCCUAGGUUAUUUUGUAAAAAUUUUAUUGUACGAGUU	0.876	UGUGGGCCUAGGUUAUUUUGUAAAAA	UACAAUGGCUUAGGCUAGCCAUAAG
com_Chromosome_7_50479b-15	CGAUGGCCAACUGGGCGACAGCUUGGUACAACUGUGGAAAGAAGUUAUACAAUAGUAUACCCAAAAAGCCGGCCUGUCACCCAGUUGGCCAUCC	0.876	ACCCAAAAAGCCGGCCUGUCACC	GCGACAGCUUGGUACAACUGUGGAA
com_Chromosome_7_42903b-90	CCCAUUUCGCUGCUGCUCUUUCUUCUGUCUGAACACUUUCAGCAGUUAGAGAGCAGCAAAUGAAUGGA	0.876	AGCAGUUAGAGAGCAGCAA	GCUGCUGCUCUUUCUUCUGUCUG
com_Chromosome_1_34340b-83	CUAAAACAGGGAUUGCACAGAAUUCCGACUUACAGACAUUUGGGGUCGGAAUUCCGAUUUCCAAAUUUGAAAAAUGUCGGAAUUUUUUAACUUUUUUUUGG	0.876	UCGGAAUUUUUUAACU	GAUUGCACAGAAUUCCGAC
com_Chromosome_4_26988b-107	GCCCAGUGGGAAGGGAAGUCAUUGGGCGUAUGCCCAAUGUGAAGGGAAGUCAUUGGGCUUACGCUCAAUGACUUUGCCAAUCCGUAUGAAGCCCACUUGGU	0.876	UUGGGCUUACGCUCAAUGACUUUGCC	GGAAGUCAUUGGGCGUAUGCCCAAUG
com_Chromosome_2_14871b-177	UUUCCAUUCGACUUUAUUAAUUCAAAUUUUGUCAUAUUUAAAUUAGUUAAGCAAUUUAAAAUUUGACUUAUUUUGAAUUUUAACUAGAGUUGAGCGGGAC	0.876	UAAAAUUUGACUUAUUUUGAAUUUUAACUA	UAAUUCAAAUUUUGUCAUAUUUAAA
com_Chromosome_9_3982b-381	UAAUUUUUCUGCUCAAUGACCAACAGAAGCUUAAAGCAGUAGCAUACCUAUCCCACUAAUCUGCUGCUUUUCCCCCCGCUGUUUGGUCAAAUGCAAAAAUUU	0.876	GUUUGGUCAAAUGCAAAAAUU	AUUUUUCUGCUCAAUGACCAACAG
Chromosome_2_67976a-176	UUGUAUAAAAAAACUAUUACAAAAGCGGGACAUGCUGAAAAUUUUGCAAAUUGGCGAGAUAUUGAUACAUUCCCGCUAAUGCGAUAGUUUAUAUUAUCACAA	0.876	UUGAUACAUUCCCGCUAAUG	AAAGCGGGACAUGCUGAAAA
com_Chromosome_7_2064b-154	UUUUUAGAAAAUUUUCCAGCGAUUUUUUCGAAAAUUUUUUUUAAAAACUUGGUAGUUCAUCAUAAAAUUUUGAAAAAAUCGCUGAAGAAUUUUCCAAAAU	0.876	AAAAUUUUGAAAAAAUCGCUG	GCGAUUUUUUCGAAAAUUUUUU
com_Chromosome_3_90193b-107	UAGAACUGUCCGCGAACUAUUGGGAAGGGGUGGAGCACGCCACAAUCCGCGAUUAGCAGUGUUUUUUCCCCGAUCCGCGACCCCGGGAUUUUUCUU	0.876	AGCAGUGUUUUUUCCCCGAUCCGCGAC	UGGGAAGGGGUGGAGCACGCCACAA
com_Chromosome_5_63701b-114	AUUGGGGCGAAAUUUGAACAAUAUGAACGAACGGAAUGCCAAAAAUAUCGAAAUUAUUUGGACAUUUUGUACGAAUAUUUGUACAGAGAAUAUGCCGCAAU	0.876	UUUGGACAUUUUGUACGAAUAUUUGU	ACAAUAUGAACGAACGGAAUGCCAAAA
com_Chromosome_3_41869b-99	UGUACCGUACUUACUGAAUUAGUACCUCCGGUGGUUUUAUUUCGAAAAUAGUGGUUUUAAUCCAGAGGGGGUACUAAUUCAGUAAGUUCGGUAUU	0.876	AUCCAGAGGGGGUACUAAUUCAGUAAGU	UUACUGAAUUAGUACCUCCGGUGGUUUU
com_Chromosome_3_36863b-88	UGACCUGGACAUCCUAAAAUACACUGGAAAUCGGGAAAAUUCCCAAAAACUAGGUUUUUUUUUGGAAAAUUUCCCUGAGUGUAUUUGGGGUAUCCAGAUCA	0.876	AAAAUUUCCCUGAGUGUAUUUG	AAAAUACACUGGAAAUCGGGAAAAUUC
com_Chromosome_3_46332b-60	UUGGCCAUGAUUUUGCUCAAACUUGACCAAAUUAGAGAAAUGUUGAUACCAAUUUUGUUUAAUUUGGUUGACGUUGACAAAAGUUAUGGGCAG	0.876	UUUUGUUUAAUUUGGUUGACGUUG	AAACUUGACCAAAUUAGAGAAAUG
Chromosome_3_90125a-350	UGUGUAAUGGCAAUUUUGAAGAGUGAUUUUAAUAAUUUCAACAUGUUUUAAUGAUCAUUUGCUGAAAUUAUUGUAGAUUAAUUUAUUUAAGCCAUUACACA	0.876	CUGAAAUUAUUGUAGAUUAAUUUAUU	AGUGAUUUUAAUAAUUUCAACA
com_Chromosome_4_64150b-82	UACCCGAGCGAUGGAAUUUCGCAUUCCAAAUGCCAUCACAUUUGCCGCCGGCACAGUGGCGGGAAUGGGCGGCACGGCGAUAAUUCCGUUGGUCGGCGUC	0.876	AAUGGGCGGCACGGCGAUA	UCGCAUUCCAAAUGCCAUCACAUUU
com_Chromosome_2_6967b-5	UUUGUAUCAUUCGAUAGCCCUAAGUAUAACUUUUUUGAACCUUAACGAAAUUGCAGGCUAAUAGAGGAUUCUUAGGGCUAUCGAAUGAUAGAAU	0.876	AGGCUAAUAGAGGAUUCUUAGGGCUA	AGCCCUAAGUAUAACUUUUUUGAACCUU
com_Chromosome_6_41324b-11	GGGGGGGGGGAUUAAAAGAGCAAAUACGGUAGGUGUCAUAUUAGCAGACCGUGAGGAAUCGAUUGGUAUCUACCGUAUUUGCCCUAAUUAUCCCCCAAUCU	0.876	UUGGUAUCUACCGUAUUUGCCCU	AAAAGAGCAAAUACGGUAGGUGUCAUA
com_Chromosome_5_49774b-134	CUUUUUGUUUCCAAAAAUGGCCAGGAGUGGUUUAUGGUCCGUUUGAAGGACAAAUUUACGGCCAUAAAUCAUUUUAUGAAAUUUUUGCACCGCAAAAAU	0.876	CAUAAAUCAUUUUAUGAAAUUUUUG	AAAAUGGCCAGGAGUGGUUUAUGGUC
com_Chromosome_4_14376b-197	UUCGACCCGUUCCGAAUCCCUAACCCGAAUUCGAUCAAAACUUUUCGUUCAAUUUCUGUUAGAGUUUGAGUUAGGAAUUCGGAAUUGGUCGAG	0.876	UAGAGUUUGAGUUAGGAAUUCGGA	CCGAAUCCCUAACCCGAAUUCG
com_Chromosome_5_33549b-8	CAAUUGAUUAGGUCAGGCUUAGGGCUAAAACUUUAGGCUAGGCCUAAGCUUAGGCUUGCUUAAAAAAUUAUUAGUCACUAAGAUAGGCAUUCAAUUU	0.876	GGCUUGCUUAAAAAAUUAUUAGUCACUAAG	UAGGGCUAAAACUUUAGGCUAGGCCUA
com_Chromosome_3_90198b-49	GGGCUCCCGGAAAAUGCUAAAUGCGUCAGUAAUACAGUAUUUUCAUAUAAAAUACUGUGUAUCAAGUAAUAAUACUACCGUUUAUCAUUUUCAAGAAGUCC	0.876	CUGUGUAUCAAGUAAUAAUACUACCGUUUA	AAUGCGUCAGUAAUACAGUA
Chromosome_2_83501a-345	GGUAAAUAUUAUGGAAAAUACGCAUUUUCAGGGUAAAAUUACAAUUGUAAAUACUAUCUGAUAUGCGCAUUUUCCGGUAAUUAAUUUACA	0.876	CUAUCUGAUAUGCGCAUUUUCCGGUA	UGGAAAAUACGCAUUUUCAGGGUA
com_Chromosome_8_10618b-180	UUAAAAAAUUCUCCAAAGAGUUAGAAAAAGAAAACUCAUGAAAUUCCCUAUUUUUUCGGUUUUUGCAUAAUAAAAAUUAUAACUCUUUGGAGAAUUUUUUAA	0.876	ACUCUUUGGAGAAUUUU	AAAUUCUCCAAAGAGUU
Chromosome_5_51120a-395	GCGUUUAAAUGUCGAAAUUCCUGGCAUAUUUUAGAAUUAUAAAACCUAAAUUGGUUUGGUAUUUCUCUUGGUGUACUGCUAGCAUUUUGACACAAAAAUGC	0.874	UUUCUCUUGGUGUACUGCUAGCAUUUUGAC	CGAAAUUCCUGGCAUAUUUUAGAAUUA
Chromosome_1_40468a-378	CGUCGCACAUAGUUUUCCUAUUUUUAGACUUUAAUUUCCGAGCGCAUUCAAGUGGCCUCUAGGGCCAACAUGAUUGCGUUCUAGGAAAACUAUGAUUUGACG	0.874
com_Chromosome_4_2822b-146	CGGACAAUCCGUCAUUGGACAAUUCGUCAAAUACUUUUUUCGCAAAAAUCAAACUAAAGAAAAUAAUUAUUUUGAUUGAUUGUCCAUUGACGAAUUUUCCA	0.874	UUUUGAUUGAUUGUCCAUUGACG	UCAUUGGACAAUUCGUCAAAUAC
Chromosome_1_17077a-218	UGCCAAAUGGGCCCCUGUGCCGAGAUAAAAAAUGCCAAACUUUUUAAUGAUGAAAUAAAAGAAAUACUUAUUUGUGUCUCGGCACGGUGUCCAGUGGUG	0.874	UAUUUGUGUCUCGGCACGGUGUC	CCCCUGUGCCGAGAUAAAAAAUGCC
com_Chromosome_8_38661b-187	UUUCUCCCUCCAAUGUUCCAAUUUGCGAUUGGGUGCCCAAUUGAUGGCACUCAAUCGGCAUUGGAUUAGGAUGAAC	0.874	CACUCAAUCGGCAUUGGAUU	UCCAAUGUUCCAAUUUGCGAUUGGGUGC
Chromosome_5_60178a-214	AUCGUACAAAUUGUAUACCAAUCGAUUCCUCUAAGUCUGCAUCCUUUCGGAUUCUUCCAUUACAGACCUAGAGGAAUCGAUUGGUAUACAAUUUGUACGAU	0.874	ACCUAGAGGAAUCGAUUGGUAUACAAU	UGUAUACCAAUCGAUUCCUCUAAGUCU
com_Chromosome_1_34208b-154	GCUACGGCGCCAAAAAUGAUCAGAAAAAAGUGAUCAAAUGAAAAACCCAGCCAAAAUUUCUAAUUUGACUCAUUUUUUUCUGAUCAUUUUUGGCGCCGUAGC	0.874	CUAAUUUGACUCAUUUUUUUCUGAUCAUU	UGAUCAGAAAAAAGUGAUCAAAUGAA
com_Chromosome_3_77765b-47	AAAAGUGUGCCGUUUUUACGGCAACGUUGUUCAUCCUUUGACCGGAUUGGAGCUGUAUUGCCUGUAAAAACGGCACGGCUUUA	0.874	GGAGCUGUAUUGCCUGUAAAAACGGC	CGUUUUUACGGCAACGUUGUUCA
com_Chromosome_2_41896b-91	ACCGAUCGGAGGACUUUUUGAGCGCCAACGGAUUCAAUUAUUACAAUAUCAUUGACCAAUGGCGCAUCAAAUUGUGCUCGGAUGGA	0.874	UGACCAAUGGCGCAUCAAAUUG	UUUUUGAGCGCCAACGGAUUCAA
Chromosome_3_86877a-232	CAGUGCAUAUCCAAUUGGCGCUUGACACCCCAACAGACCGCCGUUGUACAAUGCUUCGGCAGUGCCGUUGAUGUAAGCGCCGCCAACCCAUGUUGCUA	0.874	CAGUGCCGUUGAUGUAAGCG	GCUUGACACCCCAACAGACCG
Chromosome_7_34865a-359	UUCUCUUGCUCUUCCUGUUGGCGCAGUAAGAUUUUACUUAUUGGAUUUUUUAUUAAAAGUCAUAAGGUAAUUAAUUGUGCCGAUAACACUGGAGCAAAGAA	0.874	AAGUCAUAAGGUAAUUAAUUGUGCCG	GGCGCAGUAAGAUUUUACUUAUUGGAUUUU
com_Chromosome_4_17287b-50	UGCCUCCAUUUUGGGAGCACAGGUGGGCUUAAAUUUAUUCAAAAAUUUUUUUUAAAUAUGGAAUAAUUUAAGGCGCCACAUGUUCAGACGGGUGGAGGCC	0.874	UGGAAUAAUUUAAGGCGCCACAUGU	CACAGGUGGGCUUAAAUUUAUUCA
Chromosome_4_35936a-344	CGCAUAUCACAGUUAAAUUGAAUGCACAGAAAUAUUAUCGACAAAAAUUUGUCUAAUUAAAAUUUCAUGUGUUCUCCAUUUAACUGUGUCAAAAGCA	0.874	AAAAUUUCAUGUGUUCUCCAUUUAACUGU	AGUUAAAUUGAAUGCACAGAAAUAUUAU
com_Chromosome_3_40244b-260	AAGUUACUGUAUUUCCUGGAUUCGUAACCCCUUUCAAGAUGGGUUUGAAAAAAGCCUUGGACUGUUAUAAUUCAAGAAAUACAGUAUGCUA	0.874	UUGGACUGUUAUAAUUCAAGA	CCUGGAUUCGUAACCCCUUUCAAG
com_Chromosome_5_52570b-72	AAAAACCCCUUUUAUCGGCACUGCCGGUUUCAUAAAGGGUUCUAGUUCAUCCUUGGGUGUAAGGCCUUGAACAGGAUUUCAGUGCCGAUAAAAGGGGUUUUU	0.874	AACAGGAUUUCAGUGC	CACUGCCGGUUUCAUAAAGGGUUCUAGUUC
com_Chromosome_9_14548b-191	AAAAAUUUCGUUAAGUUUCAAAAAGUUAUGGCUUGAGCAACUCAAAGCUCGUUUUCGAACAUUUUUGGCCAUAACAUUUCUGAAAAUUAAUGAAAUUUUG	0.874	CAUAACAUUUCUGAAAAUUAAUG	UUAAGUUUCAAAAAGUUAUGGC
com_Chromosome_6_6247b-66	ACAAUAAGGACAAAAUCGAAGAAAUAGGACAAGUGAAAGCCAGAGUUCCCAAGUGUCCUUUUUUUAAAGAUUUGUCCUUUAUUGG	0.874	AGUGUCCUUUUUUUAAAGA	AAGAAAUAGGACAAGUG
com_Chromosome_1_71328b-204	CGUUCCCUUUUUAUAAUUACAGACAAAAGGAAUCACAAAAUGAAAAAUUUUUGGAGAUUUUUUAUGUUGGUUUUUAGGGGGAGCA	0.874	GGAGAUUUUUUAUGUUGGUUUUU	UACAGACAAAAGGAAUCACAA
com_Chromosome_2_4847b-85	CGGUUGCGGAUUCCAAAAAUUGAAAAACGAAAAUUUACGGCAUUUCAUAGAUAGAGAGAGAUAUGCCAAUUUUCGGAUUUUUUUUUUGGAGUCUCAGACCA	0.874	GCCAAUUUUCGGAUUUUUUUUUUGGA	CCAAAAAUUGAAAAACGAAAAUUUACGGCA
com_Chromosome_9_25523b-189	GAAUGGAUACGACUCAUUUAUUUGAACAUUCCUUGCAUGGAAUUAAAAUAUUUAUUAAUUCAAAUGGAUGAGUCAUCAUUGUCUUCCAUUA	0.874	UCAAAUGGAUGAGUCAUCAUUGUCUUC	UACGACUCAUUUAUUUGAAC
com_Chromosome_2_46365b-65	GAUGAAUUUGACCAGAAAAUGAGGAAUAUUUUUAACACUAUUCAUGGAAUUGUUGAUGAAUGGGUUAAAAAAAUAAAAUUCCUCAUUAAUUUAAAAUUCAUA	0.874	GAAUGGGUUAAAAAAAUAAAAUUCCUCAUU	UGAGGAAUAUUUUUAACACUAUUCAU
Chromosome_2_74132a-192	UUUUGUGCCGUGCUCCAGUUAAUGGCAUAUACCCAUAUGUCCGUUAACUGAUGCACGGACGGAU	0.874	UAUGUCCGUUAACUGAUGCACGGACGG	UGUGCCGUGCUCCAGUUAAUGGCAUAU
Chromosome_3_46603a-181	AUUUUAUGAGUCCAAUCAAAUAUUUGUGAAUAAAGUACAUUUUACAAUUUUAUUCAACUAAAAGUCAGAUUGGACUCAUAAAAC	0.874	UCAACUAAAAGUCAGAUUGGACU	UCCAAUCAAAUAUUUGUGAAU
com_Chromosome_4_6119b-83	UUUUGGUUUUUUGGCAUUUUUGUUAAUAAAUUUUACUAAAAAUGUCGAAAUAGUGAAAAUUAGUGACAAAAAGCCAAAAAAGUGAAU	0.874	AAAAUUAGUGACAAAAAGCCAAAA	UUGGCAUUUUUGUUAAUAAAUUUUA
Chromosome_8_43423a-257	UUGGUAAUCCUUCGGAAUUGGUGUUCCGGCGGAAUAGUUUGUUUAGGAUAAAAAAUAGGCUGAUAAAGAUCCGACUGAACAAUUCCAGAGGAUUACCAU	0.874	GGCUGAUAAAGAUCCGACUGAACAAU	UGUUCCGGCGGAAUAGUUUG
com_Chromosome_2_67593b-179	AAGGCUACCCGUAACUGGAUUUUCAAUUAUGGUAAUCCGUGAAUCGUAAUUACGACAUACGGAAGUAGUAAUCCGUAAUUACGAGAGUCCAAAAAGGCCUU	0.874	ACGGAAGUAGUAAUCCGUAAUUACGAGAGU	UUUCAAUUAUGGUAAUCCGUGA
com_Chromosome_8_9764b-45	UAGAAAGUGAAAUUGCGCACUUAAAUUUUUUGGUAUGAAGUUAAAAAACACUUGUUUUUUAAAUAAUACUAACUACAGUAAAUGCAGACGAUUUCGCUUCUA	0.874	GCAGACGAUUUCGCUUCU	UAGAAAGUGAAAUUGCG
Chromosome_9_5087a-192	AGAGGAUAAAUCCUCAGAUCUGGCAGCCCUGCAUUUAAACCAGAGCUGUGAUAUCUGAGGAUUUUUCCUCA	0.874	AGAGCUGUGAUAUCUGAGGAUUUUUCCUC	AGAGGAUAAAUCCUCAGAUCUGGCAGCCCU
com_Chromosome_4_10849b-135	GGUGAGCCCUAUUCAGACCAAAAUAACGAGUUCGAACAAAAGGUCGAAAAGUCGAACAUUGUUCGAACUCGUUAUUUUCGCUCACA	0.874	UGUUCGAACUCGUUAUUU	AAUAACGAGUUCGAACAA
com_Chromosome_6_38290b-5	ACAACAACCACCUGCUGCUGUUGAUAGAAGGAACAAACUCCUUCCAUCAAACAUCUUCAGCAGUUUUGGGUGUUGC	0.874	CUUCCAUCAAACAUCUUCAGCAGUUUUG	UGCUGCUGUUGAUAGAAGGA
com_Chromosome_1_61887b-83	AUGGCUGAAAUGAGGAUUUUCAAAACUUUGUGAUCGAAACUCUGAGUUAGAUCAGGGUUUCUAUCUCAAAAUUUUCAAAAUUACAACAUCAAGGCCAA	0.874	GGGUUUCUAUCUCAAAAUUUUCAAAAUU	UUUUCAAAACUUUGUGAUCGAAACUCUG
Chromosome_2_59128a-395	UCGACCGCCUUUGGCAAAACCCCUGACUCAUUUGAACUUGCACCGUCACGCAAGUGAAUUAAAGCGAAAUGAGUCUCGUGUUUUGUCGAACGCGGUCGU	0.874	AAAUGAGUCUCGUGUUUUGUCGAA	UGGCAAAACCCCUGACUCAUUUGA
com_Chromosome_3_7999b-43	UUGGUCAAUCGAAACGGAGUUUGCAUUUUGAAAAUUUUAGUUUUUUAAAUCGUAUGCUGUAGUUUUCAAGUGUAAACUACCGUAUGUUUUUACCAG	0.874	UGUAGUUUUCAAGUGUAAACUACCG	GAGUUUGCAUUUUGAAAAUUUUAGU
com_Chromosome_6_10526b-225	UUUAAGCCAACGAUUACGAAUAAUAAUAAUCCGAUAUUUAAGUGCAUAGCUUGGGUAUACGGACGGAUCAGUUGGCUUAAU	0.874	UGGGUAUACGGACGGAUCAG	GAUUACGAAUAAUAAUAAUCCGAUAUUUAA
Chromosome_2_61454a-364	AAAAAAUUUAAUUAGGUUUAAAAAAGUUAUGGUCAGAAGAAUUCUCCAACUUUUUUGGCUAUAACUUUUUUCAAACUUUAAUUUUUUC	0.874	UUGGCUAUAACUUUUUUCAAACUUU	GGUUUAAAAAAGUUAUGGUCAGAA
com_Chromosome_5_44709b-112	AAAAUUUCCCUUGCUGUCAGACAAGCAGACAGUGCACUAUUUCUUCCUUUCCUCCAACGAAAAUAGUGCAUGUCGUCACUGUCUGCCAGCAAGGGAAAUUUU	0.874	UAGUGCAUGUCGUCACUGUCUGCC	UCAGACAAGCAGACAGUGCACUAU
Chromosome_8_18294a-218	UAUGUAUUCGAUUAGCUUUCUAUGAGGUAGUGGUUUUGACACAUUUACAAAUUUGUGCAUGGCUUCUACCUCGUAGAUAGAAAAUUGAACAUU	0.874	UGGCUUCUACCUCGUAGAUAG	UUCUAUGAGGUAGUGGUUUUG
com_Chromosome_4_69691b-14	GUUUACACAUCAGCCGAUUCAAAAAAGUAGGUUAAACCGAUGUGCAAGGCUUAAACGAGACAAAUGGUUAACCUACUAAUUUUUUGAACUGACGGUGUAAAC	0.874	ACAAAUGGUUAACCUACUAAUUUUUUG	AAAAAGUAGGUUAAACCGAUGUGC
Chromosome_5_56356a-366	AAAAAAUUGUUAAUUCUCAAAAAAAUUAAGGCCUAAAAACCUAGACAAACUUGAUUUUUCGAACAUUUUUGGCCUUAACUUUUUUGAGAAUUAAAAUUUUUU	0.874	UUUUUGGCCUUAACUUUUUUGAGA	UCAAAAAAAUUAAGGCCUAAAAAC
Chromosome_3_30756a-240	UAUCGUUUGCCUAAAAAUAGCCUGGACCUUGGAUUUUUAACCCACGAAAAAUCCAGGUCUGGCUGGAUCCAGGCCCAGGUC	0.874	AAAUCCAGGUCUGGCUGGAU	AAAAUAGCCUGGACCUUGGAUUUU
com_Chromosome_9_16567b-102	GUUGAUAAAUACCGUAUUUACUAAAAUAGAGCCCGAGGGACUUUAUUUUUCAACCCUUUCAAGGGGGGAGGUGCUGUAUUUUAGGAAAUACGAUAUCAAA	0.874	AGGUGCUGUAUUUUAGGAAAUA	AUUUACUAAAAUAGAGCCCGA
com_Chromosome_5_46137b-188	CGGCACUUCUGAGCACCGUUUGUUUACUGCACCGAUUCACCGAAUAUUUGGUUAUAUCGGUGAAACUAAACGAAUUUGACAGAAGGGCUA	0.874	GUUAUAUCGGUGAAACUAAACGAAUUUG	CGUUUGUUUACUGCACCGAUUCACCG
Chromosome_2_70692a-381	CGACAAAACCGGCCCUAAAAAUCCAAAAUGGUGCCAUUAAAUAGGGCAUAGCUAAUUUAGUAGUAAAAUAAAUUUUGGGAUUUUUAGGGCCGCGUUCCAUCA	0.874	AGUAGUAAAAUAAAUUUUGGGAUU	UCCAAAAUGGUGCCAUUAA
Chromosome_8_42759a-347	AUUGAUCAAAUUGAUCAGCGGAGGGGAUUGAUGUUCUGCUCGCGCCUAAGGGUAAAGGAACUUCUUCUGCCUCGGCUGAUCACAUUGAUCAAC	0.872	CUUCUUCUGCCUCGGCUGAUCACAUU	UGAUCAGCGGAGGGGAUUGAUGUU
com_Chromosome_1_22025b-106	AUUUUGAUAUUUUGAGCCAAUAGGAGUUUUUUCGGGGCCGGCUCCGCAGACAACAUACGCCACCCGGAAAAAAUUUAAAAAUUUGGGUAUAUUUAUUAAAAA	0.872	CACCCGGAAAAAAUUUAAAAAUUU	GGAGUUUUUUCGGGGCCGGC
Chromosome_3_57867a-192	AGUCAAUUUUAUUUAAAAAUUCCCUAUCGACGGCGCCGUAGCUAAAGCUUUACGAAUGAUCUGACGGCGCCGUCGUCGGAUAUAUUUUUUAAUAAAGUUACC	0.872	GCGCCGUCGUCGGAUAUAUUUUUUAA	UAAAAAUUCCCUAUCGACGGCGCCG
Chromosome_5_37828a-353	CGCUUUUUUCGUCUAAAAACGAUUUAAAAUAUCUUUUAUUGCGAUAUUCGUGGUUUUCAGAAUGUUGCCAUGUAUUUAAAUCGUUUUUAGACGAAAAAAGCG	0.872	UUGCCAUGUAUUUAAAUCGUUUU	AAACGAUUUAAAAUAUCUUUUAUUGCGAU
com_Chromosome_3_38673b-38	CCGGCUGACUUUUCGUGCGGUUUCUCAAUAAUUGGAAGUGUAAAGUAAAUACCUGCCUACUUUCAUUUUCCAAUUAUUCCCGUGCUCCUUCACCGA	0.872	UUUCAUUUUCCAAUUAUUCC	UUUCUCAAUAAUUGGAAGUGUAAAG
com_Chromosome_1_65609b-179	AAUGAGAGGGAAAGAAAGGGAAAAUGUAAUCAAUAAUUUGUGUGGUCCCUUAUCCAACACAUUUAUUGUAUUAAAAUUUCCAAUUCAUUUUCUCCUUCAUU	0.872	AACACAUUUAUUGUAUUAAAAUUUCCAAUU	AGGGAAAAUGUAAUCAAUAAUUUGUGUGG
com_Chromosome_6_25081b-67	AGCAAUUGGUCUUCCAAGAAAAUACCUACUCAUUAUCAAUGAUUCUCACUGUUAAAUAGAGGAUUUUCCAGGAAGUCUCGCCAAUUGCC	0.872	UUAAAUAGAGGAUUUUCCAGGAAGU	UUCCAAGAAAAUACCUACUCAUUAU
Chromosome_5_43334a-396	GACAAUGGAAAUGAAUUAGAGAACAUAUUUUGGGUGGGGAGCGGAAAAGGUGCCCCGUCCAAAAUCCUCUCAAAUUUGCCUCCAUUGUG	0.872	UGCCCCGUCCAAAAUCCUCUCAA	AGAGAACAUAUUUUGGGUGGGGAG
Chromosome_3_64990a-346	UUUAGGGGUGUAUUUUCAACUCUCGCCUCUCGUCCCAAAAAACGAGAGGCGAGAGACGAGAGGCGAGAGUUGUCCCACCCCUGAU	0.872	AGACGAGAGGCGAGAGUUGUC	AUUUUCAACUCUCGCCUCUCGUCC
Chromosome_7_8564a-354	CUUGGUAUCAUUUGAAAGCUCUCUUUUGUGCAAGUGUUUAAUCGUGAAGCAAUAUCUUAAAAAUUGCUUCUAAACACGUUAAGCUUUCGAAUGAUACCAAC	0.872	UAAACACGUUAAGCUUUCGAA	UUGAAAGCUCUCUUUUGUGCAAGUGUUUAA
com_Chromosome_9_2583b-238	CAUUGGCCCACAGGACGAUUGGCCUACUCAGCAAAAAUUGGACGAAACAUCCUUGUUUGACUGAGCAGGGCCAAACGUAAUAAUAAUAACAGUA	0.872	UUUGACUGAGCAGGGCCAAACGUA	CCCACAGGACGAUUGGCCUACUCAGCAAAA
com_Chromosome_5_38623b-34	AAAAUGGGAUUUUUGCGGCCAGCAGAAUGCUAAAUAUCGUUUCAUUUAAUUAAAUUGAAAAAAUGAUAAUUUGGCGUUCCGUUGGCCGCAAAAACCGAUUUU	0.872	AAAUGAUAAUUUGGCGUUCCG	AGAAUGCUAAAUAUCGUUUC
com_Chromosome_6_11746b-230	GCCUGCAUUUUUUAGACCUGGUUUUCCAGGAUUUUUGUCCAGAAUCAAGAUUCAGGUCAAAUAGUAAAAAAGAAACCCAGGUCUAGGUUCGGCACGGA	0.872	AAUAGUAAAAAAGAAACCCAGGUCUAGG	UAGACCUGGUUUUCCAGGAUUUUUG
Chromosome_6_62896a-309	UUGCAAUCACUUACUACCGAUCAUUGAGAUUGAACUAAUUAAGGGCAAUUAGAAAUUGUUUUAAUGAUCGUAGUAUGAUUGUAC	0.872	UGUUUUAAUGAUCGUAGUAUG	UUACUACCGAUCAUUGAGAUUGA
com_Chromosome_6_60829b-5	AGCCGAAAUUUUGUUUUAAGAAUACGGUAUGUGCGCCCAAUUACCAUAGACACGGACAGAUGCCGUUUAAAUGAGGCAUUUUUUUGGCA	0.872	UGAGGCAUUUUUUUGGC	AGCCGAAAUUUUGUUUUA
com_Chromosome_2_57711b-97	AGAAAAAUUUAAAAAAAAAAUUAAAGAGUUUUUUGGCGCCGCGAAGCGGCGCCAAAACGCUCGUUAAAUUUAUUUGGAAGAGUUUUUCG	0.872	GGCGCCAAAACGCUCGUUAAAUUUAUU	AAAAUUAAAGAGUUUUUUGGCGCCGC
com_Chromosome_7_34846b-167	CGACUUUUUUGAGAUGUUUUGUUGGAUUGGUCAAAAAUAAGUGACAUAUUCAUAAUCAGCGACCCCCGAAAACCCCUCAAAAGAGUCC	0.872	CCCGAAAACCCCUCAAAAGAGUC	CGACUUUUUUGAGAUGUUUUGUUGGAU
Chromosome_8_48037a-221	ACUGGCCAGUUAAUUUUGUACAGUGGGAUUGUACAAUAAAAAAUUACUAAAUUUUUUUGAAGGCAAAUCCACUGCCAACAAUGGAAAUGGUGCAGC	0.872	AAAUCCACUGCCAACAAU	UGUACAGUGGGAUUGU
com_Chromosome_4_41844b-249	CCGUAUUUUUUCGAUUAUCGGACCGGGGUCUCUUCUAUUGUUCAGCCCCUCGCAAAAGGGGUCUUAUAAUCGAACGGUCUAUUAAUCGGAAAAAUACGG	0.872	AAGGGGUCUUAUAAUCGAACGGUC	ACCGGGGUCUCUUCUAUUGUUCAGCCCCUC
com_Chromosome_8_37384b-212	GCAUUCAUUCGUCCGUUCAUUCACAAAUCCAUCCAAAAAUUGGGAAGGAUGCGACGAAUGAACGAACGAAAGAGUGA	0.872	AUGCGACGAAUGAACGAACGAAAGA	AUUCGUCCGUUCAUUCACAAAUCC
com_Chromosome_3_43722b-247	GUCACAUUUUCAAAAAAUAAUAGUUUACCAAAGGUUUUUCCGGAUGCGCCUAAUGGCACCGCCGGAUUCCAUUGUACAAUUAUUAUUUUUUGAAAAUUUGAC	0.872	CCAUUGUACAAUUAUUAUUUUUUGAAAA	UUCAAAAAAUAAUAGUUUACCAAAGGUUUU
com_Chromosome_2_29180b-104	ACCACCGAUGGGACCAGCACAUUUCAAUCAUGUGAAUGAACUCGGCAUUCCUUGACAUUCACAAUGAGAAAUGUGCUGAUCCGAACGGUGGA	0.872	UUCACAAUGAGAAAUGUGCUGAUC	ACCAGCACAUUUCAAUCAUGUGAAU
com_Chromosome_3_68879b-284	AUUAAAUAAAUUUUUUCAAUAUCGAGAGUUGUUUUGGUGUCUACAACAGCAACGCAAUUUUUGAUUGUUGGAAAAAACAUUUUAAA	0.872	GCAACGCAAUUUUUGAUUGUUGGAAAAAA	UUUUUCAAUAUCGAGAGUUGUUUUGGUG
Chromosome_1_76449a-15	UUUGUCGACUUUUCGACAAAUACCGAAAGUGUCAAUUUAUUUUUUUUUAAAUUCAGUGGUCACCAAAUUGACACUUUUGGCAUUUGCCGAAAAUUUAACGGA	0.872	UUGACACUUUUGGCAUUUGCCGAA	UCGACAAAUACCGAAAGUGUCAAU
Chromosome_2_86470a-374	GGGCAAUUUUCAAAAACAAUAUUUUUCAAGAAAAAUUUUAAUUUUUGAAGAAAUCUUAAAUUUUUUUUUGAAAAAUAUGAAAAAACUGUGAACGAGUUGCCA	0.872	UUAAAUUUUUUUUUGAAAAAUAUG	UAUUUUUCAAGAAAAAUUUUAAUU
Chromosome_1_66107a-232	UGCUCUUUCCAAUGGGCUUACUAAAAUUUUCUAAAAAAAAUUUCACAACACCCUAGGGAUUUUUUUCUGAAAAAAUUGGAAAGCCCAUUAAAAAGGCU	0.872	UUUCUGAAAAAAUUGGAAAGCCCAUU	UGGGCUUACUAAAAUUUUCUAAAAAA
com_Chromosome_2_68963b-6	GCCGGAGUGGGAUGAUGUCUCAGCUGGCACGUAAUGCAUAAUUUGACCCACAAAAUUAUGUCUGCGUGCAUUUUUCAAUCACUGGGACUCAAAUCUCCGGC	0.872	UCUGCGUGCAUUUUUCAAUCACUGGGACUC	UGUCUCAGCUGGCACGUAAUGCA
com_Chromosome_3_15714b-71	UAUGGAUCUUCAAAAACCACCGAAAAUUGCUUUUAUAAAAAAAUAAUUUAGUUGGACUAAAAACACUCAAAGUCAUUUUCGGAGGUAUUUGAGGACCCAUA	0.872	UUUCGGAGGUAUUUGAGG	UUCAAAAACCACCGAAAA
Chromosome_3_16097a-227	UGGUGAGGUGAAAAAUGUUCUCAGUCGAUGUUUGGCCCCUUUCAUUUGGCCAAUUGAAUGUGCCAAAAAGCGACUGAGUGCGUUUUGGCACCCCGCUG	0.872	GCCAAAAAGCGACUGAGUGCGUU	UGUUCUCAGUCGAUGUUUGGCCC
Chromosome_7_4353a-253	UGCAUAUGCAUAUGGUAAACAUGUGUGUAUUUAUUCGUUGUUUAUUAAUAUAAAUUCCGGAUGCAUACACGAAUGCAUAUGCAUAUGCU	0.872	UCCGGAUGCAUACACGAAUGCA	GGUAAACAUGUGUGUAUUUAUUCGU
Chromosome_7_35577a-328	GGUUUACCGCCCAUAAAAAAUUUUUUUUGAUUAAGUCUUUAAAAAAACUUUCAGGAGUUUUGAUGGUCGCUGAACAAAAAAAAUUUUAUGGGCGGUAAACC	0.872	CAAAAAAAAUUUUAUGGGCGGUAAAC	GGUUUACCGCCCAUAAAAAAUUUUUUUU
Chromosome_2_7050a-87	UCCCGAACAUUUUGGCAAAAUGAUCGGGACGGAUCCCGGGUCGGGAUCCCGACUGAAUCCCGAUCCCGAUCAAUCCCGAACAUUUUGGCAAAAUGAUCGGGA	0.872	GAUCCCGAUCAAUCCCGAAC	AUCGGGACGGAUCCCGGGUCG
com_Chromosome_6_8109b-46	AGUUAAGCGAAGCGAUUCUCCAAAAAAUUAAAUUGUUUUUUUAGUCAAAAAGACUUGAAAAAAGAAAAAAUGUUUUUUGCUCGAGGGGAUCGGUCGUUAACU	0.872	UGAAAAAAGAAAAAAUGU	AAUUGUUUUUUUAG
Chromosome_5_64381a-398	CAGACAUUCUGAUACACAAGAGCUUUAGAAAAUAUUUUUUUUUAUAAAUAAUUAUUUCAACAAAAAUAAUAAUUUUAGAGCUUGCCCUAUCAGAAUGAUCUC	0.872	AAAAUAAUAAUUUUAGAGCUUG	AGCUUUAGAAAAUAUUUUUUUUU
com_Chromosome_2_23670b-9	UAAGGGACAAUAAAACGGGGGGGGGAAGGGAGAGACUGCCAAAGUUCGUUGGACAAUGUUUUGGCAAUUCCCUUCCCUUUUUCGUUUCUUUGGCCCUUC	0.872	UGGCAAUUCCCUUCCCUUU	GGGGGAAGGGAGAGACUGCCAA
Chromosome_6_4193a-166	CGCGUGAAUGUUUACGAAAAGUGCAAAGUUGGGCCGAUAAACAAUUUUACGGCCCUACUGUACCAAUUAAAAAUACAGUAUCCAUUUGCGCA	0.872	UUUACGGCCCUACUGUACCA	AAAAGUGCAAAGUUGGGCCGAUAAAC
Chromosome_4_11886a-361	AAUGAGAGGGAUGUGCCUGAGAGUCAGGUUUAGCAUUUUUGGCACUUUUUUUUGCCAACGACGAUAAAUUUGAUCUUUCAGCACACCAUUUUCAUG	0.872	GACGAUAAAUUUGAUCUUUCAGC	UGAGAGUCAGGUUUAGCAUUUU
com_Chromosome_3_75471b-114	CCAUAUUUUGGAUUUUUUUGUCCAUAUAAAUCCGGUCCCUAAUAAUAACUAGGGCUGGGAUUUUAUGUGCUAAAAAUACUGAAAUAUGU	0.872	UGGGAUUUUAUGUGCUAAAAAUACUG	GGAUUUUUUUGUCCAUAUAAAUCCGG
Chromosome_4_27753a-165	UUGUCUGUUGUCUUUUUGCCGACCAACCAAAAAAAUUUUUAUUAAUAUUGUUUGUCUACAAAGCAAUAUUUUUGGUGCCACGUCCCGGGAAGACAACAACAA	0.87	UAUUUUUGGUGCC	AACCAAAAAAAUUUUUAUUAAUAU
com_Chromosome_5_21528b-54	ACGCGUUGCUGAGUUAGGGUCGAGAUCGGCAUGUUUUCUCAAUUGUGUGUCUACAUAAGGGCCGAAACACACUGAUUUUUAACCCAAAUUAUAGCAAUGCGC	0.87	AACACACUGAUUUUUAAC	CGAGAUCGGCAUGUUUU
Chromosome_5_52464a-261	AAUGAUGGCCAAAAGGGCUGGAGGGAACGGUAAGCCCCAUCUGUUAGAUGAUGCUUACCGCUUCUUCCAGCGCCUUCAUG	0.87	AUGAUGCUUACCGCUUCUUCCAG	UGGAGGGAACGGUAAGCCCCAUC
com_Chromosome_2_44541b-5	AGUGGCCGCGACGUAGGAAAAUUUUAAAAUUUGAAUAAAUUUUUAAACAAAAUUCAUUAAAAAUUCCAAAAUUUCUCCCCUGCGUCGCCUUCGUCACC	0.87	UAAAAAUUCCAAAAUUUCUCCCCUGCG	UAGGAAAAUUUUAAAAUUUGAAU
com_Chromosome_5_6478b-201	GGAGGGGUGGGCGAGAGGAAACGAUACGAAGGGUUCAAGUCCACCAGCCUGCAAUUAUUUUUUUCCAUUUUUUCCGCCCGUCA	0.87	UAUUUUUUUCCAUUUUUUC	CGAGAGGAAACGAUACG
Chromosome_5_3098a-261	AUCUAACGCAACAUUCUACGAGCGAGCAGGUUGGGACCAGUUCAGAAUGUCCCGAAAUGCUCGAUCCCGAGAUCUUUUGCUUUAUGAA	0.87	CCGAAAUGCUCGAUCCCGAGA	UACGAGCGAGCAGGUUGGGA
com_Chromosome_2_73380b-230	AGAGCGUGGUCUCGAGUCCAAAAUUGCAUCCAUGACUUCGGAUGCAAUGCAGGGGCACGAGGCCGACCUUA	0.87	GAUGCAAUGCAGGGGCACGAGGCCGACCUU	AGAGCGUGGUCUCGAGUCCAAAAUUGCAUC
com_Chromosome_6_39933b-138	AGACAUCGCCUCAGGGCGAGGGACAAUUUUGGUGUCAAAUUGGUAAUUGCUAUCAAAAUAAAUCCCUGGCUCGAGAGUUUUGUCC	0.87	AUCAAAAUAAAUCCCUGGCUCGA	AGGGCGAGGGACAAUUUUGGUGU
Chromosome_6_18487a-384	AUCGCUCUUUAGCAGGGUUGUUCCGGGUCGAGAAAAAUAUCGGGUUUCGGGUAUCGGGUUUCGGGUAACCCGGAACAACCCUGCUCUUUAGUGAA	0.87	UCGGGUUUCGGGUAACCCGGAACAAC	UGUUCCGGGUCGAGAAAAAUA
Chromosome_8_42312a-344	UUGUUUUAGGUCUUGAAAUUUGUUGAAAUAGGUGUCAUAUCCGUGAUUAGCUACCCGAAAACCCACGUGAACAAGUUUUCAAGACUUAUGACAC	0.87	GAACAAGUUUUCAAGACUUA	GGUCUUGAAAUUUGUUGAA
com_Chromosome_2_52363b-216	UUUCAUUUGUUGGUUUUUAUAUAACGACCUAGACAAAAUGGUGCUGGGUCGAUACUUAAAAACCAUCAUAAUGGGC	0.87	GCUGGGUCGAUACUUAAAAACCAU	UGGUUUUUAUAUAACGACCUAGA
Chromosome_8_46912a-320	CUAGUGAUCGCGCAACCUAAUUAGCGUUCACAUUUGCUGCUAAUUAAUUAAUUAGCCGGCAAUUCGCCGUCACGCUAAUUAGCGUUGCGUAUUGUUAA	0.87	UAAUUAGCGUUGCGUAUUGUUA	AGUGAUCGCGCAACCUAAUUAGC
com_Chromosome_8_26995b-62	CGCGAAUUUCCUUCCGCCGUUUUGCCCGGGGACGGCCGGACAAAUCACUGAGCCCAAAGGGACAAAAACAUGGAAGAAAUUGGCA	0.87	CAAAAACAUGGAAGAAAUUGGC	CGAAUUUCCUUCCGCCGUUUUGCC
com_Chromosome_9_8933b-398	CCAAGGGGUGAAGAACAUCGGCUACAGUCGCCGAUUUACUUUCUCCCUACCGAAAGGGAGGAAGGCUCAUUCGGCCAUCAGCAGCCGACUCUUCGUCUUGC	0.87	GGAAGGCUCAUUCGGCCAUCAGCAGCCGAC	CGGCUACAGUCGCCGAUUUACUUUCUC
com_Chromosome_4_46658b-41	AUUGCUUCCCCACAUUGGCCCAUUGCCAUAGUAAACUGAUGGAAAAUGGGCCGUAAAUGGGAGGGGCAAC	0.87	AAAAUGGGCCGUAAAUGGGAGGGGC	UUCCCCACAUUGGCCCAUUGCC
Chromosome_4_4071a-357	AGGACGUUUUCGUACCGCAGUUUUCGUACGAGUGGAUAUGCAAAACGGCGGUACGAAAACGUCUCCUGUACGAAAACGGCGGUACGAAAACGACCC	0.87	UCUCCUGUACGAAAACGGCGGUACG	GUACCGCAGUUUUCGUACGAGUGGAUA
com_Chromosome_4_23651b-127	UUUAUGGCAAACAUAGGCCUAGGCUUAGGCUUCAGCUUAGGCCUAGGCUUCAGCCUAGGCUUCAGCUUAAGCUUAGGCCUAGGCUUUUUUAGGUUAUAAC	0.87	UAGGCUUCAGCUUAAGCUUAGGC	CUUAGGCUUCAGCUUAGGCCUAG
com_Chromosome_4_34069b-249	UAUUGUUAGCCGUAUUUCGUUCCUAAUUGGGUUUUGAGUCGAAAACCCAAAAAAUAAAGGCGAAAAUGGCAAACAAUG	0.87	AAAAAUAAAGGCGAAAAUGGCAAACAAU	UAUUGUUAGCCGUAUUUCGUUCCUA
com_Chromosome_1_58489b-250	AGUUUGGCAGCUCACGUCGGCUUCCCAUUUAAGUUUUCUACUAUAUUCCACUUAACUUGAGAAGCGGACGUGCAUUUAUGUCAAACC	0.87	UUAACUUGAGAAGCGGACGUGCAUUUAUG	CUCACGUCGGCUUCCCAUUUAAGU
com_Chromosome_3_22793b-372	CGUUUUAAACGGGACUCCCGGUCCCGGUGGUCUGCCCAAAAAACCCGGGACCGGGACCGGGGGUCCCGGCAAAAUC	0.87	ACCGGGACCGGGGGUCC	GACUCCCGGUCCCGGUG
Chromosome_8_35711a-381	CUGCUGCCGCUGCUGCUGUUGGUGCCGCCGGCGUCGUUCAUGCUCCCCACAGUACAUGAACGACGCCAGCGGUACCAACAACGGCAGCAGUUCCAGCGA	0.87	UGAACGACGCCAGCGGUACCAAC	GGUGCCGCCGGCGUCGUUCAU
Chromosome_5_66948a-320	CGGACAGCCGGGAGCACCUGGACAACCUGGUAGGAUUGAAUGAUUGAUUGGUAAUUGCUUCACACUCCUACAUUGAUUGCAGCUGCUCCAUGCGCGCCC	0.87	AUUGCUUCACACUCCUACAUUGAUUG	UGGUAGGAUUGAAUGAUUG
Chromosome_1_12483a-312	CAAUAAAACAUACACUUUUUGUUUUCUCAUUUUUUAAAAAGUGCAUGUCAACUUUAAAUAUUUUAAUAAAAAAUGCGAAAACAAAAAGUGUAUGUUUUAUUG	0.87	AAAAAUGCGAAAACAAAAAGUGUAU	ACACUUUUUGUUUUCUCAUUUUUUA
com_Chromosome_7_18290b-399	AUUUUGGUUUAAUUACAAAGAUAGAAUCAGAAUGUUCUGAUUUUAAAUUAAAUACAAAUAGAAUCAGAAUGUUCUGAUUUUGGUUUAAUUAAAAGAUAGAAA	0.87	AAUCAGAAUGUUCUGAUUUUGGUUUA	UAGAAUCAGAAUGUUCUGAUUUU
com_Chromosome_8_24019b-220	ACAAUGGGCAUUUCAUACAAGGCUUAGACUAGGCCUGUUUUAGGCAUAGGCCUAAGUCAAGCCCAGUGUGACAAAUCAUCAACAUGCCAAAGUGG	0.87	UAGGCCUAAGUCAAGCCCAGUGUGAC	UCAUACAAGGCUUAGACUAGGCCUGU
com_Chromosome_4_65049b-30	CUGUUUAUUUCUGGAUCUGGAUUUUACUGGGUUUUUUCCACAAAAUACAGACCCAAACAUGAAAGCCAGAUUUAGAUUGAACAA	0.87	CAAACAUGAAAGCCAGAUUUAGAUUG	UCUGGAUCUGGAUUUUACUGGG
com_Chromosome_4_31053b-103	AGGGGGAGGGGGGAGGUUGAGGGCAUAAUGCCGAAAAUGCCACCCAUUGGCCCAUUAUUGAUAUUAUUCCUCAACGCAUCACAAUCGCCCACUCCCACCA	0.87	CCAUUAUUGAUAUUAUUCCUCAACG	UUGAGGGCAUAAUGCCGAAAAUGC
Chromosome_8_36103a-312	CUCGAAAUAAAGUUGCUUUAUAGGUUUUCUGGGCCGGAGAAUAUGGUUCAUAUUUCCGACCCUGAAAACCUAAAAACAACUUUAUUUCGAA	0.87	UCCGACCCUGAAAACCUAAAAA	UAUAGGUUUUCUGGGCCGGAGA
Chromosome_5_49819a-189	CGGUCCCGUUCCCGGGCCCGGUCAAAUGGCUAAGCCCGGUCCCGUUCCCGGGCCCGGUCAAUUUGACCGGGCUAAAACGGGCUU	0.87	CGGGCCCGGUCAAUUUGACCGGGCU	CCGGGCCCGGUCAAAUGGCUAAGCCCGG
com_Chromosome_2_57838b-240	CUUUUUCGGCUUACCGACCGGCUUGUCGACAUCGGUCUGCCGAAAUCGGCAGACCGAAAUCGGCAAGCCGAAGUCGGCAAGCCAAAAAU	0.87	AGACCGAAAUCGGCAAGCCG	GGCUUGUCGACAUCGGUCUG
Chromosome_7_27908a-272	UGAUUAUAUGCUCAACAUACAACGGUAGGAGUGCCUUGAACAGUGCUGCUGCUGUUGUCUGUUGAAGCGGUGGUUG	0.87	GCUGCUGCUGUUGUCUGUUGAAGCGGUG	UAUGCUCAACAUACAACGGUAGGAGUGC
com_Chromosome_5_6501b-153	UGCUAGAGGUGGUGGUGGUAGAAAUUUUUUUUGUAAGUGCACGGCAGAGCAACUCCGCGCACAAAACUUAAUUUCGUCCAGCGCAAUUCCUGGUC	0.87	UUUCGUCCAGCGCAAUUCCUGGU	UGCUAGAGGUGGUGGUGGUAGAAA
com_Chromosome_7_11881b-15	AAUAAAAAGUCAUUUCUAGGGUAAUUUGUGGUGCUGAUCACGAAUAUGACCUUUGUUUUGAAAGUUCAGCGUCACAAAUUACCCUAGAAAUGACUUUUUAUU	0.87	UGAAAGUUCAGCGUCACAAAUUACCCUAGA	UAGGGUAAUUUGUGGUGCUGAUCACGA
Chromosome_7_46528a-158	UUGUGUAACCUUAUGAGCACUGUCAUUAUUGAUUGAUCAGAUUUGCCCAUCGGGCGACCACUGAUCGAUCAGAGCAUAUUGCACAAUGCUCCCCAUAUACAU	0.87	CACUGAUCGAUCAGAGCAUAUUGCACAAUG	UGUCAUUAUUGAUUGAUCAGAUU
com_Chromosome_6_12780b-229	UGAUGUUUGGGCGGAGGAAAUUGGGGUAUGUGACUAUGAUUGGCUCAUAGUCACCCGUAGUCGCGUAUCGCACCACCUCCGCUUUGAACGUUU	0.87	UCACCCGUAGUCGCGUAUCGCACCA	AAUUGGGGUAUGUGACUAUGAUUGGC
com_Chromosome_4_10299b-87	GAAAAUAGGCGCAUAAUUUUAUGAAACAUUUGGGUUUUUGUUUAAUAAAACAGGCGGAUUUUCCUGUUUGAUGAAAAUAGGCGCCUAUUUUG	0.868	UGUUUGAUGAAAAUAGGCG	GCAUAAUUUUAUGAAACAU
com_Chromosome_2_91192b-46	AAGAAGUCUUUACACUUGACAGAAAAAAAUGUUCUUAAAUUUUUAAAAAUAUUAUUCAGUCAAUUGUAAAGAUUUCUG	0.868	UAUUAUUCAGUCAAUUGUAAAGAUU	GUCUUUACACUUGACAGAAAAAAAUGU
Chromosome_6_54363a-23	UGGUCAGAAGAGAGCUGAGCGCUCGCGGGCGAUCGUAAGCGUACGACCGCUCACGAGUGGUACUUUACUGUAGCUCACGAGCGUUCAGCUAAGACUGCUCG	0.868	UACUUUACUGUAGCUCACGAGCGU	CGCUCGCGGGCGAUCGUAAGCGUAC
Chromosome_5_52361a-277	CUCCGCCCGACCAUGUGCUGCUACGUCGGCAAAGUCACGCAAAAAGGCUUAUAGUUCAGACGACAGCACAUGGUCGGGCGGGA	0.868	UUAUAGUUCAGACGACAGCACAUG	UGUGCUGCUACGUCGGCAAAGU
Chromosome_2_10802a-21	UCAAUCGAAUGAUAUUAAUAGGCGUGCCUGUGGGGUCGUUGGGCCUACCCCUGACCAAGGUCAGGGGCUAGGCGCGACCCCGCCUAUUGAAAUCCGAGUUGG	0.868	AGGGGCUAGGCGCGACCCC	UGCCUGUGGGGUCGUUGGGCCUACCCCUG
Chromosome_1_62967a-332	GCCAAAAAACCAAAAAAUACACCCCUAAGAAUCAACCAAAAAGGUCGAUUUUUAGGGGUGUAUUUUUGCGAAAUUUUUUGGG	0.868	AGGUCGAUUUUUAGGGGUGUAUUUUUGCG	CAAAAAAUACACCCCUAAGAAUCAACCA
com_Chromosome_3_72163b-153	GUUUCGGCAUUUUUCCUUCCCCUAAUUGCAACAGUUUUAUUCAAAAAUCUUAAACUUUUUCAAAAAUGGUUGCACGGGGGGAGGGGGAAUUCUGAAAA	0.868	AAAAAUGGUUGCACGGGGGG	CCCCUAAUUGCAACAGUUUUA
com_Chromosome_7_19712b-110	CUGGCCAGACGGAACUGGCCAGACGGAACUGACCCCUACUGAAUGAGCUACUCAACACGCGGUCGGGGUCGUUUUCGCGUGGCCGUUUUCGCGUGGCCAU	0.868	GUCGGGGUCGUUUUCGCGUGGCCGUUU	UGGCCAGACGGAACUGACCCCUACUG
com_Chromosome_5_61544b-26	UUGAACAAUUUCUAAUCCUCAACCCGAAUUCGAAUUCGAAUAGCAGUGAUAUUUUUUUAACUUUUUGUUCGAGUUCGGGUUCGUGAUUAGAAAUUGGUCAA	0.868	UUUGUUCGAGUUCGGGUUCG	UCAACCCGAAUUCGAAUUCGAAU
com_Chromosome_2_74992b-233	AAAAAUCGCAAAAUUUGACAGUUUUUGAUGAAAAUCUGUUAAUUUAAUGCUAUUCGUUAGCAGGUUUUGUCUAAAAAUGACCAAAUUUUGAGAUUUUA	0.868	UUAGCAGGUUUUGUCUAAAAAUGA	CAGUUUUUGAUGAAAAUCUGUUAAU
com_Chromosome_6_23507b-166	CCGAACGGCACACAAUAAAAGUUCAGUUUGUCCUUGCCCCGCUCAAAUGCCAAUUUGCUGCGUGAGGAGGAACUGAAUUAAAUGGGUGUGCCGAUUGU	0.868	UUUGCUGCGUGAGGAGGAACUGAAU	UUCAGUUUGUCCUUGCCCCGCUCAAAU
Chromosome_3_53986a-350	GGAGCAACGCAAAUGAUGGAGGUGAAGCGGAAAACAAUAACAAAUUAAUCAAAUUUAAAUAGUUUUUGAUUAAAUUUUUUGCUUUAGCUUUUGCGGAGUUCU	0.868	AAUUUUUUGCUUUAGCUUUUGCG	ACGCAAAUGAUGGAGGUGAAGCGGAAAACA
Chromosome_5_15364a-179	AUGCGAAAUGAUGAAGUGAUCCGUCAAUUAGUCAUCGAUUUUGACAAUAAGGAAAGCAAAAUCGAUGAUGAUAUAAUUAAUCACAUUCAUACAUUGCAA	0.868	AAAAUCGAUGAUGAUAUAAUUAAU	UAGUCAUCGAUUUUGAC
Chromosome_6_64112a-246	GGAGGGGUACGACGACAAAAAAAAAAGCAGCAAAUACCGUAUUCCCUAAAGCAUAAUAGUGCCGGAGGGAGUACUGUUUCUUUUUUUUACAAGUCCCUCA	0.868	GAGGGAGUACUGUUUCUUUUU	AAAAGCAGCAAAUACCGUAUUCCCUA
com_Chromosome_3_64258b-52	ACUUUUGAUUUACCUUUCAUGUCAGAAUAAUUCUGAUUAUUAAGGUUCAAACUUAAUAACCGGAAAAAUUCUGAUUUUCAUAGCAAAAUCAGAAGG	0.868	UAACCGGAAAAAUUCUGAUUUUCAUAG	UGUCAGAAUAAUUCUGAUUAUU
Chromosome_1_67768a-246	GGUAGCAUGAAAACGAUGGUCAUCUUCCCGAGUUGUCAAAACUUGCAAGGAUGGUCCACAGCAUUCAUGCUACA	0.868	ACUUGCAAGGAUGGUCCACAG	ACGAUGGUCAUCUUCCCGAGUU
Chromosome_2_4703a-210	GCAAUUUAGUCGACAAAAUUGGCACUUUUACGAUAUGUCCAAGCAUCCAUUAAGGGAUGAUUUGGUGACAAUUUUGUCGACAAAAUUGA	0.868	UGGUGACAAUUUUGUC	ACAAAAUUGGCACUUUUACGAUAUGUCCAA
com_Chromosome_2_60379b-10	CGUUAGAGAUAUCGUACAAAGAAGAGGAACAAAAAACAAAUACAUUCUCCCAAUGUUUUUAUUUUUCGCUUCUCUCUUUUGCACGCAGUUUCUGACU	0.868	UUUAUUUUUCGCUUCUCUCUUUUGCACG	UACAAAGAAGAGGAACAAAAAACAAAUA
Chromosome_1_41932a-206	UGGGUUUAGGGCCUACAAUCAACUUUGCGUCUUUAAAGUCCUCACGCAAAAGGAUUUAGCACAAAUAGGAGGCGAGUUUCGUGGUGUAGGUCCAAAACCCA	0.868	AUUUAGCACAAAUAGGAGGCGAGUUUCGUG	CUUUGCGUCUUUAAAGUCC
Chromosome_6_2330a-264	AAUCGUGGGAUCAAAAUGGCCAAGAUGUGGCCGUUGAGCGCAAAAUGACUAUUUAUGCGGUGGCCACUUUCUUUGGCCAACUGAUCAUGGCGAUA	0.868	UGCGGUGGCCACUUUCUUUGGC	CCAAGAUGUGGCCGUUGAGCGCAA
com_Chromosome_4_2136b-95	UUCAAAAACCGGGACCGAGACCGGUACCGGUACCUGAAAAAACCGGUAAUUACCGGAUCGGUAUCGGUACCGGUCUCGUGCUACCCUACUUGAU	0.868	CGGAUCGGUAUCGGUACCGGUCUCG	GAGACCGGUACCGGUACCUGAAAAAACCGG
Chromosome_7_12348a-237	AGUUUUUGUGCGAAAAGUGGGGCGAUCAGAAAUGACUGACACUGCUUCUGAUCAGCCAGUCAUUUCCGGUCGCCCCACUUCACUUGAGCA	0.868	AGUCAUUUCCGGUCGCCCCACU	UGGGGCGAUCAGAAAUGACUGAC
com_Chromosome_9_24360b-64	GGGGGGGGGGGAGUGAUUUUGUGAGGAAAGUCCGGCGGCAGUGCCUUUUGCCGACCCUUCCCCUUUCCUUACUAAUUACCCCCCCCCCUA	0.868	GACCCUUCCCCUUUCCUUACUAAUUACCC	AGUGAUUUUGUGAGGAAAGUCCGGCGG
com_Chromosome_7_43391b-175	UUAUUGGCCCUGCUUUUGAUUUUGUAGUCAGCGUUGGACUACCACAAAUCCCACACAGUGAUAAUCCGGAUGAUAAAGACAAAGUUGCCGGGUCAAUGU	0.868	AGUUGCCGGGUCAAUG	AUUGGCCCUGCUUUUGAUUUU
com_Chromosome_5_43029b-231	UUCUGGUGCCUUCUCUGAAGAGACUUUUGCAUUUUAAUUUCAUUUAUUAUUGUAAAAUAAAAGUGCCAAAAGUCAGAAAGUGUGAGAAGGCGCCGGAC	0.868	UAAAAUAAAAGUGCCAAAAGUCAG	GAAGAGACUUUUGCAUUUUAAUUUCA
Chromosome_2_61480a-381	AAUUUGAAUUGAAACGUGCUGGGUCGUUUCUUAAAUCCGCCAUUCGCUAAAAUGCCGGAUUUUAACGAAACGAUUAGCACCAAUUGAAAUA	0.868	CCGGAUUUUAACGAAACGAUUAGCACC	UGCUGGGUCGUUUCUUAAAUCCGCCA
Chromosome_2_93307a-215	AAGUGGCGGAGGAGCAACCACUUUUAUAUUAUAUUUUUUAAGGCAUCGAAUUUGACAUUAAGCAAAAAAACCUUAUAAAAGUGGUUGCUGCUCCGCCACUU	0.868	AAACCUUAUAAAAGUGGUUGCUGC	GAGCAACCACUUUUAUAUUAUAUUUU
com_Chromosome_2_27716b-23	UCAAAAAAAAAAAUUCAUCAGAAACCGACUGGUUUGGGUCUAAAUGGUUUAAAUCGGUUUUCCGGUGAUUUUUUUUUUUUGC	0.868	AAUCGGUUUUCCGGUGAUUUUU	AAAUUCAUCAGAAACCGACUGGUUU
com_Chromosome_4_29191b-176	CCGUGAAAUUUACUAACUUAGAAAUUUUUCAGAAGAAAAAUUCUAAAAAUUUUUUCUUUGAAAAUUUUUCUAAGUUAGUAAAUUUUUCGG	0.868	UUUUUUCUUUGAAAAUUUUUCUAAGUUA	AACUUAGAAAUUUUUCAGAAGAAAAAU
Chromosome_2_34823a-275	UUCGGCUUUUUUUGCUGAGAGAAAUAACAAUAACAGAUGCUGUUCUUAUAUAACGGUCAUUUAGCAAUUUUAUUCAUUUCAGUGAAUGCUUUUUUAGCCGAU	0.868	UAUUCAUUUCAGUGAA	UGCUGAGAGAAAUAAC
com_Chromosome_1_31174b-160	GCGCUACCGUACACCCCCGAGGCUGGGCUACUGUAGGCCGCCAUUUCCCAGCGAAUCCAGCAUCCCCUACAGUAGCCCAGCCUCGGGGGUGUACGGUAGCGC	0.868	AUCCCCUACAGUAGCCCAGCCUCGGG	CGAGGCUGGGCUACUGUAGGCCGC
com_Chromosome_5_66864b-74	GGUUUUGCCCCAAUCCCGGUCCCGACCAGCCCUAUUUUAAAGUAGAGUUGUACGGGACCGGGACUUACUGAAAAAACG	0.868	AGUAGAGUUGUACGGGACCGGGAC	CCCCAAUCCCGGUCCCGACCAGCCCUAUUU
com_Chromosome_7_20002b-12	CGGUGCCUCCCCACAAAAAAUGUGCCAAAAUUGGUGGUGGCAUACCAAAAAAUUGCCAUAUACCAAUUUUGGCAUAUAUAAUGAAAAAGAAACGCCA	0.868	UAUACCAAUUUUGGCAUAUA	AAAAUGUGCCAAAAUUGGUGGU
com_Chromosome_7_51267b-37	AAGUUUCAAAACAUUUCAUCGUUUAAAAAAAGUUAUGACCAAAAAUCGUAAAAAAAAUUUUCGUCAAUAAGCUUUUUAAAACGAUGAAACAUUUUGAAACUU	0.868	AUAAGCUUUUUAAAACGAUG	UCGUUUAAAAAAAGUUAUG
com_Chromosome_2_65339b-88	UAAGCAUUUCACAAAAAAGUUAUAAUUUAUAAAUUGCCAAAAACUCUGCUUUUGUGGAUUUUUAAUGUUCUUAAAAUUAUAACUUUUUUGUGAAAUGCUUA	0.868	AAAUUAUAACUUUUUUGUGAAAUGCUU	UAAGCAUUUCACAAAAAAGUUAUAAUU
com_Chromosome_4_67483b-84	ACCCGGACCCCGUUUUUUGAAAAUCCAAUACUCGGUACCCGACCCGGUAGGACCGGGUCCAACCGGGUAUUAAAAUAGACUGGCAAGAAUGGGGGUCUGGGU	0.868	ACCGGGUCCAACCGGGUAUUAA	AAUACUCGGUACCCGACCCGGUA
Chromosome_2_32740a-256	UUUAAAUUUUUUCCAUCGGUUCGAUUUGUUUGAAGUGCGCGGCCAAAGAGUGGCGGCGCACUUAAAAAUGGCAAUUAUCGAUUUGCGGAACGAAUUUAAU	0.868	GGCGCACUUAAAAAUGGCAAUUAUCGAUUU	UUCGAUUUGUUUGAAGUGCGCGGC
Chromosome_1_83913a-175	AAAAGUUUUGUUAAGUUUCAAAAAAGUUAUGGCUAAAGGAACUCAAAAACCCACGUUUUUCGAGCAUUUUGGCCUUAAAUUUUGAAAAUUAAGGAAAUUUUU	0.868	UCGAGCAUUUUGGCCUUAAAUUUUGAA	UCAAAAAAGUUAUGGCUAAAGGAACUCAA
Chromosome_7_11012a-333	CGAGUUCAGAAUAUUUCAUUAAGUUUUCAGAAAGUUAUGGCAAUUUUUUAAACAUGUUUGGUCAAACUUUUUGAAAACUCAAUGAAAUUUUCUACAAUUUU	0.868	AACUUUUUGAAAACUCAAUGAAAU	UUCAUUAAGUUUUCAGAAAGUUAUG
Chromosome_3_58138a-214	AAAAUAAAUAAUUUUUAUUCAGUGGUUGCAUUGCAAAUGAGGUUUAUUUCCUUUCUAAUAUUUUCUUAGCAAACAACCACUGAAUAAAAAUUAUUUAUUUU	0.868	UUAGCAAACAACCACUGA	CAGUGGUUGCAUUGCAAAUGAG
Chromosome_7_33089a-359	AGGAUAUAUUUAUACAGCCGAGCAGCAACGGCAGGGCAGACGGGGCACAGACUGUGCUGCUGUUGUUGUUUUUGCUGGCAUUUAAAUAUGAAUCCG	0.868	UGUGCUGCUGUUGUUGUUUUUGCUGG	ACAGCCGAGCAGCAACGGCAGGGCAG
Chromosome_8_18273a-372	AUUGCAUUCCACACAAUGAAUCUUUACGCCAUCCUGCUUCGCACAGGGCCUAUUGGGUCCAACUGUGCGGGAGUGGUAUAGAUUCAUUGAAUAGUGUAAA	0.868	UGUGCGGGAGUGGUAUAGAUUC	AAUCUUUACGCCAUCCUGCUUCGCAC
com_Chromosome_6_5168b-42	CCAAAGCAGUGGUGACGAAGUGUAGACCACAGCGACGGGGUCCUCCCAGCCGUUGUUGUCGCCACUUUGUCCGCCGCCUAGACGACGCUUUGU	0.868	UGUUGUCGCCACUUUGUCCGCC	UGACGAAGUGUAGACCACAGC
com_Chromosome_2_50045b-12	AUUUAUCAUUGUAUUUGAGACCUUAGAUUUUCGAAACUUUAAUCAAAAUUUCAAAUCUAAGGUCUCAAAAAAACCAGACAAUGAUAAAA	0.868	CAAAUCUAAGGUCUCAAAAAAACCAGAC	UUUGAGACCUUAGAUUUUCGAA
com_Chromosome_5_52481b-229	AUGUUGGUUAUUUAUCUUAUUUCUUCGCUUUGUUUUGACUAUAAAUGCACAUGUAAACCAAAACUUAUAACAAAGCGAAGAAAUAAGAUAAAUAACCAACAU	0.868	UAUAACAAAGCGAAGAAAUA	UUUCUUCGCUUUGUUUUGAC
com_Chromosome_6_22561b-193	GAAAAACCCGGACAGGACCGGAACGGGCUAAAACCCUGGUUUAACAGGACUCCUAGUUCUGCUACGUUUCUCAAAAAAUACAGGACCAUGACUGGGUUUUUG	0.868	UCUGCUACGUUUCUCAAAAAAUACAGGACC	ACCGGAACGGGCUAAAAC
com_Chromosome_6_34300b-250	CGCUUUGAGUUUGUACGCUAAAGCAGGCUGUGAUAUGAAUCUGUGGUGAAUAAACGCGACAAAUCACUGGCGCCGCUUUAGGCGUACAAACCAAGCA	0.868	AAUCACUGGCGCCGCUUUAGGCGUAC	UACGCUAAAGCAGGCUGUGAUAUGAA
Chromosome_8_12320a-295	UCCACAAACUCCUCAUUUUGCCCAUCCCGCUUUGAAGAGACAAAGUGCACAAUGUUGUGCUUUGUUGUUCGGACGGUGAUUGGGGAGGAGUGUGCUGGG	0.868	UGCUUUGUUGUUCGGACGGUGA	CCCGCUUUGAAGAGACAAAGUGC
com_Chromosome_6_1909b-54	AGCCAUGAAAAAAUAUGUAUUUAAAUAAAAUUGACAUCCCUAGUUAUUAUUAGGGUUCGAAUUUGUAUGAUUUUGCAUAUUUUUUCUGUGCA	0.866	UAGGGUUCGAAUUUGUAUG	AAAUAAAAUUGACAUCCCUAG
Chromosome_9_24478a-366	UAAAAGGCAAUAAAGGUGUGCUAAUCACACAACCAUUUUGACCGCUAAAUAAUAUUGUGUGAUUUGCGCGCCUUUUUGUUGCUUUUUU	0.866	UGUGUGAUUUGCGCGCCUUUUUGUU	UAAAGGUGUGCUAAUCACACAAC
Chromosome_1_5570a-166	AUCCUACGCUGACUAAUGACUAGCGUAGGAUUCCUACACUAGCCUUUCCUACACUAGGCUAAUGUAGUUAUCCUACUCGAGCUCAAAGUCUAUAAAAGGGAG	0.866	UAAUGUAGUUAUCCUACUCGAGCUCAAAG	UGACUAGCGUAGGAUUCCUACACUAGC
Chromosome_2_86439a-379	UGACGUAAAAUUUUGGCGCUGUGAACAUCAGCACGGCGAAUUCAAAUGCCGAGGGCGAGUCUACACAACGCUAAAUGACGUCG	0.866	CCGAGGGCGAGUCUACACAACGCUAAA	UGGCGCUGUGAACAUCAGCACGGCG
com_Chromosome_6_41792b-82	AAUUUUUUCAUAAUCGAUAUGGACAUGGACUUCCUGGACCAAAACCCAGGAAGAUGCACGUCCAAAAAAACACAGGUUAUCUAAAAAUG	0.866	AGGAAGAUGCACGUCCAAAAAAACACAGG	UAUGGACAUGGACUUCCUGG
com_Chromosome_5_45169b-349	AUUCAAGGCGUCCAGAAAAUCCUUGAGCGUCUUGCAGACAUGCUGUCGAAGAUACAAAAGGCACUUGGGGAGUACUUGGAGCGUGAAC	0.866	GAAGAUACAAAAGGCACUUGGGGAGUACUU	AAUCCUUGAGCGUCUUG
com_Chromosome_9_17423b-183	ACGCAGGGAAACUCUUAAAGCAAAUUAAGCCAAAACACUGAGCUGUUUUGGCUUAAUAAAAGAGUUUCUAGGCGC	0.866	UUUUGGCUUAAUAAAAGAGUUUC	AAACUCUUAAAGCAAAUUAAGCCAAAAC
Chromosome_9_1962a-344	AGACAAAUGCCGUCUUCGGUUGGCCACCGUUCGCGCACUGUUCGCCACAAUUGGCCAAUACGCGCGCAAAUACGGCACCACCACCGCCGACGAAAGUGUCG	0.866	ACGCGCGCAAAUACGGCACCACCACCGC	GGUUGGCCACCGUUCGCGCACUGU
com_Chromosome_6_43430b-58	UUGGUACUUUUAUGUGUUGGGAUACCCGGGUUUCAGGGCGCAUAUUGCAACAAAAAAAAUACGCGCCAAAAUUAAGUAUUUCUAACACAGAUAUAAUGCCAC	0.866	ACGCGCCAAAAUUAAGUAUUUCUAACA	GUUGGGAUACCCGGGUUUCAGGGCGCAU
Chromosome_3_43351a-398	UUUUUUGGUCUGAAAAUGGUUUACAUGAGCGAUUAUCAGUGCAUUGUUGACUUUUAGUUUGUUCCUAUAUAUAAGCCAUUUUAAGACCAAAAAU	0.866	GUUUGUUCCUAUAUAUAAGCCAUU	UGGUUUACAUGAGCGAUUA
com_Chromosome_5_25346b-154	UGAGGAGGUCAACAAAAUAUUCAGACGUGUCAGCAGGAAAUGUACCGGAAUAAAUAUUGCUCUGCUGUCAUGAGAAUAUAACAUACCGUAGCCUCCUUC	0.866	AUUGCUCUGCUGUCAUGAGAAUAUA	UAUUCAGACGUGUCAGCAGGAAAUGU
Chromosome_5_30569a-223	CGUUUACCAUUUUCUACGCGGACUUUGCCAAAUAUAAAAAGGGCGAACACGUUCAGUUGGAAGUGUUUCGCCAGGGCAAAGUGCCCGAGAUGAUGGACAGCA	0.866	AGUGUUUCGCCAGGGCAAAGUG	CUUUGCCAAAUAUAAAAAGGGCGAACACG
Chromosome_2_45118a-200	AUUAUCAGCACAUCCUUUGGGUUUUGUGUAGGUAGCUUGCAGGUUGGCGCCGCCGCAGGCUAUUUACGCCGAGCUCAUUGAAUGUGUCUCUAUGAUGAA	0.866	GCAGGCUAUUUACGCCGAGCUCAUUGA	UUGGGUUUUGUGUAGGUAGCUUGCAGG
com_Chromosome_8_48512b-42	CGGUGGAUGGGUAUGAAUAUGGACUCAAAUUUUAUGUCAUGUAAUUUAUGAAAAACUCAUGAAAAUUGAGUUUUCCCUUCCUAUUCACUA	0.866	UGAAAAACUCAUGAAAAUUGAGUUUU	UGGACUCAAAUUUUAUGUCAUG
com_Chromosome_2_31187b-10	AGCUGUGAUUUGCCUUGCUGAGCAUUGUUCUUAGUCAUGUUGUCGUGCAGUUGAUUUAUGACUAGAACGAAUGUUCAGCACGGCGAGAACAGUG	0.866	UGACUAGAACGAAUGUUCAGC	CUGAGCAUUGUUCUUAGUCAU
Chromosome_9_20052a-254	UUUUUAAGAUUCCAUUGAGAAUUGGCGAAUUAUUAAAAUGUUUACUCAAUAAGCAUGAAUUAUUUGCUAAUUGACACAAAUCAUUCAAUGGAAUUACAGAAA	0.866	AUUAUUUGCUAAUUGACACAAAUCAUUCA	AGAAUUGGCGAAUUAUUA
com_Chromosome_1_55401b-129	UCAUUUUACCCCUGAGGAGGUGACUGAGGUCACUUGUGCCUGCCUUCGCACAUGCAGACCUCCCCACGCCUUCUCGUGGUGGUGGAAUGC	0.866	ACCUCCCCACGCCUUCUCGUGG	UGAGGAGGUGACUGAGGUCA
com_Chromosome_5_21568b-223	UCCGCCCCCCCCCACCCAAAAGCAGCAGAAUAAAUGCAAAUUUUAUUAUAUUAUGGGUUUAAUUUGAUUGUUUGUGCUGCUUCAUGUACAUAUGACGGCGGG	0.866	UAAUUUGAUUGUUUGUGCUGCU	GCAGCAGAAUAAAUGCAAAUUU
Chromosome_3_15440a-339	CUUGGUAACAGUGAACUGCUCGUCGAGGACAAUGAGUGACAUCAACUUGGACAUUGCCCUCGUGGGUAUAUUUAGUGUAAUUGAUACCAAA	0.866	UUGCCCUCGUGGGUAUAUUUAGUG	UGAACUGCUCGUCGAGGACAAUG
com_Chromosome_8_38494b-119	CACUCCAAAGUUUGUUUUAUUCAAGUAAAAGUCGGCGCACCUCAAAGUGAUUCUGCCCGAUUCGGCUGACUGUUACCUGAAAGGGGCAAACAGGUAAGUU	0.866	GGCUGACUGUUACCUGAAAGGGGCAAAC	UUGUUUUAUUCAAGUAAAAGUCGGCGCA
com_Chromosome_6_66125b-26	GUGGUCCACGGCUAUGUCCGGCCACUGAUCUGUUAAGUUGAGAUCGUAAUCGGCCUUGAGACAGAUCAGUGGCCGGACAUAGCCGAUCAG	0.866	UUGAGACAGAUCAGUGGCCGG	CGGCCACUGAUCUGUUAAGUUGAG
Chromosome_7_17917a-186	GUUUCAGAUGCCUAUAAAGGUACUCACAUUUAAUUUGAAUUUUAUGUUUCCCUGCUUGAGACAAGUAUAAAAUUGAGUACCUUUAUAGGGAUCUGAAAA	0.866	UUGAGACAAGUAUAAAAUUGAGUACCU	GGUACUCACAUUUAAUUUGAAUUUUAU
com_Chromosome_6_36172b-236	CCGGCACCAAAAUGGGCUUCACCGUCAUCACUUUGUGAGCCCUUCGCGCAAAUUCCUGUGCCAUAAACUCAAAAGUGUGACGUUCGAACUGAUUGGUGCCGA	0.866	CUCAAAAGUGUGACGUUCGAACUGAUU	UGGGCUUCACCGUCAUCACUUUGUGAGCC
com_Chromosome_2_62727b-68	CGUGUCAAUGGCGGAGAGCGAAUUAUCAUUUUUGCACCUGGCUCAGGUAUAGCAAAAACAAAACAAAAGUUUCCGCUGUCGACACU	0.866	UUCCGCUGUCGACAC	CGUGUCAAUGGCGGAG
com_Chromosome_8_32548b-79	GCCGUCCAUCCCUCACAGCGUCCGUUCAUUUUAUUGUGCAACUCUAAAAGUCAAAAGCCAAAAAAGAGGUGUUAAAAUGGACGGGGAUGGAUGGG	0.866	GGUGUUAAAAUGGACGG	UCACAGCGUCCGUUCAUUUUAUUGUGCAAC
com_Chromosome_4_64922b-219	ACCGUAUUUCCGUGAUUAUAUUAGACCCGGUUCUUCGGUUUUCAACCCUCGCCAAAAGGGUUUAUAAUCGAGGGGGCGUCUAAUAGUCUAGGAAUUACGGU	0.866	UCGAGGGGGCGUCUAAUAGU	UUAUAUUAGACCCGGUUCUUCGGU
com_Chromosome_3_68759b-20	CGUGUAAUCUGGCAAAAAAGCGGUAGGCCGGGUCCUGCCACAUACAAAUGUUGGAAGCGGUACCCGGCCUACCGCUUUCGGACAAACU	0.866	GGAAGCGGUACCCGGCCUACCGCU	CGGUAGGCCGGGUCCUGCCACAUA
com_Chromosome_1_40696b-70	UGUUUUUCGAAAAGGGGGGGGAGUGGGGUACCAUCGGUACUAGUACCUUGAGUUUAUUAUCAGUAUUGUUGGAACCCAAACCCUAAUUUAAAAAACG	0.866	UCAGUAUUGUUGGAACCCA	GGGAGUGGGGUACCAUCGGUACUAG
com_Chromosome_4_37689b-54	AUUGAGCUAAGAUCUCUUCGAAUGGGUCUGCGCCACGGGUUUGCGUAUGGGCAACAGAAACGGGAUUCGUUCGAAUAGAUCUUAGCUCAAA	0.866	GGAUUCGUUCGAAUAGAUC	AUCUCUUCGAAUGGGUCUG
com_Chromosome_3_43678b-73	CUGACGAAUACGGUCAGUCUGACAAUGACAAACGGAGUUUAACCAAACAAUUUGUUUUCCCUCCAUUUUCAUUGUCAGAUGUUUCUGAUUUCGUCAA	0.866	UCCCUCCAUUUUCAUUGUCAGA	UGACAAUGACAAACGGAGUUUAA
com_Chromosome_8_2691b-184	CGGUCAAUUUCGAGCCACAAACCCGAAUUAGAACCAAAAAUCCAAAGUUAAAAUUUUUUGGAUUUCUCAUUUUGAUUCUAAAAAUGGUUCAAAAGGGGCCA	0.866	UUUGGAUUUCUCAUUUUGAUUCU	AAACCCGAAUUAGAACCAAAAAUCCAAAG
Chromosome_4_50982a-355	UAUUUCUAAAUCAGGACAAAAUAAAAAAUUGGGACAUGCAAAUCGGCAUUGCAGUAAUGUCUCAUUUUUUAGAUUUGCCUUGAUUUGGAAAUC	0.866	GUAAUGUCUCAUUUUUUAGAUUUGCCUUGA	AGGACAAAAUAAAAAAUUGGGACAUG
com_Chromosome_6_63915b-28	AUUUGUGGAAAACAGCGAGGAUAUAUAAAAAUAUUUAUUUAAAAAUUCUUUUUAAAUGCCAUUUAAUUGUUUUUUAAAUAUCGCCGCUGUUUUCACAGAC	0.866	UUUAAAUAUCGCCGCUGU	CAGCGAGGAUAUAUAAAA
Chromosome_3_88511a-241	AACAGCAUACGGUCAGUGGCGGUGACGGUGGUGGAGGACGCCGAUGAAACGGUGUCCACCAUCACGCGCCGCCGCUUCACCGAGUCCAAUGUUGUG	0.866	UCCACCAUCACGCGCCGCCGCU	UGGCGGUGACGGUGGUGGAGGACG
com_Chromosome_5_2909b-21	AAAAAAAUUCGUUGAUUUUCAAAAAAGUAUGGCUAAAACAUAAGUUUUGGUUUGGCUAUAAAUUUUUUAAAAAUUAACGAAAUUUUUG	0.866	GCUAUAAAUUUUUUAAAAAUUAAC	UGAUUUUCAAAAAAGUAUGGCUA
com_Chromosome_2_13420b-134	UUUCUAACCCCGUGCCCGAAUUCAAACAUUAAGUUAAACCUUCAAUUUUAAAUCUUCGAUUUCUUGUUUGAAUUCGGGUACCGUGGUUCGAAU	0.866	UUGUUUGAAUUCGGGUACCGU	CGUGCCCGAAUUCAAACAU
com_Chromosome_7_5166b-241	UUGCCAAGCUUUGUUCUGUUUUGGCACUGUGACUAAAUGCCGAGCCUGAAAAGGUUUUGGCGUUUGGUUAUCAGAAGCCGAGCAUAGUUAAGUUUUGGCGC	0.866	GGCGUUUGGUUAUCAGAAGCCGAGCAUA	UUUUGGCACUGUGACUAAAUGCCGA
com_Chromosome_5_33536b-75	UCCGUUCAAUUUAUAGCGCAUUCGCAGAUCAAUGGCUGGUGCCCGAGCAUCGAAACGGGCACGGCUAAUUAGUGAAUGUUCGCUGUGAUUGGGCGGU	0.866	CGGCUAAUUAGUGAAUGUUCGCUGUG	UAUAGCGCAUUCGCAGAUCAAUGGCUGG
Chromosome_7_22938a-381	AAUUUAUAAUAUUGUAGCAAGGGAGUCUAGCAAAAUAAACAAAAACAAAUGAAUGGUAUUCUUGCUAGACUCUUAUGCUAUAUGGUAACGGAUUAUAGAUU	0.866	UAUUCUUGCUAGACUCUUAUGCUAU	UAGCAAGGGAGUCUAGCAAAAUAA
Chromosome_4_50863a-272	UGCUCUAUUAGUGCCUCAAUUGAUAAAUCACUAAAUAGAGGGAUAAUACAAUAAAAAUGCUCUAUUAGUGCCUUAAUUGAUAAAUCACUGAAUAGGGCU	0.866	UCUAUUAGUGCCUUAAUUGAUA	CUCAAUUGAUAAAUCACUAAAUAGAG
com_Chromosome_3_8716b-363	UUCUUUCUUGCGACACCCAAAUUUUUCAAGAAUUUUUUUUUUUGUCUUAAAAACAUAAAAUAAAAAUAAUUUUUCGAAAAAUGGGUGACGGAAGGGGGGG	0.864	AAAUAAAAAUAAUUUUUCGAAAAAUG	AAUUUUUCAAGAAUUUUUUUUUUUG
com_Chromosome_3_53187b-134	CACAAUUAGGGAGAGAAGGGUGGCGAAUGCCUUCUUCAGGAAAAUAUGCCGUUUUUGAGGAAGGGAAAACUUUUACAUUCUCUCCUUUGACAUUGUA	0.864	GGAAGGGAAAACUUUUACAUUCUCUCCUU	GGAGAGAAGGGUGGCGAAUGCCUUCUUC
Chromosome_3_46983a-169	UGAUUGACACUAUUCAAGAAUUUCGACAGUGUUUUUACCAAGAUAAAUUUGUUUAUUUUGAGUACACUGUUGUUUUUAAUGUAUAUUGUUAAUUC	0.864	UUUUGAGUACACUGUUGUU	UUCGACAGUGUUUUUACCAAGAU
com_Chromosome_1_92692b-74	CGCAAGAAGCCUCCUAAGCUUUUAAGAAACAAAAAAUUACAUGCCGAAAUUAGUUGGCAUUUAAUAUUUUUGUUUUAGCAUUUAAAGGAAGCAUUUAGCA	0.864	UUGGCAUUUAAUAUUUUUGUUUUAGCA	CUUUUAAGAAACAAAAAAUUACAUGCCGAA
Chromosome_6_35664a-290	GGCCGUCCCGGUCCGAUUCCUGAUUUUUUUCUUAUCCAGCGGCAACCCUGGUAUAUAAUGGCACGGAAUGGGAUUGGGAUGGCA	0.864	CGGAAUGGGAUUGGGAUGGC	CCGUCCCGGUCCGAUUCCUG
Chromosome_5_3208a-154	AAAAUAUACAAAAUCGCUGCGUUUAGACAAUAGAAAAAAGAUAUAAUUAAUUAUGUUAAUCGUUUUGUAACUGUCUUUAAACGUCAGCAUUUUGUUGUUUU	0.864	AUCGUUUUGUAACUGUCUUUAAACGUCAGC	UGCGUUUAGACAAUAGAAAAAAG
Chromosome_8_19325a-361	CAGUUAUUAGGGUGUAAAAAAGUCUCGGUCUCGAGUCUCGAAAACCGAAACCGAGACUUAAAAACCCGAGACUCGAGACCGAGACCAAAAACCCUAUACUU	0.864	AGACUCGAGACCGAGACCA	UAAAAAAGUCUCGGUCUCGAGUCUC
Chromosome_1_65569a-380	CGCUCGAGUUUUAUUUUUUUACGCUCCGAUCUAAAAUUAUAAAUUAAUAACUUAUUUUUAUAAUUUUAGAUGCCUAAGAAAAUUAUUGAGCA	0.864	UAAUUUUAGAUGCCUAAGAAAA	UUUUUUACGCUCCGAUCUAAAAUUAU
Chromosome_4_3825a-248	AACUGAUCGCUACUGAUCAUCAAGCUAAUACUAGUGAUCAGGAUCAACGAGAAUUUGAUCGAAACACAUCUAGUAUUAUUUGAGUCAGUUGGUGAAUCAGUA	0.864	AUCGAAACACAUCUAGUAUUAUUUGAGU	UCAAGCUAAUACUAGUGAUCA
com_Chromosome_4_37513b-221	UAAAUUCGAACCCUGAACCCGUACUCGAGUUAUGUUCGCACCAUAAAAUGAUUUUUGAAAAUCUGAAUUUUUGUUCGAAUACGGGUCAGGGUACGAAUUUA	0.864	UGAAUUUUUGUUCGAAUACGGGUCAGGGU	CCUGAACCCGUACUCGAGUUAUGUUCGCA
com_Chromosome_7_42612b-170	CCUGCAGUGUUGCGCCAAAAUGACAUUCUUUUACACCACGGAGGGUGUGCCAAUGCCAUUCCGUGGUGGAAAAGAAUGCCAUUUUGGCGCAACACUGCAGG	0.864	UGCCAUUCCGUGGUGGAAAAGAAUGCC	ACAUUCUUUUACACCACGGAGGGUGU
com_Chromosome_4_34247b-37	CCGGUAGCACACUAAGCCAAUCAAGACAAUUACGGUGCCCUCCCAAAUCGCUUACUGUAUUUGCUUUUGGCUUACUGUGCUCUGA	0.864	UGUAUUUGCUUUUGGCUUACUGUGC	CACACUAAGCCAAUCAAGACAAUUACGG
com_Chromosome_6_29998b-236	CGGUGACGGACAAAAAUGGGAAUUUGUUGAUCAUUUAGUCGAGACUACAAUUAACUGAUUGUCUCGCACCUGAUCAGUGUCUGGCCCAUUGUCCGUCUCCG	0.864	UCUCGCACCUGAUCAGUG	AUUUGUUGAUCAUUUAGUCGAGAC
com_Chromosome_7_46470b-74	AGUGGUCAAAAAUAAAUUUAAAAAUGUUUUUAGCAACCUACACGUGCCAUGCAACGUGUACACAGGCAAAACCACCAAAAGAAAUUUCGAUUUUUGACCACC	0.864	AAUUUCGAUUUUUGACCAC	AGUGGUCAAAAAUAAAUU
Chromosome_4_70290a-179	UUCGACACAUUUGGAACCCCGAAUUCGAGCAAAAAUUUAAUUUCCAAAAACAUUUAAGGUUUUUGACUUUUUGUUCGAAUUCGGGUUCGAAAUGGGUCGAA	0.864	UGACUUUUUGUUCGAAUUCGGGU	CCCCGAAUUCGAGCAAAAAUUUAA
com_Chromosome_4_5032b-117	CAGGCCCAGCCUAAAGCAUAUGCCUAAGCCUAGGCCCAUCCUAAAACUUAGGCCCAAGCCAGGCCUAGCCUAACACUUAGGUCUAUGCCUAGGCCUAACCUG	0.864	UAGCCUAACACUUAGG	CUAAGCCUAGGCCCAUCCUAAAACUUAG
Chromosome_4_1224a-194	AGUACUCAUACAGGGUCUAAUAGUGUCAUAUACUGUUCAAUUAUAGUAAUGCCACUGAACCCAAUUAUAUGAGUGCC	0.864	UAGUAAUGCCACUGAACCC	AGGGUCUAAUAGUGUCAUAUACUGU
com_Chromosome_2_55394b-217	UUGUAUCCCAGCUAACUGUUUGUAAAAGAGGAUUGUCCUUUGAUUAAUUAGCAGUGCUAAUUGUUCGAAGUUCCCUUUUUCCAAACAGAAGGUUGGCUACGG	0.864	UAAUUGUUCGAAGUUCCCUUUUUCC	UAAAAGAGGAUUGUCCUUUGAUUAAUUAG
com_Chromosome_6_32005b-156	GACGAAGUAAGGGACGACGGCACGGGGCGACUUACAAAUUGCCAAAACAAAAAGCAUUUUUAGGUCCGUGCUCCUUUGCUCUUCA	0.864	AUUUUUAGGUCCGUGCUCCUU	GGGACGACGGCACGGGGCGACUUACAAAUU
com_Chromosome_5_28218b-193	AGAAGAAAUGUGUGAAUGGCGGGAAGGUCAAAGGGAAGCGCCGCCGGGCACACCCCGGGCACUUUUGACACUCUCUCCAAUUGCCAAUGCUUCA	0.864	CCGGGCACUUUUGACACUCUCUCC	GCGGGAAGGUCAAAGGGAAGCGCCGCC
com_Chromosome_4_28919b-134	ACCUUUUCGAAUGUGUUACGAUUAGGUGAUUUUCGCGUAGCCCAGCUGACGUAAGGUGGGACGUGAAAAGCGCAAAUCAAAAUGGAUUCGGCAGGGC	0.864	UGGGACGUGAAAAGCGCAAAUCA	CGAUUAGGUGAUUUUCGCGUAGCCCAG
Chromosome_4_13508a-257	UCAUUGAUUUUGUCAAUGAUUUUUCAUCACGUACUUGAUUUAGAAACAAAAAUUUUCAAAAAAUCAAAUAUUGAUGAAAAAAACCAUAGAUAAAACAAUGA	0.864	AAAAAUCAAAUAUUGAUGAAAAAAACCA	UUUUUCAUCACGUACUUGAUUUAG
Chromosome_5_34647a-400	CGGCACUCUGUUCGUCCGAUUCUGAACUCAUGUCAAAAUUGACGAAAAAAGCUUAAAAGAUUGAGUUAUAGAAUUUAAUAGAGUGCCA	0.864	AGUUAUAGAAUUUAAUAGAGUGC	CACUCUGUUCGUCCGAUUCUGAACUC
Chromosome_4_57745a-385	AGGACGUCAAAAAGCAAGGACAGGAGAAAAGACUUUGUAAAACCAUGACAAAAUGGUUAAUGAGCUUCGUGUCCUGGUUCAAGGACGCCG	0.864	UGGUUAAUGAGCUUCGUGUCCUG	AGGACAGGAGAAAAGACUUUGUAAAACCAU
com_Chromosome_7_1211b-122	CUUUUGGUCAAAUUUUUUUUUGUUUGUUUUGAUAUCAUUCGUACCAUCCGUUAAAAAAACAAAUUCUAUAUCAAAACAAACAAAAAAAAAUUUGACCAAAAA	0.864	AAUUCUAUAUCAAAACAAACAAAAAAAAA	UUUUUUUGUUUGUUUUGAUAUCAUUCG
com_Chromosome_8_18444b-213	AAGAAUAAGCGGAAUUAUUCUGAUGUACGAAUAAGCGAAUUAUUCUGAUGUACCAGAAUAAGCGGUUUGACGCGUGCAAGAAUAAGCGGAAUUAUUCUG	0.864	AUAAGCGGUUUGACGCGUGCAAGAAUAAG	UAUUCUGAUGUACGAAUAAGCGAAUUAUUC
com_Chromosome_5_5132b-231	UCUAAAUGGAUUUUUUAGCCUAGAAAACUUUAAAAAAAAAAUUCUAAGUUAUUUACUAAUUUUUCAGCUGCUUGUUUUUCUAGGCUAAAAAAUUCAUUUAGA	0.864	GGCUAAAAAAUUCAUUUAG	UCUAAAUGGAUUUUUUAGC
Chromosome_6_50469a-250	CGCGUCCCAUGGAUUUUUUAAUGUUGGGAAUAUUUUCUUUUCUUUCUUUCAAUUAGAAACUAAAAAAAGAAAAUUCCUAAUUGAUGAAGUUCAUGGGACGCG	0.864	UAAAAAAAGAAAAUUCCUAAUUG	UAAUGUUGGGAAUAUUUUCUUUUCUUU
com_Chromosome_5_55027b-119	UGACCAGUUCCUAAUCUCUAACUUGACUCGAAAAAAGUUGAAAAUUGAAAAUUUCCAUUUUUAAAAAUUAAAGUAGGUUAGCGAUUCGGAAAUUGGUUG	0.864	UUUUAAAAAUUAAAGUAGGUUAGCGA	CUCUAACUUGACUCGAAAAAAGUUGAAAA
com_Chromosome_9_26341b-77	CGCCAAUUCGUCCUCAAUGGCACUAUCAUUUUGAUCGUAAAUGGGCCGCUCCAAUGGCACAUUUGCAGGGAUCACGAAAUAGGCUGGGGGAGGGUUUGGCA	0.864	GCACAUUUGCAGGGAUCACGAAAUAGGCU	CACUAUCAUUUUGAUCGUAAAUGGGCCG
com_Chromosome_4_17117b-198	CGCCGCCAUGCCGCCCCUUGGACAGGUAGAACAACUUGUUCAACCCAUGUUCAUCAAUGCGGCACAUCAGCAAAUGCCGGUA	0.864	UUCAACCCAUGUUCAUCAAUGC	CUUGGACAGGUAGAACA
com_Chromosome_3_33185b-29	AGGGGCUGUGGAAAUUUUUUCGUAAAAAGGAGUAGGCCACUUGUAAAAGAAAGUUGGUUUACUACUACUUCUUAUUUAUAAAAAAACUUUCGGCGGCGCCU	0.864	CUUCUUAUUUAUAAAAAAACUU	UUUUUUCGUAAAAAGGAGUA
Chromosome_1_62927a-266	GCGCAGAGAUGCGAGCAUUAAAAUAAUAAAAAUUAAAAAAACGGCAAAUAUUUGUCGUUUAUUUGGCCGCUUUUAAUCGCUUUCGCAUCUCUGUGA	0.864	GUCGUUUAUUUGGCCGCUUUUAAUCG	AUUAAAAUAAUAAAAAUUAAAAAAACGGCA
Chromosome_6_10350a-407	AGCAAUAUGUUGAGAGUGAUGCCGAAAAAACAGAUCACAGUAAGAAUGCCACUUGUGACAAUUUCGGUUGGCACCAGUCCAGCAUCUUUGUA	0.864	UGGCACCAGUCCAGCAUCUUUGU	AGCAAUAUGUUGAGAGUGAUGCCG
com_Chromosome_9_26144b-123	CUCCCCGUAUCGCUUUCCCUGGAUUUUUUUAAGAACAAAAACUUACUAAUCCGGAGGAAAUGAUACGGGGGA	0.864	UUACUAAUCCGGAGGAAAUGAUACGGG	CCGUAUCGCUUUCCCUGGAUUUUUUUAAG
com_Chromosome_8_12258b-38	AUCUCCGUCUGCCCACCCUUCCCGGCCAUGUGCCAAAUUCGGCCAAGGAAGGCAUUUUUGGUACAAACCAGGGAUUGCAAGCACUCCGAGGC	0.864	UUUGGUACAAACCAGGGA	CACCCUUCCCGGCCAUGUGCCAAAU
com_Chromosome_1_71503b-240	UUUUGAAUAAAUUUAAAAAUAAAGGGAUUUUGGAGCUCCGGCGGUGCCUAUAAGCGCCGCCGGGGGAAUUUCAGCGUACUUUGUUAACAGAUUUAGUCAAAA	0.864	GCCGCCGGGGGAAUUUCAGCGUACUUUGUU	UAAAGGGAUUUUGGAGCUCCGGCGGUGC
com_Chromosome_5_21224b-29	CAAAAUGUCGCCAGAGCAAAACGUCGCAGGGACAAAACAACGCCGGACAAAACAUCGCGACGUUUAUGUCCAGGCUGCGUUUUGACUACAACAUUUUC	0.864	UUUAUGUCCAGGCUGCGUUUUGACU	CAAAACGUCGCAGGGACAAAACA
com_Chromosome_1_49867b-50	CGGCCACUAGUAGGAUGGGAUUUAUUUUUAUUUAAAAUCACGAAAUAUUUAAAUAAACAUAAUCCCGUCCCUAAGUAAUUAGUGUUGCCA	0.862	AAACAUAAUCCCGUCCCUAAGUAAUUAGU	UAGUAGGAUGGGAUUUAUUUUUAU
Chromosome_3_16485a-155	UAUAUCCAAAAACAUAAAAUGGCGAAUUAAAAAGAGUGCCAAAUCUGUCGUCAAAAGCGGCACAUUUGUUGCUCAAUUGAUUGCCAAUUAAUUUUGAAUAUU	0.862	CGGCACAUUUGUUGCUCAAUUGAUUGC	CGAAUUAAAAAGAGUGCCAAAUCUGUCGU
com_Chromosome_5_22270b-56	UGUGAUGGAAUCGCUGCUGGUUAACUUUGCGCACCUGUGGCAAUAUCUCGGGUGAGCAACCAGCGGCAAAUAUUCCAAUUAACACG	0.862	UCGGGUGAGCAACCAGCGGC	GCUGCUGGUUAACUUUGCGCACCUGU
com_Chromosome_4_50773b-225	CGUCGGACGGCACAGAUUUGGCCUGAUCAGGUAAAAAUGAAAUUAAAUAAUUAUAAAUAAUUAUUUUUGCCUAUUAGCAUGAAUAUGUGCCAUGGAUU	0.862	UGCCUAUUAGCAUGAAUAUGUGCC	CGGCACAGAUUUGGCCUGAUCAGGUAA
Chromosome_4_41608a-264	UUCACCCCUUUUGUCUUUAGGUUCGCUUUAUCGCCGAAUAUUUCCAACGCUGUGAGGAAGAAGCGGAGGUAAAGGGAAAGCCGACAAAAACGGACGAC	0.862	AGCGGAGGUAAAGGGAAAGCCGACA	GUCUUUAGGUUCGCUUUAUCGCCGA
com_Chromosome_8_31108b-212	ACGGCGUCCAGCAAAAGUCCACGCGGGACAAACGACGUCUCCGCGUGACUCUUGCUGGACACAGGCCGA	0.862	UCCGCGUGACUCUUGCUGGACA	UCCAGCAAAAGUCCACGCGGGA
com_Chromosome_1_50865b-72	CGCCGAUGGUCUCUGAAACGGAACAACAAACUCCGCCGCGACUCGCGGCGUCAGUUGUUGUCCGGCUUCACGGUACUUUGGCA	0.862	CGGCGUCAGUUGUUGUCCGGCUUCA	UGAAACGGAACAACAAACUCCGCCGC
Chromosome_3_58923a-343	CAAUUUAAAAGCAUCAUUUCUAUAAUGGCUUCUUCUUACAACGCAUCGGCUGAUGUGGUGAGAGGAAAACAGAAAAUAAGAAUGGGUUUUUUAAUUU	0.862	UGUGGUGAGAGGAAAACAGA	AUGGCUUCUUCUUACAACGCAU
Chromosome_8_43546a-343	UAAAAAGUUUCAAGUUUUUUUCUGGGAAUUCUGCAAUUAGUUUUAUUAACACUUAGUUUCUAAAAUGAGUUGAAAUUUUCAUGAAAAAGCGGAAAUUUUUUA	0.862	UAAAAUGAGUUGAAAUUUUCAUGA	UCUGGGAAUUCUGCAAUUAGUUUUAU
com_Chromosome_1_79914b-20	UUGGUUAAAUAAUGAAAAUUUUAGGUAAGUUUUAGGUCCGGGUGGUGCCGAUAAACGCCACCUGAAAAUUUAAGAAUUUUCAUCAAUUAAAGCAU	0.862	UGAAAAUUUAAGAAUUUUCAUC	AUGAAAAUUUUAGGUAAGUUUUAGGUCCGG
Chromosome_5_50176a-176	AGUGCCAAAUUUGGCGAUGGUGUAGGAAAGAAACAAAGUGCCAUUUCAUUUAUUUAUGUUUUAUUCACACUAUUUUCAAAUUUGCACA	0.862	UUUAUUUAUGUUUUAUUCACACUAUUUUC	CGAUGGUGUAGGAAAGAAACAAAGUG
Chromosome_2_62119a-290	GGGUUUUUGUGCGUUUCAGGUCACUGGGAGCUCUUGAAAAAUUUGCAAAAAUCUAAAAAUUAGAGCCCUACUGAUCAUUGUUAGCAACGGGAACUG	0.862	UUAGAGCCCUACUGAUCAUUGUU	UUUCAGGUCACUGGGAGCUCUUGAAAAAU
Chromosome_8_4017a-308	CAGUUGCCAAUGAAAAAUGGCAAUUUUUUAGGACUUUAUAAGAAAUGUUAUCCGGAGAAGUUCCAUUUUUAUUUGGCAAUUU	0.862	GGAGAAGUUCCAUUUUUAUUU	GAAAAAUGGCAAUUUUUUAGG
com_Chromosome_3_81273b-390	AAUGAAUGGAGGAUAGAUAAUAGAGGUGUGCCGUGAACCGUGAAUCACGGCACACCUCUAAUAGAUAACACUUAUUCAUA	0.862	CGGCACACCUCUAAUAGAUAACA	UAGAUAAUAGAGGUGUGCCGUG
com_Chromosome_2_33920b-112	GUUGUGCUCAGCCUUGGGAGGUGAGAAGUGAUCAAAAAGUAAAAAGUGUUGCUUAUUGAUCGCUUCUCAACUGUUUUGGCACACAAA	0.862	CUUAUUGAUCGCUUCUCAACUGUUUUGG	UGGGAGGUGAGAAGUGAUCAAAAAGUA
com_Chromosome_3_22633b-200	UAAGGGUCGUGAUCCGAGGAUCCGAUCUUUAUGCAUACGGGUACUGAAGGUCGGUUUUUGGAUUCCGACUUUUU	0.862	UGAAGGUCGGUUUUUGGAUUC	GAUCCGAGGAUCCGAUCUUUAU
com_Chromosome_3_8134b-25	CAGAUUUUGUCCAAAAAGGAUCCAAUUUUGCAAAAUUAAUUAUGAAAAUUGCGUAAAAUUUUUGCAAACUUGGUCCGAAAUUGUACUAGAUCUA	0.862	UAAAAUUUUUGCAAACUUGGUCCG	AAGGAUCCAAUUUUGCAAAAUUAAUUAU
com_Chromosome_9_2594b-252	AGGACAAUCCACCAGAGGAGGAUAGUCCGUUAAUUAAGGACAAUCUGUCAAGAAAGACAGUCCGUUAAUUAAGGACAAUCCGUCAGUGAAAGACAGUCCG	0.862	CCGUUAAUUAAGGACAAU	AGUCCGUUAAUUAAGGAC
com_Chromosome_4_33728b-198	AGAAGCCUUCCUCGUGAAACCCCUUAUGAAUCAGGUGCAAAACAGCGAUUGCAACUGAUUUAAUUAUUAUAUGUCAAAUAAGGGACCCCUCGAGGAACUUUG	0.862
Chromosome_3_49124a-339	UUGGCCAAUCGGUCGAUUGAUUAAUUGGCCAAAGGUCAUUAACGAAUUGGCCAAUGGAUCAAUUGACGAAUUGUCCAU	0.862	GCCAAUGGAUCAAUUGACGAAU	CGGUCGAUUGAUUAAUUGGCCA
Chromosome_6_38883a-220	UUGGUCGAUCACAAGGGCGGAGACCACUUACUCUGAUGACUGAUCACAAUAAAAUAGUCUCAGAGUAAGUGAAUAAACGCUUCCAUCGAUCAC	0.862	GUCUCAGAGUAAGUGAAUAAACG	ACCACUUACUCUGAUGACUG
Chromosome_2_92703a-302	UGGCUCCACAGUGACGGCACCGGGACAGAUUGUGGCCAAGGAAUUGACAAUGUGUUGCCGAAACACUGCGUGAUGCCU	0.862	ACAAUGUGUUGCCGAAACACUGCG	ACAGUGACGGCACCGGGACAGAUUGUG
com_Chromosome_5_42810b-162	UCCAAUUUUGCCUGACAAUAAGCCAGAGUUGUAAUGAACAUUUGUUAGUGUUUUACAUCUGCUGGAAGGUUGCAGACGUACAAAUUGGU	0.862	UGUUUUACAUCUGCUGGAAGGUUGCAG	UGACAAUAAGCCAGAGUUGUAAUGAACAU
Chromosome_3_7471a-242	UUAUAUUUGCAUGACCAUGUCAACAACAAUGCUUUGUGUUCAAUUGGAUAUUUCAAAGGAAUUGUGUGGACACGGAAAAUGCCGAAUAUGG	0.862	AUAUUUCAAAGGAAUUGUGUGGACACGG	UGUCAACAACAAUGCUUUGUGUUC
com_Chromosome_5_50869b-170	AAACCCUAGGAGCGACCUGCUCACAAUGGGGGACGCCUUGGGUUACAAAAAACCCGAGGGGUCGGUCAUUGGAGAAAGGUACACGCCUCGGGUUA	0.862	CGAGGGGUCGGUCAUUGGAGAAAGG	UGCUCACAAUGGGGGACGCCUUGGG
Chromosome_3_70861a-337	CGAGGCCUACCAUUUUGUCCAUUUCUUAUUAGACGUUGGUAGAAAAACUUUCAUGGCAAAAUUACUGAUAGAAUAAAAAAUGAGCGAAAUGUUAGGCCUCG	0.862	UUACUGAUAGAAUAAAAAAUGAGCGAAA	UUUGUCCAUUUCUUAUUAGACGUUGGUAGA
Chromosome_5_29124a-208	AUUCUUAGGAAAUUUCUUAGUAAGAAAAUUUCAAGAAAAAAUUUUCAAAUUUUUUCAAAAAAAAUCCCUGAAAUUUUCUUACUAAAAAAUUUUCCUAAGGAU	0.862	AAAAAAAAUCCCUGAAAUUUUCUUACUAAA	UAGUAAGAAAAUUUCAAGA
Chromosome_2_68366a-277	CGCGCACAUGCUCCGCAACAUUCAUGGCAUGCUUAUCGAUGAGAUAAGCAUGCAAAACAAGGAUGUUCUGGAGUUUGUGGACCGUC	0.862	AAGCAUGCAAAACAAGGAUGUUCUGGAGU	UCCGCAACAUUCAUGGCAUGCUUAU
Chromosome_2_70788a-394	CCCAGAAUGGUUCUAAAAUUCUGAAAACUAAUGGCGUUCGAUAGAACAUCUUUAAUUUAGUGCCAAUAUAAUUUUUUUAGAAUUUUAGGACCGGUUUGGC	0.862	UAUAAUUUUUUUAGAAUUUUAGGACC	UUCUAAAAUUCUGAAAACUAAU
Chromosome_5_18710a-201	AUUGAGAAUCCGGCUAGGAUAAGGUAACCGGAGUGAAACCCAACUCCCGGUUUUUGCCGGGUCCACAUUUUAUCGGGAAUCUGAUCCUAACAUUUUUUCAAA	0.862	UUUUAUCGGGAAUCUGAUCCUAACA	UAGGAUAAGGUAACCGGAGUGAAACC
com_Chromosome_2_87459b-206	UCCUUUUGUUUCAUUUUGUUGCCAAAAAAUUAUCCUCAACAAAUUUAAUUAUAAAAAAAUAAUAUUUAUGAUUGAUUUUUUUUGGUAACAAAACAAAGGGU	0.862	UUGAUUUUUUUUGGUA	GCCAAAAAAUUAUCCUCAACAAAUUUAAU
com_Chromosome_7_20534b-203	UCGGAGCCGUCAUGGUACGCGCCCAGGCUAAAUACGGAGUGAUUUGAUUGAUCACUCCGAUCAUUUGCCGGGAGUGAUCAGUAAUUGUUUCGC	0.862	CUCCGAUCAUUUGCCGGGAGUGAUC	UACGCGCCCAGGCUAAAUACGGAGUG
com_Chromosome_9_25936b-197	UGAAAAGCGAACGAAACGAAUGUUUGCCAUUGCCCCCCCCCCCCAAUUUUCCAAUUGGAAGGACGUGGCCAACAUUUGUCUGUCGUCGCUUUUCG	0.862	AAGGACGUGGCCAACAUUUGU	ACGAAUGUUUGCCAUUGCCC
com_Chromosome_4_8708b-151	GGCGGGCGCGUUGCGGAAAGCCAUGGCUAAAAAAUUUGGAAUCAUUUUUUUAAAUUUUUGUACCGAAAAUGCAUGACUUUCCGCAAAAAACACGCCCGCA	0.862	UUUUGUACCGAAAAUGCAUGACUUUCCGCA	CGGAAAGCCAUGGCUAAAAAAU
com_Chromosome_2_2888b-163	UUCUGAUCACGAAUUGCUAUCAGAUUUGCAAUAACCAUUGAUUUUUAUCAUUGAUUUUGUUUUAUUAUUGCAAAUCUGAUAUCAUAUAUUUGUGAUCAGAA	0.862	UAUUGCAAAUCUGAUAUCAUAUAUUUG	AAUUGCUAUCAGAUUUGCAAUAAC
Chromosome_2_51185a-404	AUAUAACAAUCUUGGUAUCAUUCGAAAGCUUAACAUGUUUAGAAACUGUUUCUAAGCUAUCGCUUCUCGAUUUGACAAUUACCAAAAAUGUUAUAA	0.862	UCUCGAUUUGACAAUUACCAAA	UGGUAUCAUUCGAAAG
com_Chromosome_3_15448b-182	GUGCAAAAUAUUGUAAAUAAUAUGAAAAUUUCUGUGAAUACGUUUUUAAUGCGUAUACGAAUAGAGAUUUUUGUAUUCUGUGCAAAAAUAUUGUAA	0.862	UAUACGAAUAGAGAUUUUUGUAUU	UAUGAAAAUUUCUGUGAAUACG
com_Chromosome_5_48356b-109	AAUUGAAAGUGCCAAAGGACGAAGAACAUUUGCAAUUAGUGCCAUUAGAAAUGCAUGCGAUUCUUUGGCUUUUGGCACUUUCGGUG	0.862	UGCGAUUCUUUGGCUUUUGGCA	GCCAAAGGACGAAGAACAUUUGCAA
com_Chromosome_3_86612b-202	CCAUUUUUAGUUGUGUUCUUCUUUUGUUCAAAGAUUAAUUUGGCCAUAAAAUUCGUGGCACAAAAAAUAGAACAACGGAAGAAGCAAUUUCAUAGAAAUGG	0.862	GAACAACGGAAGAAGCAAUUUCAUAGAAAU	UUUUAGUUGUGUUCUUCUUUUGUUCAA
com_Chromosome_1_89425b-190	AAUUCCUGGCCAUUAUGAAUCCAACAUGGCUAAUAAAAUCAUGUUAUUUAUUGUGUUGGAUUCAUAAUGGCCAGGAAUG	0.862	UAUUGUGUUGGAUUCAUAAUGG	CAUUAUGAAUCCAACAUGGC
com_Chromosome_7_10785b-405	UAUUGUUCCGUUUCUAGCUGAUCAGUUGGAACCAACAAAAGUGAUCUAUCAAAUAUCCAACUGAUCAGUUAAAAGCUAAAAGACAAUC	0.862	UCCAACUGAUCAGUUAAAAGCUA	CGUUUCUAGCUGAUCAGUUGGAA
com_Chromosome_8_97b-364	GUUGGACUUUUUCUAUGAAAAAAGUAAUUUCAAAAAUUUUUAGCGAUUUUUUUGAAAUUACUUUUUUCUUAGAAUUUUCUAAG	0.86	UUUUUUUGAAAUUACUUUUUUCUUAGA	CUAUGAAAAAAGUAAUUUCAAAAAU
Chromosome_6_60918a-360	AUGAUUUUGAAAUAACUGGGGGCGGGGCUUUAGGUUUGCAAAAAAAUUUUUUUUUUUUUUGGUAGUAAACUUGAAACCAUUCCCAGGGGUUUCAAAUUCAA	0.86	UUUGGUAGUAAACUUGAAACCAUUCCCAG	GGGGGCGGGGCUUUAGGUUUGCAAAA
com_Chromosome_6_39451b-12	GGUGAUAAGCUAAUACUCGCCUUUACUGACCCCUAAAAAAGGUUAUUUUGUGAAAUUUCGCAUUAGCCUAUUUCGGGGUCCAAUAAAGGCAAGCAUCACA	0.86	UAGCCUAUUUCGGGGUCCA	UGACCCCUAAAAAAGGUUAU
com_Chromosome_2_8684b-193	AUUGACUUUCAGAAAAGUUAUGGCCAGAAAACUCUAAAAAACCAAGUUUUUUGAGCAAUUUAGGGCAUAACUUUUUGGAAAUUUAAC	0.86	UUGAGCAAUUUAGGGCAUAACUUUU	AAGUUAUGGCCAGAAAACUCUAAAA
Chromosome_6_17787a-190	CGUCCGGUCUACCCGUAGAGCCGAACCAGUCUGUGCGGUGUUGUGCCGUCCCAAUUGGUGCCAACAAUAAGACUGGGCUCAGCCCUCGGGUGGACCGUGCG	0.86	UGGUGCCAACAAUAAGACUGGGCUCAG	CGAACCAGUCUGUGCGGUGUUGUGCCGU
Chromosome_8_15575a-394	UAAUAGGGAAAUGGGAAUUUAAGUCAUAUGAAAUUCACAAAGUUUGAAAAAUAUUCAGUUAUUGGUCAAAUGACUUGAAUAUCCCCAGCCUUAUUU	0.86	UGGUCAAAUGACUUGAAUAUC	AAUUUAAGUCAUAUGAAAUUCACAA
Chromosome_7_13212a-295	ACCUUAUUUCCUCGAUUAUAAGCCCCCCCCCUCGAAUAUAAGUCACCUUUGGAGGGGGGUGAACAAUAGAAGCCCUGGGGCUUAUAAUUGAGGAAGUACGGU	0.86
Chromosome_8_31415a-390	CUUUUUUUAAAAUUUUGGGGUGUGGCAGCAUAAUGGAAAAGUACCGAAUUUUCCUAUUUUGCACUUUUCCAUUUUGGUCCUACGCCUAAAAUUAAAAAAAA	0.86	CUUUUCCAUUUUGGUCCUACGCC	UGUGGCAGCAUAAUGGAAAAGUA
com_Chromosome_8_30539b-98	CAAAAAAUAACUGCCAAUGGACGGAGAAAAAAAAAUUGAUUUAGUAAAAUAAAAUUGCCAAAUUUUGCCUUUGUUUCCGGCGCCGUUGGCAGUUAUCUUUUA	0.86	GUUGGCAGUUAUCUUUU	AAAAAUAACUGCCAAUGG
com_Chromosome_3_70736b-85	GUAAUUCUUGGUAUCAUUUGAUAGUCCUAUGAAUUUCUUUAUUAGCAUGCAAAUUUUCAAAAAAGGGCUAUCGAAUGAUACCAUGAAUUAA	0.86	AAAAAAGGGCUAUCGAAUGAUACCAUGA	UGGUAUCAUUUGAUAGUCCUAUGA
com_Chromosome_6_40301b-298	CAGAUUUCGUUUACUUUACAAAAAGUUAUGACUAAAAUGUUCGAAAAAUGAUUUUCUGAGUUCCUUUGGCCAUAAAUUUUUUGAAAGUUGGCGAAGUUUU	0.86	GAGUUCCUUUGGCCAUAAAUUUUUUGAA	ACAAAAAGUUAUGACUAAAAUGUUCG
com_Chromosome_3_9128b-76	UGGGUAUUUAGACUACCUAUGUAUAUGUAUAGCGUAAUUUGUGGGUUUGAAAAAGCAAAAGUUGCGUUUGCAUUCAUAUAGGUAAAUAAAAAUCUC	0.86	UUGCGUUUGCAUUCAUAUAGGUA	ACUACCUAUGUAUAUGUAUAGCGUAAU
Chromosome_3_42403a-380	CUUUAGUAUUACUCUAUUUACGACCUGGAUCCUGGCUUGGAUUGUUUUGAACAAAAUUUUAAAAAAUCUAGGUACAGGCCUGGAUCCAGGCUAUGCUAAGU	0.86	AAAAAUCUAGGUACAGGCCUGGAUCCAGG	UGGAUCCUGGCUUGGAUUGUUUUG
Chromosome_4_52307a-226	GUUUAACAACACUACCCAUAUUUUUUCAACUUGGUGUUGCUACCUUUUUUGAUCAGCAUCCAAAGUUAUAAAAUUCUAAAAUAUGGGUAGUGUUGUUAAAC	0.86	AUCCAAAGUUAUAAAAUUCUAAAAUAUGGG	CAUAUUUUUUCAACUUGGUGU
com_Chromosome_2_39975b-176	AUUUCGUAAUUGCCAGAAUGACUUGAAAUUUUGCAGGAAAAUACCUUGGUAUAAGGGCUUUCUCUCUGCAAAAUUUCAAAAAAUUUCAUAUAUUAGAAAC	0.86	CUUUCUCUCUGCAAAAUUUCAAAAAAU	ACUUGAAAUUUUGCAGGAAAAUACC
Chromosome_5_23019a-172	AUGGUCAAUUGAGUGCCAAUGCCAAUUGGCCACACCCCUUCCCCCUCCCCCACGGGGGGAGGGGCUGUGCCCUUUUGGCAUGGCACUCACUCGGCACAC	0.86	AGGGGCUGUGCCCUUUUGGCA	UGCCAAUUGGCCACACCCCUU
com_Chromosome_9_6044b-264	UGGAAGGUCUGUACAGCAAAUGACCUUUAAACACACUUCAAUUCUUUGCUUGUUAUCAGGUAAAGGUCAGAGUGCCGAAGGGUCCGCUUGCCGACCUCCU	0.86	UAAAGGUCAGAGUGCCGAAGGGU	CCUUUAAACACACUUCAAUUCUUUGC
Chromosome_5_5086a-291	UAAAUUUGUCCCACUUACAAAAAAUUAAUGGCCAGAAAAUAAAAAAUGUCGGUUUUGGAAUUUUCUGGCAAUCACUUUUUUUGUACUUGGACCAAAUUUU	0.86	UGGAAUUUUCUGGCAAUCACUUU	UGGCCAGAAAAUAAAAA
Chromosome_5_63003a-336	AGGAAAUAGUGUAUUAUUAUGUAUGUAUGUAAUCGUUGGCAACCGAGACAGAAAAAGUCUCGGUCAACGAUUACAUACAUACAUAAUAAUACACUAUUUCCU	0.86	ACGAUUACAUACAUACAUAAU	UAUGUAUGUAUGUAAUCGUUGGCA
Chromosome_5_17675a-226	CGGUAUUCGGUAACCUGGAUUUUCUUGUAUGUUUGUCCAGAAUGACAAGGUCAAACAUGGAAAAAAGGCUAGGUUACCCAUGAAAAACCU	0.86	AACAUGGAAAAAAGGCUAGGUUACC	UAACCUGGAUUUUCUUGUAUGUUUG
Chromosome_1_61095a-251	ACCAUUAGGCUGAUAAAUAAUGCAUUUGCUCACCGUUGGCGAGGGUCACAGUAUCGGUUGACCAGCCCAACUUUGUGAGCCCAGUCGAUGGC	0.86	AGCCCAACUUUGUGAGCCC	AUAAAUAAUGCAUUUGCUCACCGUUGGCGA
Chromosome_2_87312a-244	UGGCGUUUCGUAAAGUGCUAAUUUAAGAAAGAAUUACGGUGAAUUUUUCUUGUAAAUUCUGUAACAUUGGCAGUUUGACGAAAAGCCC	0.86	UUGGCAGUUUGACGAAAAG	GUUUCGUAAAGUGCUAAU
com_Chromosome_3_9263b-45	CAAAACAGACUUGUGGAGGGACAGGAAAGGGAAAUGAAGGAAAAUAGCCUCAGCCAGCCCUUUGCCACCCCUCUACGGUGAUGUUUUU	0.86	AGCCAGCCCUUUGCCACCCCUCUACG	UGGAGGGACAGGAAAGGGAAAUGAA
com_Chromosome_5_886b-216	AUUUUUUAAUUUUUAGGGGGUGUAUUUUCUGACAUUUUUUCUAGUCAAUUCUUAGACCGAUGUCAUGCAUUAUAUACCCUUAAAAUUUGGAAAAG	0.86	UAUAUACCCUUAAAAUUUGGAAAA	AUUUUUUAAUUUUUAGGGGGUGUA
com_Chromosome_6_35424b-130	UUUUGUCGUAAACCCAAUCAGAAUUUUAGAAGACAAGGUCUUCCAAAAUUCUGAUUGGUUUUUACAACAAAU	0.86	UCCAAAAUUCUGAUUGGUUU	CCCAAUCAGAAUUUUAGAA
com_Chromosome_1_83944b-110	AUUGGUGAGUGCUAAUUAAUUUUUUUUGGUGUGUCAAUCGAUUGAUCAUACUAAUUAAUUAAUUAGUGCAAUUAGUAUGUAUUACCAAC	0.86	UCAUACUAAUUAAUUAAUUAGUGC	UGCUAAUUAAUUUUUUUUGGUGUGU
com_Chromosome_1_64554b-188	UAUGACUCUAUGACACGUGUCAUAUCAUACGCAAAAUUUCUGUUUCAAUUAAACACCCCAAAAAUCAUAUGCGGCGUAUGAUUGACGUGUCAUAGUGUCAUA	0.86	UAUGAUUGACGUGUCA	GACACGUGUCAUAUCAUAC
com_Chromosome_5_36162b-156	UUGAAAAAGUGAAUGUUAAAAAUUAUACGAGUCAUAAAAGGGUCACCGUGGAAGGGGUGAAAAAUUUGUUAGUCGCUUUUUAAUAAAGCACUUUUUCAU	0.86	UUUGUUAGUCGCUUUUUAA	UAAAAAUUAUACGAGUCAUAAAA
Chromosome_5_32909a-406	CUGACAUCUCCGACUUAUGGGCAUAUUCGAUAAAGGCGUAACCGCGCGGUUUGCUGUUUUUGUCGUGCACCAUAAUAAUCUGAAAGUGUCAU	0.86	UGUUUUUGUCGUGCACCAUA	AUGGGCAUAUUCGAUAAAGGCG
com_Chromosome_7_45988b-38	AACACUUUCCCACACCAUUCACUCAUCCAGCACCCACAACAAACGUGAAUAAUAUGCGGGAGGAGAUGAAUGGCGAUGAUAGGAGAGGGUA	0.86	UGCGGGAGGAGAUGAAUGGCGAUG	CACCAUUCACUCAUCCAGCACC
Chromosome_2_12718a-349	GAUAAUUAGGGAGAAACCUCGGAAAAUUGGGGCAUUUUUCAAUUUAUUAAGAAAAUAUCACCGUUUUCUGAGGUCUCUUUAUUAUA	0.86	CUGAGGUCUCUUUAUUAU	GAUAAUUAGGGAGAAACCUCGG
Chromosome_1_83453a-230	AUUUCGAAACCCCUGACCCGAAUUCAAACACAAAAGUUAAAUUUGAAAAUUUUGAAUUUUCGAAUUUGUUCGAAUUCGGGUCCAGGGUUCGAAAG	0.86	UCGAAUUUGUUCGAAUUCGGG	CCGAAUUCAAACACAAAAGUUAAAUUUGAA
com_Chromosome_1_43297b-17	CAAUUAUUAAAAAAGAUAAAUUCCCUCUUAGAACCCCUCCCGUUGUGACAAGGGGGGGGGCCAUCAAUCAGAGGGAGUUACGCCUGUAUAAUAAUUU	0.86	GGGGGCCAUCAAUCAGAGGGAGUUACGCCU	UAAAUUCCCUCUUAGAACCCCUCC
com_Chromosome_7_47315b-235	ACAAAAUGCAACUCACACAAUUGUUUAGGUUAGGCGUAGGCUUAGGCCUAAGCUUCAGCCUAGGCUUAGGCUUUAUUUUGUAAAAAAUGAUUUGCAUUUUGU	0.86	UUCAGCCUAGGCUUAGGCUUUAUUU	UUGUUUAGGUUAGGCGUAGGCUUAGG
com_Chromosome_8_22123b-116	AUAUACGAAUUAGGUCUGCGAUUUUUAGGCAAAUGCCUAAAAUUUCGGCGCACUUAAUACGUAUAG	0.86	CCUAAAAUUUCGGCGCACUUAAUACGUAUA	AUAUACGAAUUAGGUCUGCGAUUUUUAGG
Chromosome_9_9451a-313	UGUUUUGAUCAGAAUACAUUAUAAUCUUGACAAAACCUCUUAUUAAUGCCCAAAAGAUAGUUUGGGCAUUUGUCUGAUAAUAAUUCUUGCUGAUCAGAAUA	0.86	UGGGCAUUUGUCUGAUA	AUCUUGACAAAACCUCUUAUUAAUGCCCAA
com_Chromosome_2_2511b-2	AAAAGAAGCGGGGCAUGAGUAAGGCUAAAGUCAGUCCUCGACCGAUUAAAUCGGCACGGCACUGACCUUGUACAAUUUGAUGAACUGCUCUUUG	0.86	AUCGGCACGGCACUGACCUUG	CUAAAGUCAGUCCUCGACCGAUU
com_Chromosome_6_62010b-209	CGAAAAUCGGAAUUCCUAACUAUCACUGAUGUAAGAUAGAUGAGAAUUUCAUGGCUUAGAGAUACAUGAUUAGUAAGGAGUUCCGGUUUUCA	0.86	UAGUAAGGAGUUCCGGUUUUC	CGAAAAUCGGAAUUCCUAACUA
com_Chromosome_3_51722b-198	UGGUGUCAGAGCGAUAGUCCGCCCACGCCGAUUGACUUUUUUUAGUGGCAAAAACGACGACAGAAAGUCCUUCCGCGUAGAAUAGACAACGCUCGUUGCCA	0.86	AGAAAGUCCUUCCGCGUAG	GCCCACGCCGAUUGACUUUUUU
com_Chromosome_9_10431b-136	UACCAAAUUCGAACUCCGGACCCGAAUUCGAAAAAUAUCCAAAUUUUGGAUUUCCAACUUUUAUUCGAAUUCUGGUACGCGGUUUGAAAUUGGUU	0.86	AUUCGAAUUCUGGUACGCGGUUUG	AACUCCGGACCCGAAUUCGAAAAA
com_Chromosome_9_3348b-38	CCGGGGAUCGCCUGAAUGUCGGGGGAGGGAGUUCGGGGAUAGUGAUUAAAGAAAUCUUGACAUUACCCCUUUUCCUGCCUCACAUUCCCCGUUCCCCGC	0.86	UGACAUUACCCCUUUUCCUGCCU	GGGAGGGAGUUCGGGGAUAGUGAUUAA
Chromosome_3_29232a-338	AUCCGUCCCCAUAAAAAUAUUCAGGGGGAUGGAUCCACCAUCCUCAUAAGUGUUUGGGGGAUGGUAUCCAUCCACUUAAGAGUGUUUAGGGGAAGGAA	0.86	UGGUAUCCAUCCACUUAAG	AGGGGGAUGGAUCCACCAU
com_Chromosome_5_48283b-163	AUAUAAAUUUACUCAAUAAAUACUUCUGACAGAAAAUUGUUUCUCAGGUCGAGAAGCCAAAGCUGUUUCGGGAGUGAACCAUUGGGCAAAUUUGUGA	0.86	UGUUUCGGGAGUGAACCAUUGGG	CUCAAUAAAUACUUCUGACAG
Chromosome_4_51203a-332	UUUUAAAGAUUUAAAUAGAAAAUUCAGCGAUACAUUUUUUGUUUGGGCAAUGAAAUGUGUCGUUUGUGUUAACUUUUAGAUUUUUGAAU	0.86	UGAAAUGUGUCGUUUGUGUUAAC	AAAAUUCAGCGAUACAUUUUU
com_Chromosome_1_64915b-161	AGGGCAUUUCAAGUUUCAGUGCUCAGACCAUGGACUACCAUUUGGACAUGUACAUGUAUCAGGUAGUGCAAAUGUAUUGGAAAAGAUGAGAAGCUUG	0.86	UCAGGUAGUGCAAAUGUAUUGG	CAGUGCUCAGACCAUGGACUACCAUUUGGA
Chromosome_1_22877a-313	GCAAUACUUAAUGUACAUUUACAUGGGUACCCAUGUAAUACUUAAUGUACAUUUACAUGGGUACCCGUGUAAAUGUACAGAAAUUACAGUCUUGA	0.86	GUACCCGUGUAAAUGUACA	UACAUUUACAUGGGUACCC
Chromosome_2_41272a-380	CUUAAGCUUAGUGUGUCGUAUAAACAAAAGUAAAUUUUGCGGAGUUUUUUGUUAACACUGCAUUUUAUCUUUGUUUAUGCCACGCCUUUUGCAUUAAC	0.86	ACUGCAUUUUAUCUUUGUUUAUGCCA	CGUAUAAACAAAAGUAAAUUUUGCGGA
Chromosome_5_54748a-184	CGACCCGGCCACUGGACAACUCGUGUUCGCCUCAUAUCGAAUCAGCAAAUCGGCAUGGCUUAAGGAUGAAGAACACGAAGUGGUGGCACGGGUCA	0.86	UGAAGAACACGAAGUGGUGG	CACUGGACAACUCGUGUUCGCCUCAU
com_Chromosome_1_11390b-211	CGUAUUUUCCAGAAAUUAAAAUUACAAUUGUAAAGUAUGAAAUGGAAAUGCCUAUUUUUCCGGAAUUAAUUUACAAUUGUAAAACACAAACUGAAAAUGCG	0.86
com_Chromosome_6_29510b-112	GGGGAGAAAAGGGCCGCGAAAAGGAAGGGAGAAACGAAAAUUCAAAAAAAUAAACUAAAAUCACGUUUCACGUCAUUUUCAUUUCCGGUCCGCGUCUCACUA	0.86	UCACGUCAUUUUCAUUUCCGGUCCGCGUC	AGGGCCGCGAAAAGGAAGGGAGAAA
Chromosome_5_33053a-249	GUAUUUUUGAUUUUGAUCAGCCAUAACUAGGGCUAGGAUUUUUAUGUUUUAACAUAUUUUUUUUGCGGCUUAGUUAUGGCGAGAGAAGCCCAAAAAUAG	0.86	UUUUGCGGCUUAGUUAUGGCGA	AGCCAUAACUAGGGCUAGGAUU
com_Chromosome_2_14689b-2	AUUCCUGAAGGAAUUAAAUGGUUAAUUAGAUAAUUCAUUUAUUUUUGACGACCUUCUUGCAACCAUUAAUUAUCUAAUUAACCAUUUAAUUCCUUCAGGAAU	0.86	AAUUAUCUAAUUAACCAUUUAAUUCCUU	GGAAUUAAAUGGUUAAUUAGAUAAUUCA
com_Chromosome_1_69993b-217	GGUGUACAUCAGGGCUGGCCGUGAUCACGGAUCACGGAUAUCCGUGAUUGGAAAUUCAAUAUGGCUACCCUGGUGUACAUA	0.86	AUUGGAAAUUCAAUAUGGCUACCCUGG	AGGGCUGGCCGUGAUCACGGAUCA
Chromosome_1_75415a-349	UUUUUCCAGAAAAUCCAAAACCCAACCCCGGAGGCGGGCGGAUUUGGGCUUUGGAUUUUUACAAGGGAAAU	0.86	CGGGCGGAUUUGGGCUUUGGAUUUUU	GAAAAUCCAAAACCCAACCCCGG
Chromosome_6_52192a-299	CGACACUGUCACCACAAUUACAAUGGUUGAUAAUUAUUUUUUAAUAAUGUUUAAUCAUUUUAAUUGUAAUUUCAGUGUCA	0.86	UAAUGUUUAAUCAUUUUAAUUGU	AAUUACAAUGGUUGAUAAUUAUU
com_Chromosome_1_15108b-153	GGGCGGGGGGGGGCAGUUGGGCUACAGAUCAAAAUCCACAUUUUUUUCUAAAUUAAUUUUCAAUUUUACAGUACCCCAUGCUGUAACCCACCAUUGCUG	0.86
Chromosome_3_66673a-346	GGGAGGGAUUAAUGGAUAUGGGGGAUAAAAAGAGCAAAUACGGUACUCAAUAUGUGCCUGUCCACCGUUCACUUUUUGUUGCCUUAUUCCUCUA	0.86	UGCCUGUCCACCGUUCACUUUUUGUUGCC	GGGAUAAAAAGAGCAAAUACGGUAC
com_Chromosome_2_65278b-133	GUGGGGGGUUUAGUCCCCGCCGUGGCGAAAUUCACAUGGAUUAUUUCCCCACAGAAGUGGUGGAUUUAUGUUAUUUUGAGGGGGAGACUGAAAUUCCCCAA	0.86	UAUGUUAUUUUGAGGGGG	CCGCCGUGGCGAAAUUCACAUGG
com_Chromosome_8_42091b-108	ACAUGGCAUACACACUUUUUUGUCUUGACAUUAGAAUCGUGAAAGAAAUGAUUUUUUGCGAUAAUCGAGACCGAAAUAAAAAAAAAGUGAGAAAUCCAUGA	0.86	UUUUUUGCGAUAAUCGAGACCG	UCUUGACAUUAGAAUCGUGAAAGAA
Chromosome_2_89797a-339	AGGGUAGAGAUGCAUAUUUUUGUGCGGUGUCCACUUUUUGUAUACAUGCAGAGAAAGAAAGAAAGAGAAAGCCGCCGCACAAAAAUAUGCAUCUCUACCCG	0.86	AAGAAAGAAAGAGAAAGCCGCCGCACAAAA	UUGUGCGGUGUCCACUU
com_Chromosome_1_55715b-101	GUUGGCAUGCGAAGGCGAACAGUCCCAUGUCCAACGGGGGCAGUUGGUUCAGCUGUCCCUGUUGGAGGUUCGACUUGACCUGUCGCCAUGCUAAA	0.858	UGUCCCUGUUGGAGGUUCGACUUGA	GAACAGUCCCAUGUCCAACGGGGGCAG
Chromosome_4_32209a-380	CCAAAAUAGGCACUGAGCAGCUAAAUCACUACAGCUAUAGCAAACUUUGCUAUAAAGAAUUGAUAUCUAAAAACUGCCAGUGCCUUUUUGA	0.858	GAUAUCUAAAAACUGCCAGUGCCUUUUUG	CCAAAAUAGGCACUGAGCAGCUAAAUC
Chromosome_6_24197a-265	ACGGUGAUCAAAUGGCUAAAAAUGUCCUAAUUACGCUAAUUGCUUUAAUGCCUUUAAGAAGCAUAGCGGCAGUUUGGACAGAGGCCAUUACACAUCGG	0.858	UAGCGGCAGUUUGGACAGAGGCC	GCUAAAAAUGUCCUAAUUACGCUAA
com_Chromosome_7_41262b-122	UGGGAGAGUGUUGUGGCCUCAUUAUAUGUAAAAGAUGCCAUUGUGGCCAAAGGUCGGCCGUGCCAGAAUAAUCCUAUAAAAAGGCUUUAUCAGUCCCCG	0.858	UAUAAAAAGGCUUUAUCAGUCCCC	GGAGAGUGUUGUGGCCUCAUUAUAUG
com_Chromosome_5_33695b-118	AUCAAUGGCCAAUUAAUCUGAAAAUCACUGAUUGAUCAAUGUUUCGGUCAAACGUACAAUAUUUAUUGAUCAGUGAUGGCUAAUUUAUCUAUACAUUGAC	0.858	ACAAUAUUUAUUGAUCAGUGAUG	UCACUGAUUGAUCAAUGUUUC
Chromosome_5_6941a-256	CGAGUUCGGGUUCUGUAUUCGAAAUAGGUCGGAAUGUGUGUUCGGCACACAUCCGACCAAUUUCAGUCCUAAACAGGCACCACUACUCA	0.858	CACAUCCGACCAAUUUCAGUCCUAAACAGG	UGUAUUCGAAAUAGGUCGGAAUGUGUG
com_Chromosome_1_68708b-210	AGAUCAUUUCACCGACGUAUUUCCUUGAAUUCAACAGCUUCCUACCUUCAAUUAUUUUAAAAUAUUUAAAAUUUCAAGGAAAUACGUCGGUGAAAUGAUCC	0.858	UUUCAAGGAAAUACGUCGGUG	ACCGACGUAUUUCCUUGAAUU
com_Chromosome_8_27442b-33	GAGUAAGAGGAGAUCGACAAAUGAAACGAAUCAAAAAAAACUUGAUUUACUUUCUGUUUUUCGAUCUUUUCCUACUA	0.858	UUUACUUUCUGUUUUUCGAUCUUUUC	GGAGAUCGACAAAUGAAACGAAUC
com_Chromosome_9_6293b-33	AGCCCGCCGACACACAUCGGGUACAUUUCGGCAGUUCCAUCGUGCAACGCCACAACCUGUUCAAAAUGUUUUCUGACAGUGUCAAACUGGGCA	0.858	CUGUUCAAAAUGUUUUCUGACAGU	UCGGGUACAUUUCGGCAGUU
com_Chromosome_3_30906b-33	CCUGUGGGAUUUACACGUACCAUGGGGAUUUUUACGCGUCCCAUAGGCUUAAAAAGUCCUAUGGAUUUAUGUAUCCCACGGA	0.858	UAAAAAGUCCUAUGGAUUUAUGUAUCCC	GGAUUUACACGUACCAUGGGGAUUUUUAC
com_Chromosome_2_44036b-7	UUGCGAUUUUAUGUCCAUAUAAUUACUAGAGCUCGGAUUUUGAGGCAUAUGCCUUUUUUUCUCGCACUAGUUUCGAUAUAUUAAGCAUAAAAACGCAU	0.858	UAUUAAGCAUAAAAACGCA	GCGAUUUUAUGUCCAUAUA
Chromosome_6_843a-201	UAGGGAGAGAGUGUGUUAUAGAGAGAGACAGUUAGAGAUACUAGAGUAAAAGAGAAAUAGUGUAGAGAUAUCUCUAACCGUCUAACCUACUUUACACCCUA	0.858	GUGUAGAGAUAUCUCUAACCGUCUAA	AGAGACAGUUAGAGAUACUAGAGUA
com_Chromosome_4_4638b-8	UCGAGGCUCUAACAUAUCGAAAUCACCCGGAAAUUUUGAGGCCUUAAAAUAUUUAGGGAAACUCAGAAUUCCGAGGCAUUAGGAUAAUCAGGGCAACUCGG	0.858	UAGGGAAACUCAGAAUUCCGAGGCAUUAGG	GAAAUCACCCGGAAAUUUUGAGGCCUUAA
com_Chromosome_3_67600b-296	UAGAGUAGAACGGGACCUGGACUGAGUCGGGAAUUCUGGUCCCGACUUUGGUGUCCCGGCAAGUCCCGGUCCCGCUCUACUUUU	0.858	GUCCCGGCAAGUCCCGG	UGGACUGAGUCGGGAAUU
Chromosome_4_35933a-189	GGAAGUGUUUCUGCAAACUUUGCUGGUGGUGCUCAGGUAACGGAUUCACUUCCUUAUUGGUACCAUUUUUGUCCGUAAAUUUGCAGGGACCUUCA	0.858	UUGGUACCAUUUUUGUCCGUAAAUU	CUUUGCUGGUGGUGCUCAGGUA
com_Chromosome_7_24864b-15	AAUGAUUUUUUAGAUUGAUGUCAACCAAAUCUAAAGCAUGUGAAGGGCUUUCGAAUGAUACUAAGAAUUUUAGAUUUGGUUGACAAAGAAAAAAUUAUA	0.858	AUACUAAGAAUUUUAGAUUUGGUUGACA	UCAACCAAAUCUAAAGCA
Chromosome_4_9477a-183	AAUGUUUUGUGCAUUUUACCAUUAAUUUGUUUCCUCAUCAACUGAUAGGGAUUCAAAUUAAUGGUAAAGAUAAGUACAUGCUUAAAGAAACAUC	0.858	UUCAAAUUAAUGGUAAAGAUAAGUACAUG	UUUUACCAUUAAUUUGUUUC
com_Chromosome_8_27629b-62	GUCGAGCCGAAUGGAAGACCGGAAACGUGGAAAUAACCGAUGAGGAACCCGAUUUACUCAUUGGUAUGGCCGAAUUCUGGCGAUUCUUCCAGCGGCGCGAA	0.858	CAUUGGUAUGGCCGAAUUCUGG	CGGAAACGUGGAAAUAACCGAUGA
com_Chromosome_1_23090b-158	AGCGUUUCACAAGCGGAGUACCCCACAUUGACAUGACCGCUUCCAUCGAUGUGAUGUAGCGUGCCAGUCGAAGCUGGUGGUACUCAUCAUAGGCGAGCGUU	0.858	UAGCGUGCCAGUCGAAGCUGGUGGUACU	GUACCCCACAUUGACAUGACCGCUU
com_Chromosome_1_23414b-266	AAAAAGUCAUCAGAAGGGCGAAAACCACUUACUCUGACGACUAUUCCGGUAAAUGUGUCGUAGAGUAAGUGACAAAAUAUAUGGAUGAUCUUUUG	0.858	UGUCGUAGAGUAAGUGAC	GAAGGGCGAAAACCACUUACUCUGACGACU
Chromosome_7_4599a-412	AAUUCGCCCCUCCCAGGGGACGGGAAGUUCUGCAAGCGACCGCCGUCACCAGUAAACUCGACCGUUACCCCCGGGAGGGGCGAAUA	0.858	UAAACUCGACCGUUACCCCCGG	AGGGGACGGGAAGUUCUGCA
com_Chromosome_3_8109b-40	UGUAUUGGAUUGUUUAAAUAUUACAGUAUAUCGAGAGGGCGACUUUGAAUGCCCCAUUAUACUGUAAUUUAGGCAGCAGGUACC	0.858	UUAUACUGUAAUUUAGGCAGCAGGUA	AUUGGAUUGUUUAAAUAUUACAGUAUAU
com_Chromosome_3_3065b-134	UGGUUGUAGGAUCUGCGGUUUGGACAUAUUUUGACGCGUUCCGAAUUCUGUGUUCGGAACGGGUCAAAACGGGUCAGAAUCGCGGAUUCUCCAACCC	0.858	UCGGAACGGGUCAAAACGGGUCAGAAU	UUUGGACAUAUUUUGACGCGUUCCGAA
com_Chromosome_4_23303b-98	UGGCGGCAUUCGAGAACAUUGUUGAUCAAAUUUCCCAAUUUGAUCACGCAUUCACGGGGUAAUAAUGGGAAAUUUGAUCAACAAUGUUGUCGAAUGCCGCCA	0.858	GGAAAUUUGAUCAACAAUGUUGUCG	AGAACAUUGUUGAUCAAAUUUCCCA
com_Chromosome_8_43195b-197	ACCGGGAUGUAGAAGGAGCCCAGCGAGGAGUACAAUACGUAGUCCAACUCUGAGGAUACGGUACACUCGCCGGGACGCUGAACAAAAUUUGGGA	0.858	AUACGGUACACUCGCCGGG	CCAGCGAGGAGUACAAUACGUAGU
com_Chromosome_9_1606b-245	UGGUUGUGCACCAAGCACAGGCAUUGACAUGGACACAACGGCACCGCCUUUCUGCACGUCCAUGUAUGGGGUUGACCUGUGUGAAAUUGAAGAUCG	0.858	UCCAUGUAUGGGGUUGACCUGUGU	ACAGGCAUUGACAUGGACA
com_Chromosome_2_56107b-209	CUAAAGCUUACCCAACGGAUAAUACUUGCAAUGACCUUUGCUGUGGUACUCAACGAUGCACUUCAGCUGAGGGUACAGCAGGCGGAUCCGGUGCUUUAU	0.858	ACUUCAGCUGAGGGUACAGCAGGCGGAUC	AUAAUACUUGCAAUGACCUUUGCUGUGGUA
Chromosome_7_44186a-366	CGUGACCAAAUUACCGUAAUUAGUGAAAUAGAACCCUGUCCCCUGAAAUAAAGCCCCCCUUUUGAUGGGUUCCAAUUCAGUAAAUACGGUAGGUCAUU	0.858	GGUUCCAAUUCAGUAAAUACGGUAGG	UACCGUAAUUAGUGAAAUAGAACCCUG
com_Chromosome_1_28202b-239	ACCUUUUAAUGGACAUUUCGGUUAAGAUGUAACAUUUGUUUAGGUCUAUGAAACUGGAGCUAGGGUGAAUUUUAAAGUGGAAAGGAAUGUCCGUUAAGGGGU	0.858	UGGAGCUAGGGUGAAUUUUA	AGAUGUAACAUUUGUUUAGGUCUAU
Chromosome_7_39387a-390	UCCUUCUUGAAGACUGCUGUCCGCUGUGCUCGGCUGUGCUCUAAUGCGAGUAUAGACGAGUGUAGCCGGAAUUGCGGAAAUGAUCAGCAUGACAAGAAGGG	0.858	CGAGUAUAGACGAGUGUAGCCGGA	CCGCUGUGCUCGGCUGUGCUCU
Chromosome_2_85967a-347	CCUCCUUCCCCUGGAAAUUUUUUAACAAAAAAAACAAAUAGAAUACUAAACAUUUUGUUUGUUUGUUUUUUAAUUUUCCCGGGGGAGGGUAGC	0.858	UUUUGUUUGUUUGUUUUUUAAUUUU	AAUUUUUUAACAAAAAAAACAAAUAGAAU
com_Chromosome_4_52224b-239	CAAUUGUUGUUGGCGGAGAUUAAUGUGCUCAAAAAAAGUCCGAUUUGCUCAAUUUGAGUACUUAAUCGAAUUGCCAAUGUAAGAAACAAUUU	0.858	GAGUACUUAAUCGAAUUGCCAAU	UGGCGGAGAUUAAUGUGCUCAA
com_Chromosome_1_10349b-28	UACGGUGAGGGGGGGGGGGGUGAAACGAGGGGGGGGGGACGAAGGGAGCAGCUCGUUUCCCCCCCGCCGUUUCCCCCCCGCCGGUUCCCCCCCGCCGUU	0.858	UUCCCCCCCGCCGUUUCCC	UGAAACGAGGGGGGGGGGAC
Chromosome_3_73530a-398	GCCAUCGUUCUUUUGCCGUCCUCUUCCUCCUCCUCCUCCUUUAUAACACUGCAGAAGAAGAGGGAGGAGGAUGAAGAGGAGGGGGAAAGACGGGGGA	0.858	AGGGAGGAGGAUGAAGAGGAGGGGG	GCCGUCCUCUUCCUCCUCCUCCUC
Chromosome_8_21770a-260	UCUUAAAAAUUAGUUAAUUUAUGUCAAAAAUAAGCAAAAAAGCGAAAAUUUCGCUUUCCAGGUUUAUUUUUCGCUAAAAUGAGUGAAUUUUAAGC	0.858	CGCUUUCCAGGUUUAUUUUUCGCUAAAAUG	UUUAUGUCAAAAAUAAGCAAAAAAGCGAA
Chromosome_2_31886a-187	AAAAUGCAAAGGAUGCUAGCUUUCCUUAGAAUUAUAUCCUUUUGCCGAAUUUGGUCAUUUCAAAUAACGUGGUAACUUCGAAAUUGCAUCCUUUGCAUUUU	0.858	UAACUUCGAAAUUG	UAGCUUUCCUUAGAAUUAUAUCCUUUUGC
com_Chromosome_3_50050b-197	AAUUUCAAAAAAUUUCGUUGAGUUUCAAUCAAGUUGUGGUCAAUUAAUUUUUGAAAUUUAUAAGCCACAAUUUUUUGAAACAUAACCAUAUUUUUUGAAAUU	0.858	GCCACAAUUUUUUGAAACAUA	AGUUUCAAUCAAGUUGUGGUCA
Chromosome_6_14404a-357	UAAAAACAUAGACAUUUUUCUGUUAACUGAAACAUGGACAAAGGAGGGAAACCCAAUCCUCUUUAGUCCAUGGAUAAUCGAAAAUUAUAACUUUGUUUUUU	0.858	UCUUUAGUCCAUGGAUAAUCGAAA	UUCUGUUAACUGAAACAUGGACAAAGGAG
com_Chromosome_5_42690b-115	GCGCAGUUUCCGACUUUUCAGCUGUACUGGGCUGAACACAUACUCAUUUGCGUGUCCGGCCCUUCUGAAGUAUAGCGAAUUGGUCGGCCAAUGCGA	0.858	UCCGGCCCUUCUGAAGUAUAGCGA	AGCUGUACUGGGCUGAACA
Chromosome_3_41239a-296	GGGAGUGAACAAAAAGCAUAAAAGUUCAUCUGAAAUGCCAUAACUCUCUUUUAUGGGAUUUUGGUUUUUCUUUUCACUUAUUUGCUUUUAAAAAUUCACCCA	0.858	UUUGCUUUUAAAAAUUCACCC	GGGAGUGAACAAAAAGCAUA
com_Chromosome_3_90048b-110	GAUAGAGAAGAAGCUUUCCUGAGAUGAAGAUUAGUGGAUCAAUUGUCGCUCCCUAAUUGAUCCACUAAUCUUCCUCUCGGGGAAGCUUCUUGUUCUUUAUC	0.858	CACUAAUCUUCCUCUCGGGGAA	UCCUGAGAUGAAGAUUAGUGGA
Chromosome_5_22684a-230	UUCAAAAAAUUUUAAGAGAAUUUUUGAUUAUUAAUUUGAAGUCUUGAAUUUAUUGGCAAAUCCAAGACUUUAAUCAAAAAUUCUCUUAAAAUUUUUUUGAA	0.858	UCCAAGACUUUAAUCAAAAAUUC	AAUUUUUGAUUAUUAAUUUGAAGUCUUGAA
com_Chromosome_1_88617b-73	UCAGCGAUCCCGAAAAGCCCAGGGAUAUGUUUUCAUGGGCUACACCCAAAAACGUUACCGUAUCCUUGCCGCAGAAACAUCGCUGG	0.856	CAAAAACGUUACCGUAUCCUUGCCGCA	CCCAGGGAUAUGUUUUCAUGGG
com_Chromosome_5_3139b-96	AUUUCCUGGAAUAGAGCCACCCCUCCUGAAAUAAAGCCCCCGUUUUGAUCGGGAGGGGGGGGGUCUAUUUUAGGAAAA	0.856	UUUGAUCGGGAGGGGGGGGGUCU	GAGCCACCCCUCCUGAAAUAAAG
com_Chromosome_9_26620b-175	UGUUCGAAGAGUUCAGUGCCGAGAACACGACAGUUCGGACCGGGCUGUACCCGAACCUGAACUAUUCGGGACUGUUCUACGGCAUUACCAAUUUGUUGGACG	0.856	UGAACUAUUCGGGACUGUUCUACGGCAUU	UGCCGAGAACACGACAGUUCGGA
Chromosome_7_40371a-399	AAAAAUUCAUAUUUUGGGAGCUUUUCGGGGUCACUGACCACGAAAAUGGUUUCGACCUUUGGUGACACCACUUUGAAAACCCCAAAAUAUGAAUUUUA	0.856	UGGUGACACCACUUUGAAAACCCCAAA	UGGGAGCUUUUCGGGGUCACUGAC
Chromosome_1_86433a-333	ACCAGAUCUAAGAUGGAUUUUGCCGCUUAAAUGGCAAUCUUUGAAAGUUUUUUAUAAAUUUUUAUUUAAGCCACAAAUGAGGGUAAAACCUCUUAUAUUGGG	0.856	AGGGUAAAACCUCUUAUAUUG	AGAUCUAAGAUGGAUUUUGCCGCUU
Chromosome_4_1910a-342	CGGGACUCUCGACACCAAACACAGGGGCACAAAUGGGUGUUCAUCGAGAGCAGUUUUGUAACCCUUAAAAUCUGUUCGAGACUCUCG	0.856	UGUAACCCUUAAAAUCUGUUCGAGACUCUC	GGACUCUCGACACCAAACACAGGGGCACAA
Chromosome_1_12427a-279	CGGGUGCACCCCAAAAUUUCGCCGCCGAAAUUUCGCCGGACGGAAUUUCGGCCGGCGAAAUUACGGCGGCGAAAUUUUGUCCCGUCCCCA	0.856	GGCGAAAUUACGGCGGCGAAAUU	AUUUCGCCGCCGAAAUUUCGCCG
Chromosome_1_88585a-275	AUUUUGAAAAUUACGGAUUACGUUUUACGGAUUACGGGAAAUCACGGGAUUUUUUACCCCCGUCAUGCGGAUUACGUAAUCCGUAAUUGAGAAAA	0.856	UUACCCCCGUCAUGCGGAUUACGUAAUCCG	GAUUACGUUUUACGGAUUACGGGA
Chromosome_2_86037a-241	AUGUUAGACCUUGACCUGGAUUAUGGACAAAAUCAAGGCCCAAGAAAAACCCAGGUUACCGAGGCCUGGGUCCGUCCAGGUCCAGGCCGAUCUCUAACAC	0.856
com_Chromosome_1_6122b-162	CUGGUCUAUGGCCAGCCGAGUAAUGCCAUAGAAUUGUGGAACAAGUACAAAGACCAAAUGUACAAUCCACAGGGCAUUAUCAGUGCGGCUAUACGCCAA	0.856	UCCACAGGGCAUUAUCAGUGCGGC	CCAGCCGAGUAAUGCCAUAGAAUUGUGGAA
com_Chromosome_8_48311b-243	UCUCUGAUCACAAAACUGAACAGAAAAAAUUUAUCAAAUUAAAAUAUUAUAUCGACAGAAUUCUUUGAUCGAUUUUUUCUGAUCAGUUUGAGGGUCAGGGC	0.856	UCGAUUUUUUCUGAUCAGUUUG	CAAAACUGAACAGAAAAAAUUUA
com_Chromosome_3_29725b-124	UGUCGAAAUCAAUCACUGUCGAAAACACCUGGUACGCAAUGAAUUGAUUUGUAGAACUUUAAAAUUCGGUGCUGUUACUUUUCGACAGUGGUGAUCUCGACA	0.856	UUCGGUGCUGUUACUUUUCGACAGUG	ACUGUCGAAAACACCUGGUACGCAAUGAAU
com_Chromosome_3_82348b-399	AGCUUCGGCCUUGACCAUCACCAGGAUUCCAUGUUGGACCUAGAUUUAUAAAAAUCCAGGUCCUGGAAAAAUCCAGGUUUGUCGAGGCCUGGAUUAAAGCA	0.856	AUCCAGGUCCUGGAAAAAUCCAGGUU	AUCACCAGGAUUCCAUGUUGGACCUAGAUU
com_Chromosome_2_69542b-4	AGUGCAUACCCAAGGCAUUGAGGCUACGUGGGGGUCUCUGAAGACAUCUCUUCGCCAUUUGCGUGGCUCAAAUGAGGAUAUGUUACC	0.856	UCGCCAUUUGCGUGGCUCAAAUG	AGGCAUUGAGGCUACGUGGGGGUCUCUGAA
com_Chromosome_1_27125b-212	GUAAUAUUAAAUAAAAUCAUUAACCAGAGUAUUCUAAAAAUAUUUUAUUUAAAAAUUGAUAGUAAUCUGGCUAAUGAUUUUAUUUAAUAUUAA	0.856	UAGUAAUCUGGCUAAUGAUUUUA	AAAAUCAUUAACCAGAGUAUUCUAA
com_Chromosome_5_17778b-284	CUAUCUUCAUUAGAUCUGUGAACUGUUCAAUUCUGCUCCGACUUCGGCGCUUUGUUGAAGCAGUGUUGAUCUACACGGAUGC	0.856	UUGAAGCAGUGUUGAUC	AUCUGUGAACUGUUCAAU
com_Chromosome_5_37352b-95	UCCGGGACCCAUCGGAAUGCCGGUAGACCUCCAGAUAAGAAAAGUAGAUAAAACUUUAACAGGGCGACAACGGUCUACCCGGCGUACCAGGCAUGCCCGGU	0.856	UCUACCCGGCGUACCAGGC	CCCAUCGGAAUGCCGGUAGAC
Chromosome_1_58440a-310	UUUCACCAAAAUCCGCCUUUUUUGUCCUAAAUCGAUUCAAAAUUUUAACAAUUCCAUGCAUUUGAAUCCAUUUUGGACAUUAAAGAUGGAUUUUGCUGAAA	0.856	UGAAUCCAUUUUGGACAUUAAAGAUGGAUU	AUCCGCCUUUUUUGUCCUAAAUCGAUUCAA
Chromosome_8_36625a-167	AGAGGGUCGCCCUGCUUGACUAGCUUCUUCAUGUAUUUUAAAUGAGGUCGGAAAAAAUCCACGCAUUUCAUGAAGACGGCCCCGUUGCGCUCCUCC	0.856	UUUCAUGAAGACGGCCC	AGCUUCUUCAUGUAUUUUAAAU
com_Chromosome_7_38027b-171	ACAGAAAAGUGAGGGGUGGGGGUAUUAGGUGAUCUGAAACCAAAUUAAUUAGAUUUAUUAAUUUUAGUUGGACAAUGCCAACACCGAAUCGGCUGUUCUGA	0.856	UAAUUUUAGUUGGACAAUGCCA	GGGUAUUAGGUGAUCUGAAACCAAAUUAA
Chromosome_3_59400a-243	CUUAGUCGAUCGUAAGAGGAGAGGGGUAGAAAAAUCGAAAAAUUUUGCCGGUUUUUCAAAAAAAUUCCAAAUUUUUACGAUCAACUAAA	0.856	UUUUCAAAAAAAUUCCAAAUUUUUACGAU	CGUAAGAGGAGAGGGGUAGAAAAAU
com_Chromosome_4_35967b-105	AUUUUAAUUUUAGCGGUGCAUUUUGCUUCCUUCAGACAAAUUCCCGACUUUUGAGGCCCUGUAACUCUUGAAGGAAGCAAAAUGCACCGCUAAAAUUAAAAU	0.856	UGUAACUCUUGAAGGAAGCAAAAUG	UUUUGCUUCCUUCAGACAAA
com_Chromosome_7_23100b-215	GGAAUAAGACGGUUUUCCUUUUUGAGGCACUUUAGUAUCCUGAUCAGUCCGAGGAAGAAAAACGCUGGCUGAUCAGUGUACCUUAAGGAAGAUAGUUGAUCA	0.856	UGAUCAGUGUACCUUAAGG	CUUUUUGAGGCACUUUAGUAUCCUGAUCAG
com_Chromosome_2_72985b-246	GCAGUGUGAUUUAUGCAUAUUUGACCAGUUGAAAAAGCAUAACGACGGUUACAAAUAUCUGUUGGUAUGCAUCGACGUGCUGAGUCGAAUGAUCUUCAGUGC	0.856	UGAGUCGAAUGAUCUUCAGUG	AGUGUGAUUUAUGCAUAUUUGACCAG
com_Chromosome_3_39619b-160	AUUAAACUUUUUAAUUUCUUUUUCUCACCUUUUUCACUCGGUUCUGAAUUGAUUCGGCAUUGUGAAAAAGUAAUGAGAGAAAAGAUAAGGAAAAUUUUGAA	0.856	UCGGCAUUGUGAAAAAGUAAUGAGAGAAAA	UUUCUCACCUUUUUCACUCGGUU
com_Chromosome_1_63095b-237	AGACAACUUGUACACAGACAACUCGUACAAUGGCUUAGUUGGGCCUAGGCUUAAGCUUAAUAUUGUAUAGCUGAGUUGUCCAUCAGCCAAAUUGUCC	0.856	UAAGCUUAAUAUUGUAUAGCUGAGUU	CUCGUACAAUGGCUUAGUUGGG
com_Chromosome_2_82778b-126	AAGCAUUGUUGGUGUUGUUCGAUAGCUCUGUGUGUUUAUUAUUAAUAGCUUACAAAUAUCUUCAAAACAUCCAGAGCUUUCGAAUGAUAUCAUGGAUGUUA	0.856	AGAGCUUUCGAAUGAUAUCAUGGA	UGGUGUUGUUCGAUAGCUCUGU
Chromosome_3_66397a-156	GAUUGGUAUUCUUAGGUCAGUUACCGUUUUGGCAGAAAUAAGGUUGAAAGGCGAUCCUUAUUUUAAUUAAAAUGGUAUACUAUCCCUAAUAAUAAAACAAUU	0.856	UUAUUUUAAUUAAAAUGGUAUAC	UACCGUUUUGGCAGAAAUAAGG
Chromosome_7_52915a-308	AGAAUCCCGCCUGGUUUUCCCGGGAUCCCGAUUCCGGCUGCAAGUGCCGCCGCCAUCGGGAUCCCGGGAAAAUCGGGAUUUA	0.856	CGCCAUCGGGAUCCCGGGAAAAU	CUGGUUUUCCCGGGAUCCCGAUUCCGG
Chromosome_1_7901a-64	CCCAACUAUGGCCUACAACUUUGCCAGCAAAAGUUUUUUGAUCAGACCAAAGGCCUGGUCUGGAAAAAUGGCAGAUCGAGGCCUACUCAUUUUGGA	0.856	UCUGGAAAAAUGGCAG	UGCCAGCAAAAGUUUUUUGAUCAGAC
Chromosome_5_39237a-182	GGUGCGCGACUGUUUUCCCUUUGUGAGUUUGUUAAUCACACGAAGCAAAUUGAUGGAGGAAAAGACAUUGCGCCACA	0.856	AGCAAAUUGAUGGAGGAAAAGACAUU	UGUUUUCCCUUUGUGAGUUUGUUAAUC
Chromosome_4_7840a-247	CGUUAAUUUAAAAAAAAGUUACGACAAAAAGUGAUCGAAAAAUCUGGUUUUUGAGUUCUUCUGGUCAUAACUUUUUUUGAAAGUUAACA	0.856	UCAUAACUUUUUUUGAAAGUUAAC	CGUUAAUUUAAAAAAAAGUUACGA
com_Chromosome_2_30924b-174	CGCUCACCACCUCUGUCUGAUGCACUUCCUAAAAUAAUUGGCAUUGGCAUAAAUGUCUAAUGGUGCGUAAUGACAAGGCCUAUUGUUGGGCA	0.856	UCUAAUGGUGCGUAAUGACA	UGUCUGAUGCACUUCCUAAAAUAAUUGGC
com_Chromosome_1_12986b-18	GAGGGUAGGUCGAACGGUUUCGGUUAAAAAUAUUACUAAAAAUUAUUAAAUCUAAUUAUUUUUAUUGUUACUGAGACCAUUUUCUGUUCGACCUAGCACCUC	0.856	UUUAUUGUUACUGAGACCAUUUUCUGUUCG	AACGGUUUCGGUUAAAAA
com_Chromosome_2_92912b-202	AGUGUUCUUUAUUAGCCUGCAAAAUAUUAAAAAAAUAAAUUCUGUUUGACAAAAGAAAUCAAUUAAAUUUUUUGAAAUUUUGCAGGCUAUUAGGGACUAUC	0.856	UUAAAUUUUUUGAAAUUUUGCAGG	UGCAAAAUAUUAAAAAAAUAAAUU
com_Chromosome_3_56891b-115	GGUUUUGGCUUUGGCGAAUUUGUUAAAUUUUGUACAUUUGGGAAUCGUUCUAACUAUAUUUAAAGUGCAGAAUAAUUACCAAAUUUGCCAAUGCGUCGGCA	0.856	AUUUAAAGUGCAGAAUAAUUACCAAAUUU	AUUUGUUAAAUUUUGUACAUUUGGGAAU
Chromosome_4_32118a-195	GAAAAAUUUUCUUUUAACUUUUUCUAGGGUAGAAAAAUGCACUAUCAGCGCAUUUUUUUUACUAUAGAAAAAGUGAUUUGUAAGAAAUUUUUUA	0.856	UUUUUACUAUAGAAAAAGUGAUUUGUAA	UAACUUUUUCUAGGGUAGAAAAA
Chromosome_4_32925a-375	AAGGAAGAAAACGGGGAAUGGAGGAAAACAGUCGGUAAUGGCAUUAUAAAUAGGGCCGCAACCAUCUAUUCCUUUUCCACUUUCUCUUAAACUUUCUA	0.856	CCGCAACCAUCUAUUCCUUUUCCACUU	UGGAGGAAAACAGUCGGUAAUGGCA
Chromosome_5_63206a-210	UGGGACUUGCGAAUGAAACUUUCAGGGUAGGUAUAAAAAAAAUUUUAUAAUACAAAAGGGGGGUAAUCUGCCUACCCUGAAAGUUUCAUUCGGGAGUCCCA	0.856	UGCCUACCCUGAAAGUUUCAUUCG	CGAAUGAAACUUUCAGGGUAGGUAU
com_Chromosome_4_24341b-93	CCAAAGUGUUGAAACCGGUUUAAAAUAAAAAUGGAGAAAUUGAAUACUUCGGUACCAAAGGAGUUUCAAUCGGUUUUCAAAACCGGUUUAAAUGCUUUGC	0.856	UCAAUCGGUUUUCAAAACCGGU	CCGGUUUAAAAUAAAAAUGGAGAAAUUGAA
com_Chromosome_3_70861b-208	UUAGUGCAGCUCGAGAGUCUCGGUCUCGAGUCUCCGUAUUUCACAUGUAGGUCUCGAGUCUCGGGAAUUUGACUCUCGAGCAUCACUAC	0.856	UCUCGAGUCUCGGGAAUUUGACUCUCGAGC	UCGAGAGUCUCGGUCUCGAGUCUCCG
Chromosome_3_11537a-306	UUUUUGGGUCGAUUCUUAGGGGUCUAUUUUUUGAAAAAAAAUUUUUAGGCUUUUAGGCUCUAAAAAUAAAAACCUAGAAAAUAGGCUCUAAUAACUCGAAAA	0.856	UAGGCUCUAAUAACUCG	GGGUCGAUUCUUAGGGGUCUAU
com_Chromosome_7_27488b-85	GCACAGUUUGAUUGGUCGGCACGGCCUGCUCCGGCACCCGCAGCACACACUCCUCGAGGUCCUGGGUGCCGGAAAGAGCCGUAAAAUCCAAUCAAAAGUGG	0.856	UCCUGGGUGCCGGAAAGAGCCGU	CGGCACGGCCUGCUCCGGCACCCGCAGCA
com_Chromosome_2_80487b-50	UGUGAGUGAAAAUUGCAAUGAAAUCAGAUGAAAGAAAAAUUUAAAAAUGCUAAAUUUAAACUUUUCUUUCAUUAUAUUUUAUUUACAAAUUUACUCAUU	0.856	AACUUUUCUUUCAUUAUAUUUUAUU	UGAAAUCAGAUGAAAGAAAAAUUUA
com_Chromosome_7_11053b-91	AUUUUCCCCGUUCCCGCCCGGGAUUCCCGUUAAAAUUGACGGGAUUUUUACGGGAACGGGAAAAAG	0.856	UGACGGGAUUUUUACGGGAACGGGAAA	UCCCCGUUCCCGCCCGGGAUUCCCGUUAA
Chromosome_2_90117a-395	UUUAAUAUACCGUAUUUCCUAAAAUAAGCCCCCCCCCCUUUUGAGGGUGGUUGAAAAACAAGCGCCCGUGGGCUCUAUUAAAUAUGGUAAUUUAAU	0.856	UGGGCUCUAUUAA	UCCUAAAAUAAGCCCC
Chromosome_7_30872a-359	CGGCGAAGUCGGACUUUCUGCAAUCGGAACAUUCACAAAGGUAGGAUUUUGAAGUUUUAAAUUUGAAUGAAUGUUUUAAUUUUAGUCCGAUGAGAGCCA	0.856	UUUUAAAUUUGAAUGAAUGUUUUAAU	CGGAACAUUCACAAAGGUAGGAUU
Chromosome_7_43076a-399	UUGUGUGCUCUGCUGCUGCUGUCCAAUGAUUGUAUGGUGAAAAAAAACACCAAACAUCACACAGUAGCAGCAGAAGAGGAAAAAGAGCACACGC	0.856	CCAAACAUCACACAGUAGCAGCAG	CUGCUGCUGUCCAAUGAUUGUAUGGU
com_Chromosome_9_4271b-248	GUUUCCCAUUUUCCUUGAACCGCAAAAAAUUGCAUAUAGCAAAAACAUGUGUGCAGUUUUAAUUAUGCAUCAAGGAAAAUCAAGAAAA	0.856	CAGUUUUAAUUAUGCAUCAAGGAAAAUC	UUUUCCUUGAACCGCAAAAAAUUGCA
com_Chromosome_2_85026b-189	CGAAGCUUCUUGGAGUACAGCCGAUCUGUUUGCCAUCUGUAGUCACUGAUUUUGGAUUUGGCGACACGAUUGAAAAGUUCUCGAAAAGCUUUU	0.856	UGGAUUUGGCGACACGAUUGA	GCCGAUCUGUUUGCCAUCUGU
com_Chromosome_1_46586b-113	AAGGGACGAAGGAAUGCACAGGGAAAAGUGAUUUUAGGGGUUCAAUACGGAAUUAUUUAGACAAACUUUUCCCUUUGAUUUGCUUUCGAUCACUUCCCUC	0.856	AUUAUUUAGACAAACUUUUCCCUUUG	AGGGAAAAGUGAUUUUAGGGGUUC
com_Chromosome_6_23724b-107	AUUUGCAAGUUUAUUGUAAAUUACUUUUUUGCUCGGUAAGCGCAAUAAUAUACAUGGCACUUCCGAAGGCGAAAAAGGGAUUAAGCGAUGAGAGCAGAC	0.856	ACUUCCGAAGGCGAAAAAGGGAUUAAGCG	UAAAUUACUUUUUUGCUCGGUAAGCGC
Chromosome_2_82168a-373	UUAUGUUUUUUCUGCUUUUUUCUGUUUUUUAAAUGUGUCAAAAUGUAUUUUUAUACACAUUUAAAUUGCAGGCUGAAAGCAAUUAAAAAUAUGU	0.856	UACACAUUUAAAUUGCAGGCUGAAAG	UUUUUUCUGUUUUUUAAAUGUGUC
Chromosome_8_47811a-383	AACAACAAUUCUUUACGAAAUAAAAUGGUAUUUAAGUGCCAAUUUUAAUUAAAAAGGGCAUUUUUCUGUACCAAAUUUAAUCGAAAUAAGAGUAAUGUUGUG	0.856	GCAUUUUUCUGUACCAAAUUUAA	AAAAUGGUAUUUAAGUGCCA
com_Chromosome_3_20148b-171	CACCUGUCACCAAUGUGACAGGUGGAGGAAAUUUGAAUUUUUCUUUUGCAAAUUUAAAAUUUUUUUCCAAUUCUUCCACCUGUCACAUUUGUGGCAGGUA	0.856	UUCCAAUUCUUCCACCUGUCACAUU	UGUGACAGGUGGAGGAAAUUUGAAUU
com_Chromosome_7_32943b-240	AGAAACAGAGACCAUCCGCCGUAAUGUCUCCGCAAAAACCAUCCGCGGUUCGUUGAGACAUUGCUGUUGUAACUGUUUUC	0.856	UCGUUGAGACAUUGCUGUUGU	GACCAUCCGCCGUAAUGUCUCCGCAA
Chromosome_3_7972a-195	UCAUUCGAGAGCCCUAAUAAUUUCUAUUAUCCAGCAACAAUUACGAAAAAUAGUUUUUUUUUUUGAAAUUUGAAGGAUAAUAGAAAUUGGGUUAAUGAAUGU	0.856	UUUGAAGGAUAAUAGA	CUAUUAUCCAGCAACA
Chromosome_5_19391a-139	CGAAAGAAGCAAAUAAAGAAAUGGAAAAAGCGAUGUAAUUUUCUAAAAUUGAAUGUACAUGGCUAAUCAUUUUAUUGUUUCAGCUUCAUUUCA	0.856	UACAUGGCUAAUCAUUUUAUUGUU	AUAAAGAAAUGGAAAAAGCGAUGUAA
com_Chromosome_1_81118b-34	CCAUUUUUUGGCAUUUUCACAAAAUCCUGAUUAGAGGGGGCACCUAGUUAAAUUGCUUUUUUGUGGCCCCUAAAGAUCAGAAUUCAAAAAAUGU	0.856	UGGCCCCUAAAGAUCAGAA	CCUGAUUAGAGGGGGCACC
com_Chromosome_6_42403b-100	AAAGUAUUUAUAAAGAAUGUGUGGUGGUAGUGGUUUGACCCCGUCAUUUUGCGGAGUGACAAUGGGCCAAACUGACGAACAAUUGGUGGUGGAUGCUUA	0.856	UGACAAUGGGCCAAACUGACGAA	GGUGGUAGUGGUUUGACCCCGUCAU
com_Chromosome_3_85329b-233	UUUUUGGUAAGAUUCGCACCCAGGAAAAAUCGGACAAGCCGAUACCCAAGUAUCGCUAAAAGCCGAGAAUUCUUGGAGAAAAAAUCUAUGCCGAGAC	0.854	AUCGCUAAAAGCCGAGAAUUCUUGGAGA	CCAGGAAAAAUCGGACAAGCCGAUAC
Chromosome_8_8237a-275	AACACGUAAAUCAUGAUUUUGAAUUAACACGUGAAUCAUGACCGUGUAUUAACACGUAAAUCAUGAUUUUGAAUUAACACGUGAAUCAUGACCGUGUA	0.854	ACGUAAAUCAUGAUUUUGAAUUAACACGUG	CGUGAAUCAUGACCGUGU
Chromosome_9_7435a-282	GCCUCCCCCCAUCCUUUGUCUGCGCAUUUUGUCACCCCUUUCAUCCCCCGAGGGGAAAGGCGGAGGAAAUGACAGCGAUUAACGACGAAAAUGGGGGGAGGG	0.854	AGGGGAAAGGCGGAGGAAAUGACAGCG	GCGCAUUUUGUCACCCCUUUCAUCCCCC
com_Chromosome_8_48288b-28	CGCUGUACUGCUCCAUGGCACGCGUAAAAUAUGCAGGCACAAAACAUUCAAUUGGAUGGCCAGCAUAAUUUUUGGCGGAUGCCAACAAAGCGAACAUCAGCA	0.854	UGGCCAGCAUAAUUUUUGGCGGAUG	ACGCGUAAAAUAUGCAGGCACAAAACAU
Chromosome_2_21745a-353	UGGCCGAAGUAUUAUAGGUUCACCAAAAGUUGAGGCUGCGCUGCUACGAUGAGGAUUCGUAAGUAGGCGCAAAAAUGCCAAACAUCUCAUUACUUAUGCCC	0.854	GUAAGUAGGCGCAAAAAUGCCAAACAU	AGUUGAGGCUGCGCUGCUACGA
Chromosome_4_33991a-388	AUUCUUUCCCACAUUUUUCCGCCUCAUUUUCAACUGCCACCACCGGCGGUGGCAGUUGAAAAUGGAAGAGAGAUGUGAAGAAGAAC	0.854	AGUUGAAAAUGGAAGAGAGAUGUGA	CCACAUUUUUCCGCCUCAUUUUCAACUG
com_Chromosome_8_48780b-108	UUUUUAUUUAGGAAAUUGCUUUAUUUUACCACAGAAAAAAAGCAAACAAAGAAAUGGCCGGGAAAAUUUUUGUGGUAAAUGAAAGAAUUUUUUAUGUGAAAU	0.854	UUUGUGGUAAAUGAAAGAAUUUUU	AAAUUGCUUUAUUUUACCACAGAAA
com_Chromosome_8_43331b-3	AGGGACUUUUAGCUUUUGUUUGAUACAAAGGUUCUGCAUUCUUUGUAUCAAUUUAAAGCUUAAAGCAUCAGUCUCG	0.854	UUGUAUCAAUUUAAAGCUUAAAGCAUCAGU	UUUUAGCUUUUGUUUGAUACAAAG
com_Chromosome_8_29695b-42	UACAGUUCCUAAAACUUUUGAUAAUGCACUGCUCAAUUUGUGGUGCGUUGUGUAGUAAAUUUGGGCAACUGUC	0.854	UGGUGCGUUGUGUAGUAAAUUUGGGCA	CCUAAAACUUUUGAUAAUGCACUGC
com_Chromosome_4_38370b-37	AUGUACGGCACUCGCCCUUCGUGCCACAGUUUGUUCGGGUACGUUUGAGUGUUCAACGAACUGUAAUACUAUGGUAAUGGGACGAUUAUCUGUUCAA	0.854	UGUUCAACGAACUGUAAUACUAUGGUAA	GCCACAGUUUGUUCGGGUACG
Chromosome_3_50308a-175	AUUUUGACCAAUCCCUAACCCGAAUUAGAAACAUGUCGAAAAUUUGCAAGAUUAGUUUUCCGACCUUUUGUUCGGGUUAGGGAUUAUGAAUUGGUCGAAAU	0.854	UCCGACCUUUUGUUCGGGUUAGGGAUU	UCCCUAACCCGAAUUAGAAACAUGUCGAA
com_Chromosome_7_28404b-5	CAUGUGUUCAAGGGGUCGGCCAAUACGUCCCCCACGACUUAGGAUUGGCCAGGGGGGGGGAUUGGGUCGUUUGGCCGACCCAUUGGAGGCGUA	0.854	GGGGGGGGGAUUGGGUCGUUUGGCCGACC	UCGGCCAAUACGUCCCCCACGACUUAG
com_Chromosome_9_11438b-300	UCAGAUAUAAUCAAGAUAAAUUUUGAUCCGGUAUAGUACUGUAGUCAUAGCGGGGCAGAGUACAGUAUGUGCCGGUUAAAAGACAAUCAAUCGAUAACUGA	0.854	AGAGUACAGUAUGUGCCGGUUAAAAG	AAUUUUGAUCCGGUAUAGUACUGUAGUCA
com_Chromosome_5_22906b-191	GCGGCACCGGCACACCAUGAUUUUGAUGAUAAAGCCGCUGUUGUUGAUCUUGAUGAUGAUAAAGCGGCUGCUUCGUCAACAAAAUGGCGCUGGCGGUCGG	0.854	UAAAGCGGCUGCUUCGUCAAC	AUUUUGAUGAUAAAGCCGCUGUUGU
com_Chromosome_1_40909b-15	GAAGUGGUCACUCCAAAAUUAUAAUCACUUAUAGAAUUGGCAAUUGCCAAUUCUAUAAGUGAUUAUAAUUUUGCCAAAUUAAAGUGAUCACUUA	0.854	UGCCAAUUCUAUAAGUGAUUAUAAUUUUGC	CAAAAUUAUAAUCACUUAUAGAAUUGGCA
com_Chromosome_4_50778b-52	ACCGUAUUUAUUAAAUUAGACCCCCGGGGACUUUAUUUCAAAGGGAGGUUCUAUCCAGGAAGGGGGUCUAAUUCAAUAAAUACGGC	0.854	UCCAGGAAGGGGGUCUAAUUCAAUAAAUA	UUUAUUAAAUUAGACCCCCGGGGACU
com_Chromosome_3_42628b-89	CGGUUUUGUUUCCCCCGAGAUGGGCCAGGGACGGUGGCGGCCUCGCUCGGCCGCACAUCCACUGGACCAGCAGUUGGGGCGAAACGUACUU	0.854	CCGCACAUCCACUGGACCAGCAGUUGGGGC	CCCGAGAUGGGCCAGGGACGGUGGCGGCC
com_Chromosome_4_5452b-242	AUGGAUUUUCUAGCCUAGAAAAACUUUAAAAAAAUCUUUAAAAUUUUUUUUACUAAUUUUUCAGCUAUUUUUUAAAAAGUUUUUCUAGGCUAGAAAAUCCAU	0.854	CAGCUAUUUUUUAAAAAGUUUUUCUAGG	UAGAAAAACUUUAAAAAAAUCUUUA
com_Chromosome_3_4074b-70	UUAGUCCAGGUGGCAGCACUUUUCUGAAUGCGUGCAUCCCUUUUAAAGUGCAGAUGGGAACGGGGCGACAUCUAUAAAGUGCCGCACACUCUGGACUAU	0.854	GAACGGGGCGACAUCUAUAAAGUGCCGC	AGCACUUUUCUGAAUGCGUGCAUCCC
Chromosome_3_60692a-351	AUUGAAGCCCUAGUUAUGAUGACGAUGAUUGAAGAAUGUUAAUUUUGGCUUCCAGCCAAAAAGUAAUUAUUUUUAAUUAUCCAUUCAUUUAGGUCUUCAGC	0.854	CAAAAAGUAAUUAUUUUUAAUUAUC	UGAUUGAAGAAUGUUAAUUUUGGC
com_Chromosome_3_20771b-187	CACUUUUUUUAAUUUUCAAAAUAAUUCAUCCACCGUUGAAAGCCGACCGUGCUAUUAUGGAGGCAAGUUAGCGGAAGAAUUAUUUUGCGAGAAAAGUA	0.854	UGGAGGCAAGUUAGCGGAAGAAUUAUU	AUAAUUCAUCCACCGUUGAAAGCCGACCGU
com_Chromosome_1_25435b-180	CUCUAUUUUCCUGUAAAAUUUCAAAAUUGGUUUCUUAAAUAUUUUGGCUCAAUUUCUUUGAAACUCAACGAAAUCUUUUGAAAUUUUACAGCUAAAUAGAG	0.854	ACGAAAUCUUUUGAAAUUUUACAGC	CCUGUAAAAUUUCAAAAUUGGUUUCUU
Chromosome_4_37702a-212	GGCCAAUGCUGGCAAUUGUGCAAUUAUUCAUUUUAAAAACCUUCAUUUUUAAAUUGUUAUUAAAAAACUUGCACAAUUGACCAGAUAUGGCA	0.854	UAAAUUGUUAUUAAAAAACUUGCACAAUU	UUGUGCAAUUAUUCAUUUUAAA
com_Chromosome_2_45260b-133	UUUAUGUGCUUCAGCAGUACAUCAAAGCAACGACUUCCGCAGUUGCGUCUUCUGCUCCUGCUUUGAAGUCGUCGUCGAUGAGCUACGCUCAAGCCGUAAU	0.854	GCUUUGAAGUCGUCGUCGAUGAGCU	UACAUCAAAGCAACGACUUCCGCAG
com_Chromosome_1_55184b-96	GCACUAGUUGCAAACCGAUGAUUUUGAAUUUCAUUAAAAACCAAAGGAGGGACUCUUUGGUUUGUAAUUUUUUAGUGAUUUGGUUUGUAAUUUUUUAGUGA	0.854	UUUGGUUUGUAAUUUUUUAG	GAUUUUGAAUUUCAUUAAAAACCAAAG
Chromosome_3_20151a-239	GGUGUAUUUUCCGUUUUUAUUGCAUUUUUGUUAACAAAUUUUCCAGAAAAUGGCAAAAUAUGCAUAAAAAUGCAGAAAAACCCAAAAUAUGCA	0.854	AAUAUGCAUAAAAAUGCAGAAAAACC	CGUUUUUAUUGCAUUUUUGUUAACAAAUUU
Chromosome_9_3670a-334	GCCUUUGGCUUUGUUGAUUAGGCCCAUUGGGCCCACCCCCGGGGUGAGGGGGGGGGUGGGGAUGGGGCUAACGAAUAAGGCAAUUAGAGACGGAGGA	0.854	UGGGGAUGGGGCUAACGAAUAAGGC	CUUUGUUGAUUAGGCCCAUUGGGCCCAC
com_Chromosome_2_3400b-225	AGCCGAUGACGAAAGACGGACUGAUAAAAUGUCAUUUAUUAUUUUUAUGCCGAAAGAAUGAGUCAUUCUCAGUCAGUCAGUCAUCGGCG	0.854	AUGAGUCAUUCUCAGUCAGUC	AAAGACGGACUGAUAAAAUGUCAUUUAUU
Chromosome_6_60537a-213	UAUUUGCGACUAAUUAGUGGAAUUUAUAUUAAUUAGUGUCAUUCACAAUUAAUUAGUUUCUUUUGGCACUAAUUAGCGCAGGUU	0.854	CACUAAUUAGCGCAGGU	UAUUUGCGACUAAUUAGUG
Chromosome_8_23954a-395	UACCGUAAAUCCGCUAUUUGAAGGCCCGGGCCUUCUAUUGUUCAACCCCUCCAAAAAGGGGCCUUUAAUUGGAGGGGGCCUUCAAAUAGCGGAUUUACGGUA	0.854	UAAUUGGAGGGGGCCUUC	AAGGCCCGGGCCUUCUAUUGU
Chromosome_8_23902a-269	AGCUGCUCCGAGUAGAUAGACAAUGGACUAUUUCCUCCGACUAACCACUACGGGAAGGAGUAAAUAGUGCAGUGCCUGCUUGUCUGUCUACGCGGGGCGCC	0.854	GAGUAAAUAGUGCAGUGCCUGCUUGUCUGU	AGACAAUGGACUAUUUCCUCCG
com_Chromosome_2_21400b-36	GGCCAAACCAUUUGCCAAGGGAUGACCAAAUGAUUGGCAAAAGAUGGAGCAAUUAGUUAAUUGGUCAAUCAUUUGUCAUAAUCUUUGGCAACUGAUUUUGCC	0.854	GUCAAUCAUUUGUCAUAAUC	AUGACCAAAUGAUUGGCAA
Chromosome_3_8759a-271	UAGGGGUGAUUUAGAAACAGGUACAGUAAGUUAUAGGUACAGGCACCGAAAACCGGUAUUUACUGUACUAGUUUUAAAAAAUUCACCUUUU	0.854	UUUACUGUACUAGUUUUAAAAA	UUAGAAACAGGUACAGUAAGU
Chromosome_1_68481a-269	UGCAUCAAUUGACUUUUCUCAUAUCGAAUUGUGUUGAUGAAGCGGAAGACAGUUGGAUAUGAAAAAGCAAAAGUCCGUUGAAGCC	0.854	ACAGUUGGAUAUGAAAAAGCAAAAGUCCGU	UGACUUUUCUCAUAUCGAAUUGUGU
com_Chromosome_6_23563b-103	CAUAAAUUAUGAGUGGUAAAAUGAUGGAAAGUGGAAUUGUUUUGUCGUAUAUGAAUAUUUAAGACAAUUCCCCUUUGAAUUCAUUCACUCAAAUUUAUU	0.854	UAAGACAAUUCCCCUUUGAAUUC	GGAAAGUGGAAUUGUUUUGUCG
com_Chromosome_4_4366b-4	AUUUCAAAAAAUUUUAUUAUGUUUUCAAAAAGUUGUGGCCAAAAAUGUUCAAAGAAUGGCAUAACUUUUUGAAAAUUGAAUGAAAUUUUCCGAAAC	0.854	CAUAACUUUUUGAAAAUUGAAUGAAAUU	UUUUAUUAUGUUUUCAAAAAGUUGUGGCC
com_Chromosome_3_72345b-70	ACUUAUGUUUUGGAGGUUAGUUAGGCGGGGACCACUAAAAAUCGGCAGAGCGGUACAAUUUGGUUUGUUUCCGCUUUUUAAUAACCUCUGAAAUUAAAGG	0.854	UGGUUUGUUUCCGCUUUUUAAUA	UUAGGCGGGGACCACUAAA
com_Chromosome_7_40576b-7	CGAUGGCCAAACAGUGGGAGCUGUGGCACCCCGACCUCAGAAUAGCGAACAGGUGGGGCUGACCAUCCAUUUAAUUGGGUAUCU	0.854	UGGGGCUGACCAUCCAUU	CAGUGGGAGCUGUGGCACCCCGA
com_Chromosome_3_9330b-142	UUUAUUUUAAAAAGUCGGGAACGGGAGCGGAAUUCGCGCAAAAAUCCGCGGGAUUUCCUCUCAAACAGUUCCCUAAAUUUACAUUCAAAUUUUAAAAUAAC	0.854	CCUCUCAAACAGUUCCCUAAAU	CGGGAACGGGAGCGGAA
Chromosome_3_51619a-266	CAGCACCAACAGGCCCAUCAUCAUCAAUUCAGCAAUAAUUAUGAGCAGUGGAGUGUACAGUACCCCAUGGGCUGAAAUGAUGGGGCAAAUUGUAUAGCUA	0.854	UGGGCUGAAAUGAUGGGGC	AGGCCCAUCAUCAUCAAUUCAGCAA
Chromosome_9_24537a-261	AAAACUCGUUUGACUGGCUUGGAGAAGCCGGAUCCAGACUGGUUGAAAACAGCAGUUUCCGGGUCCGGCCUCUCAAAAAUCAGUCAAACCGGGUUUA	0.854	CAGUUUCCGGGUCCGGCCUCUCA	GAGAAGCCGGAUCCAGACUGG
com_Chromosome_7_33895b-201	UUAUUGCUCAGGUAGACCUCGAGUCGAAAGUGGGCAGGCAAGUGGUGAUCAACAAAACCACGCCUUCCUCCGAGACAGGCGGUUAUUACUGCAAUAU	0.854	CACGCCUUCCUCCGAGACAGGCGGUUA	ACCUCGAGUCGAAAGUGGGCAGGCAAGUGG
Chromosome_6_3255a-171	CCGAUUCCGAACAUCCAUUUCGACCCAUUCAAACACCAAACAUUUUCGGUGUUUGAAAUGGGCCGAAAUGGAUGUUCGGAAUCGA	0.854	UGUUUGAAAUGGGCCGAAAUGGAUGUU	ACAUCCAUUUCGACCCAUUCAAACAC
Chromosome_6_683a-388	UCUGCACGAAACGGAUGAUUACCACUUUGUGAAUGCUGUACACAAGUACCGUGUCCGGCACUCACCGGGAGGUUAGGCUCUUCAGCAGG	0.854	GUCCGGCACUCACCGGGAGGUUAGGCUC	UACCACUUUGUGAAUGCUGUACAC
com_Chromosome_6_32224b-87	CUUUUUGGCAUUUUCUUUUUGCCAUUUUUUAGUCGGCCCAAAACUCAGAGAAAAGUGCGACGGGGCGACCAUUACAGAAAUGGCGGGCCGGGAAC	0.854	GGGGCGACCAUUACAGAAAUGGCGGG	UGCCAUUUUUUAGUCGGCCCAA
com_Chromosome_1_73317b-239	AAUUUCUGCGGCGAGAUUUUGUCCCGUCCCCAAAUUUGCGACCUCUCCCCCCUCUGCCACAUUUUCGGGAACAGGACAAAAUUACGCCGCCGAAAUA	0.854	CGGGAACAGGACAAAAUUACG	AGAUUUUGUCCCGUCCCCAAA
com_Chromosome_2_22458b-152	CGGUACUUUUCUAGUUUAACGGACAGAUUUCACAUAAAUGUACUUAUCUUAUAUUUAAAUUUCGAACAUUUAAAAUCCGUUAAACUGAAAAAGUACCA	0.854	AUUUCGAACAUUUAAAAUCCGUUAAACU	UUUAACGGACAGAUUUCACAU
Chromosome_5_61159a-258	CUGCUCAUUUUUGCUGUUGUCAUGGCCACAAACACUUCACUUUUCGGUUGACUCCGAAAAGUGUCCGUUUGUUUGCCCUGGCUAAUGGCUAAUGACCAU	0.854	GUCCGUUUGUUUGCCCUGGCUAAUGGC	UGUUGUCAUGGCCACAAACACUUCAC
Chromosome_8_1542a-184	UUAGGCGCUGGCCAUUUUGGCGCAGAACGAUCAUAUCAUUUUUAUUUACCAACCAAAUUAAAUAGUCUUGGUAUGAUUUUAAAUGGCUUGAUAGUGCCUAU	0.854	UGGUAUGAUUUUAAAUGGCU	GCCAUUUUGGCGCAGAACGAUCAUAUCAU
com_Chromosome_5_4173b-149	UGUUUUUUCAGUGUUGCGCUGGCAUACAUUGUUUUUACAGCAUCGAAUACCAAAAGAGAAAGUCGGCUGAUAAAAAUAGUGCCAGUGCCAAACUCAAGACU	0.854	GGCUGAUAAAAAUAGUGCCAGUGCC	UUGCGCUGGCAUACAUUGUUUUUACAGCAU
Chromosome_7_47952a-402	UGCUUUGGCAGAGAUGCCAUUUUUAUUUUUUUAUGGAUUGACUUUUUGGAGGACGUCAAACCGUAAAAAUUAAAAUGAAUUUGUGCUAACUCGCU	0.854	ACGUCAAACCGUAAAAAUUAAAAUG	CCAUUUUUAUUUUUUUAUGGAUUGACUU
Chromosome_6_57052a-321	CCGUCCGGUGAUGUGUUAUUUCUGUUAGGUAAGGUUCUAAGUACUUUACCAACAGAAAUAAUAUUAAAUUCAACGU	0.854	UUACCAACAGAAAUAAUAUUAAAU	UGUGUUAUUUCUGUUAGGUAAGG
com_Chromosome_5_26371b-101	UGGUUCCCGAUUUUGGGGCGUUCAAAAUUCUUCCAUUUUCGAUCAGCUAACCCCAAUGAUCAAUGGCACAUUUUUACCUUAAGCGAAUCGGGCGACCG	0.854	UCAAUGGCACAUUUUUACCUUAAGC	GGGGCGUUCAAAAUUCUUCCAUUUUCGAU
com_Chromosome_1_58380b-115	AAAUUGAGCAAAAAUAAUUUUUAUUCACUGGUUGCAGUUACAAAUGAGUAGGGCCCCAACUUUUAGUGAAAAAACUUUUUUUUUGCUCAAUUG	0.854	AGGGCCCCAACUUUUAGUGAAAAAA	UAUUCACUGGUUGCAGUUAC
Chromosome_6_48374a-110	GGCUCGGGCUUCGACAAUUGGCCGGGCCCUGGCCGCCCGGUCAAAAAAACCCCGCUUAAACGGGCGGCCCGGGUUGGGAUUAAGUCAAGCCCAUGUG	0.854	CGGCCCGGGUUGGGAUUAAGUCAAG	UUCGACAAUUGGCCGGGCCCUGGCCGC
com_Chromosome_2_3700b-207	AAAAUUCCUAGAAAAUUUUUAAUAAGGAAAAAUUUUCAAAAAAAACUUAACAAAUAAUUUUUUUUUUGAAAUUUUCUUAUAAAAAAUUUUCUAAGAAUUUU	0.854	UUUGAAAUUUUCUUAUAAAAAAUUU	AAUUUUUAAUAAGGAAAAAUUUUCAAAA
com_Chromosome_1_15023b-239	CAUUAAAUUGCCGCCACCACCUGUUAAGGUAAUUAAAUUAGAGGCUUUAUUUAUAUGAAACUCCCAUAAUUGCCCUAUAAUUAGGUGGGGUGGCUUUAAUU	0.854	UAAUUGCCCUAUAAUUAGGUGG	CCACCUGUUAAGGUAAUUAA
com_Chromosome_3_43444b-47	UGGAUUUUGUCCAGAAAUCCAGUCCAGGUCUAACAUGAAAAAUCUCCAAAAUAAACAUGAAACAACCUGGGUUUUCUGGACAAAAUUUU	0.854	AACCUGGGUUUUCUGGA	CCAGAAAUCCAGUCCAGGUC
com_Chromosome_6_46308b-85	CUGAAAAAAGUUAUUAGCGUUCGAAAUUUUGUUUUUUGAACAACUUUAAAGGGGAGCGUAAAAAAAUAAAAUUGCGAGCGUUAAACAUUUUCAU	0.852	AAAAAAAUAAAAUUGCGAGCGUUA	UUAGCGUUCGAAAUUUUGUUUUUUG
Chromosome_7_7513a-319	UUUUACAAGAAAAUUCUAAGAAAAAAAAUUUUUGAGAAAAAUCUUAGUAAUUCACCAUAAAAAUUUCUCAAAAAAUUUUUUUCUUAGAAUUUUCUUGUAAAA	0.852	UCAAAAAAUUUUUUUCUUAGAAUU	UUCUAAGAAAAAAAAUUUUUGAGA
Chromosome_4_31045a-349	AACUUUGGCGUGAUGUAAUAUGCCUGAGAAUGAGAAAUUUCGCUUUUGAAUUGGUGAACUCUUCUUAAUACCCUUAGGCAUGGAAACUUUUGCAUAAAAGUG	0.852	ACUCUUCUUAAUACCCUUAGGCAUGGAAAC	AAUAUGCCUGAGAAUGAGAAAUUUC
com_Chromosome_6_36163b-21	ACUCAGGUAAUCCUGAAGAAUGGGUGUCCCUAAAUUUUAUAUUUUUUUUAAUUUUGGGCUCAAACCCAGUUUUUAGUGGUUAUCGAGG	0.852	GCUCAAACCCAGUUUUUAGUGGUU	UCCUGAAGAAUGGGUGUCCC
com_Chromosome_6_49319b-202	UGAGAUUUUGACAGUAAAGGUAAAGCGUAUUUUUUAAAUUGGCAGAAAAUUAUGUACAAUUUCUAGAGUCGCUACUUUUAGUGACGAAAAAUCC	0.852	UUUCUAGAGUCGCUACUUUUAGUG	CAGUAAAGGUAAAGCGUAUUUUUUAAAU
Chromosome_6_7193a-290	CGCUUGGUGCGGUGAAUUUUAAAUGAAUUUAAAUUCAACGUCUUUGACCUUUAAGACGUUUAAAAUAAUUUAAAUUUAAUUAAAAUAAUUUGCAUAAAGUC	0.852	CGUUUAAAAUAAUUUAAAUUUAAUUAAAAU	UUUAAAUGAAUUUAAAUUCAACGUC
com_Chromosome_7_10301b-94	UCUCAGUACCAUCCAAUGUUCUAAAAAUAUUUAAGCAAUCGGACCGAUCGCUUAAAUAUUUUUAGAACUUAUACAAUUUUUUCGCAUUGGAUGGUACUGAGA	0.852	UAAAUAUUUUUAGA	UAAAAAUAUUUAAG
com_Chromosome_6_41295b-231	GGCUGCUGCCCCUUCUGUCUGAGGAAGAAAGUGCCAACCCUUGGCACAACACUUUUCUUCUUCCCAUUUUGACACACAGAAAUUAUUGCAGUA	0.852	GGCACAACACUUUUCUUCUUC	GGAAGAAAGUGCCAA
Chromosome_8_16024a-71	GGCAAAAGGCAAACUAACAGUCCUCCGAGGCUUUAGUUUAGCCAUAAGGCAAAAGGCAAACUAACAGUCCUCCGAGGCUUUAGUUUAGCCAUAAGGCA	0.852	CAAACUAACAGUCCUCCGAGGCUUUA	ACAGUCCUCCGAGGCUUUAGUUUAGCC
Chromosome_4_19610a-397	ACAAAAGUGGACAAUGCAUUUAAAAUGGGAGCAGUUCAUUCCCCCUUUUUUUUUGGGGGGGGGGCGAACUGCUCCAUUUUGAAAGGACCAUUUACCUUUUGC	0.852	GGGCGAACUGCUCCAUUUUGAA	UAAAAUGGGAGCAGUUCAUUCCC
com_Chromosome_3_83315b-229	AUCAAAAUUACCAUUGGAGACACAAAAUGCCAAGAAAAUGUUUGAACUAGUCAGACCGAACCUUUUUGGCAUUUUGUGUAAUGUAAAAAUUGAA	0.852	AACCUUUUUGGCAUUUUGUGU	GAGACACAAAAUGCCAAGAAAAUGUUU
Chromosome_8_34405a-257	UAUAUUUAGAGAUAAUGAGCUGCAAUUGCAAGAAUUUCAAAGUGAUAACGAAAAUGUAAAAAGAGAAUCUCACAAUCUCAGCUACUUAAUCUCUAAAUAUA	0.852	ACAAUCUCAGCUACUUAAUCUCUAAA	UAGAGAUAAUGAGCUGCAAUUGCAA
com_Chromosome_2_46805b-313	UGCCAAUGUUGACAAAGGUUUUUGCGUUUGCCGAAGAGAAGUGGGGAAUUAUUUCGCCACACUUUUGGGCCUUAGGUAAAUAUUUUAAUCAAUCCAUGGGCG	0.852	CCACACUUUUGGGCCUUAGGUAAAUAU	UUUGCGUUUGCCGAAGAGAAGUGGGG
com_Chromosome_5_22767b-74	AAAAGUUAUAGCCAGAAAUAACAUGCUGAGGCCCAAACUUGGGGGCCCAACUGACGGGUUCCGGCAUGUGCAUAUAAUUUUA	0.852	ACGGGUUCCGGCAUGUGC	CCAGAAAUAACAUGCUGAGGCCCA
Chromosome_4_14237a-228	ACAAAAUCUCGCCGCAGAAAUAUCAAAAAAAAAAUUUCAAACUUAGAAAUUUUUCAAGAAAAUUGAAAUUUUUUUUUUGAAAAUUUUCCGGCGAGAUUCUGG	0.852	AAAAUUGAAAUUUUUUUUUUGAAAAUU	UAUCAAAAAAAAAAUUUCAAACU
com_Chromosome_4_65838b-121	AAUGUUCAAAAAUCGCGUUUUUUGGGAUUGCCCGUUUUUGAAUGCUUUUUGCAUACCUUAAAACGGGUUAAAUCAAAAAAUGAAUAUGUUUGCACAUC	0.852	AACGGGUUAAAUCAAAAAAUGAAUAUGUU	CGUUUUUUGGGAUUGCCCGUUUU
Chromosome_7_30619a-124	UUCGCUGAUGGGCAAGUCACAAUUGGAGAGAAUGGCAACCAAUGCCAAAUUUAUUUGGUGCCAAUUUACUUCUCCGAUUUUGUGCUUGGCCAACACUGAU	0.852	GCCAAUUUACUUCUCCGAUUUUGUGCU	UCACAAUUGGAGAGAAUGGCAAC
com_Chromosome_1_86451b-237	UUUCUUUAUUAGCUUGCAAAAUUUCAAAUAAAAUUACCAAAUUUAACCAAGUUAUGGCUGAAAUAGAAAUUUUUUUUUAAUUUUGCAGGCUAAUAGAGAAA	0.852	UUUUUUUUUAAUUUUGCAGGC	CUUGCAAAAUUUCAAAUAAAAU
Chromosome_1_75170a-287	UUCAAAAAAAAUUCGUUAAGUUUAAAUAAAGUUAUGUCCUGAUUAAUUUUUCUCAACAUUUUUGACCAUAACUUUCUUGAAACUUAACGAAUUUUUUUGAA	0.852	UAACUUUCUUGAAACUUAACGAAUU	AUUCGUUAAGUUUAAAUAAAGUUAUG
Chromosome_3_78360a-375	AUGCUGGCUUUUCAACGCCAAAUUGGCACAGAUCAUUUAAAAUUAAUCCUCAAAUUUUGAAUUAAUUUCCAACUUUGGUGCUGAUCAGUCGCCAGCAA	0.852	UUUUGAAUUAAUUUCCAACUUUGGUGCUG	AACGCCAAAUUGGCACAGAUCAUUUAAAAU
com_Chromosome_5_25283b-49	CAUUUUCUUGACUCUUAUCAAUUUUCGAUUAAGUCAGCUGGACAGUUUUCUGUCCAAUAAAUUGUAAUUGUUUAAAUUGAAUAAAGAUUAAGAAAAUA	0.852	UUGAAUAAAGAUUAAGAAAAU	UUUUCUUGACUCUUAUCAAUU
Chromosome_5_36218a-391	UUCGAACGUGUGGGUGCUUUGGUUUACUCGUUUUGCUAGCAUAAAACAAAUAAUUUAGGCCGGCAUUGGCGAGGCGUACCAAGACAGGCCCUGCAUCGAC	0.852	CGGCAUUGGCGAGGCGUACCAAGACAGGC	UUUGGUUUACUCGUUUUGCUAGC
com_Chromosome_4_70157b-49	AAAACUUUUUAUUCAAAUUCAUUAAUACUUGUGUUUAAAUACUUGUCACAAGUUUUAUUGGAUUUGAAUAAAUUUGUUUA	0.852	CAAGUUUUAUUGGAUUUGAAUAA	UAUUCAAAUUCAUUAAUACUUGU
Chromosome_7_8279a-155	CGGCGAAAAACCGUACCCUAUCCCGUGUGGAUGGAGUACGGUAUAGGCACCAGCUUAAACCGUGCACUACACGAUGAGGGAUACGGUUUGAACGCCG	0.852	AACCGUGCACUACACGAUGAGGGAUA	ACCCUAUCCCGUGUGGAUGGAGUACGGUA
com_Chromosome_2_86512b-75	UGCUGGGUUUGGGUCGAUUUACUAAUUUUUAUUAAAAAUUACUAAUUUUUAUUAAAAAUUAGUAGAGAACGGACCGGACCGGGCC	0.852	UUUUUAUUAAAAAUUAGUAGAGA	UUUACUAAUUUUUAUUAAAAAU
Chromosome_9_25493a-378	UUAUUUUUACCCUUUGGCGAUUUCCACGGCUGAGUCGACGCGUGAAAAGCGAUCGGAGCAGCACAGAAUUUGGCAGCCGCCUCAAAGGGUAAAAAUAC	0.852	GCAGCACAGAAUUUGGCAGCCGCCUCAAA	UGGCGAUUUCCACGGCUGAGU
com_Chromosome_4_18989b-114	AGGUCAAAGUCUCGCCUCAACUCGCGUACAUUCUCGGUUUCAACAACACGGAAUUUAUGCAGGCCGAAAACGAGGCGAGGUUUAUGCCG	0.852	AUUUAUGCAGGCCGAAAACGAGGCGAGG	UCGCCUCAACUCGCGUACAUUC
Chromosome_3_78495a-237	UCCAAGGACAUUCUUGGAAAAAAGGGCUUCUUCAUUUUCCAAGACACUAAGCCCAAAUCCAAGGACGUCCUUGGC	0.852	AGCCCAAAUCCAAGGACGUCCUUGG	UCCAAGGACAUUCUUGGAAAAAAGGGCU
com_Chromosome_6_28206b-75	UGGGAGUCGACUGGGCGCCAACCAACUGGGCGCCAGCCCGGUUCCAAAAACCGUGCUGGCGCCCAGUUGGUUGGCGCCCAGUCGUGGGUAAUCCUU	0.852	ACCGUGCUGGCGCCCAGUUGGUUGGC	CCAACCAACUGGGCGCCAGCCCGGUU
com_Chromosome_3_50251b-155	GGGGAAGGAUAAUUCGGCAGCGGCGGAUAAUUUUAAAUUAUUUUAGUAAAAAAUUUAAUUUCCCGGUAUUGCCGAAUAGUCCAUCCUG	0.852	UUUAAUUUCCCGGUAUUGCCGAAUAG	AAUUCGGCAGCGGCGGAUAAUUUUAAAU
com_Chromosome_3_51679b-246	CUGUGCUCGGACAAAGGCUUUAAGGUGUUCAAAUCUUUCGUUCGUCUUUAGUGUCGGAUUUGGCACAAUUAAAGUCUUUCCCCAAGCAUAA	0.852	UUGGCACAAUUAAAGUCUUU	AGGCUUUAAGGUGUUCAAAU
com_Chromosome_1_85529b-211	CGCCGAAUUGAGCCGACAUAUGUCCAGCUCACAAAAGUUGAUCAGAUACAACGGCUGGUUGAAUAGGUCGGUGUCAAUUUGGCA	0.852	ACGGCUGGUUGAAUAGGUCGGUGUC	AGCCGACAUAUGUCCAGCUCACAAAAGUU
Chromosome_4_1835a-184	CGUUUCGCCUACUAAGCCAAAAUCGGGGGUUUUGCCUGCUGGACAUUUCGCCUACUGAAUAGGCGAGAUGUUCAGUAGGCAAAAUGUCAGUAGGCGAAAUC	0.852	UGUUCAGUAGGCAAAAUGU	GGUUUUGCCUGCUGGACAU
com_Chromosome_4_69242b-67	UACUGGGGAAAAAUUCGAUGAAAAUAGCGGGAAAUCAUAGAAAAUUCGAUAAAGAGCUAUUGACAAAAAACAUUUCCUGCUGUUGUCCCCAGUU	0.852	UUUCCUGCUGUUGUCCCC	GGGAAAAAUUCGAUGAAAAUAGCGGGAAAU
Chromosome_2_30758a-289	ACGGAUGUUGGAGUUCAAUUUGCAACGGUUGAAAGCCACCGAAAACAUUGAGCUGAAUCAGCUGUUGCUGACGGACCUUCGCAUUCGC	0.852	AAUCAGCUGUUGCUGACGGACC	UUCAAUUUGCAACGGUUGAA
com_Chromosome_9_9298b-148	UGGGUGCCUCGUGCUCAUCUCCGGGUUUAAUUAUCUGCUGCUGGUUAUGCUCGUUAACCCGGAUUUAGCGCUAAACCCUGAGACGACGAGCACGAGGCCCCU	0.852	ACCCGGAUUUAGCGCUAAACCCUGAGACG	UCUCCGGGUUUAAUUAUCUGCUGCUGGUU
Chromosome_8_9822a-370	CUGUGGUGCAAUGGACUUUUUUAUGAGCAUAAAAAGUUAUACUGAAAUUAAUUUUUUCAGAUUUUUUUUGUGCUCUAUAAAAAAGUUAAAUGUCUUCAA	0.852	UUUUUUUUGUGCUCUAUAAAAA	UUUUAUGAGCAUAAAAAGUU
com_Chromosome_4_40051b-169	UGAGGAACCACGAAAUUUUCGAGAAUAAAUCCAUAUUACGGUCAUCCUACGAAGUGAGACCUCGGUGGAUAAAUUCUUCAUAUCAUUCGAAGGUUCCUUG	0.852	AGACCUCGGUGGAUAAAUUCUUC	UUUUCGAGAAUAAAUCCAUAUUACGGUCAU
com_Chromosome_2_34313b-174	UGUUAUAACUUUUUUGGUAAUUGUCUAAUCGAAUAGCAGCUUUCGAUGAUACCAAAAAAAUGUUGGAUUUGGUUGACAAAGUUAAAAAAGUUAUAGCC	0.852	UUUGGUUGACAAAGUUAAAAAAG	UUUUUUGGUAAUUGUCUAAUCGAAU
com_Chromosome_5_36217b-238	UUGGGUUAAAUGUGUAAAUCGUACUCGCCGAACAUUUCCACGCUGAAUUUGGAGAUUUCUUCCAAAAUGGCGACGUGCCUUUGCAGUCCUUCCCGC	0.852	GAGAUUUCUUCCAAAAUGGCGACGUGCCUU	UCGUACUCGCCGAACAUUUCCA
Chromosome_2_24680a-302	CCUUCUCGUUACGACCUCUCAUCACUGAAACUGAUUAUGACCGGUGCUGCCCCGGUGGGCACCGAUCUGUUGGACAAAGUGAGGAGAGGAAAGAGAAGA	0.852	CACCGAUCUGUUGGACAAAGUGAGGA	CAUCACUGAAACUGAUUAUGACCGGUGC
com_Chromosome_2_14452b-156	UUUGAUAAAACAUUAGUGGUUUGUUCUGUGACUUUCGUGUGAGACACUAUUGUGUGUCAUGCAUCACAAAUGAACAAAUCAGUAGUUUUCAAU	0.852	UGUCAUGCAUCACAAAUGAACAAAUCAG	UGGUUUGUUCUGUGACUUUCGUGUGAGA
Chromosome_5_45576a-323	CCGGUCAAACGAUUAGACUUAAUGCCCAAUUUACUAAUUGGAUAUCAUUUUUUAGAUUAUUCAUUUGGACAGCUUGGGAAUGAGUUUAUUAUGGCCGA	0.852	AUUUGGACAGCUUGGGAAUGAGUUUAU	AGACUUAAUGCCCAAUUUACUAAUUGG
com_Chromosome_3_45116b-84	GGGUUUGAAAAAUAAUCCCCCGUCCCAUUUGCCCCCGCCCCCCCCCCCCCCGGGGGGGGGGGGAUAAAUGGACUUUUUAUUUAUCAAACCA	0.852	GGGGGGGAUAAAUGGACUU	CCCCCGUCCCAUUUGCCCCCGCCCC
com_Chromosome_8_32101b-192	AACCCAUCCCACCACAACCGCCACCCCAAUCAGCAGAAGCAGCAGCAAAACGACAAGUUGCUGCUGAUGAUUGAGCCUGGCGCUGGUGAUGAUGAUGGGUG	0.852	UGCUGCUGAUGAUUGAGCCUGGCGC	ACCGCCACCCCAAUCAGCAGAAGCAGCAG
Chromosome_2_91696a-191	GUGGAUCUCGCAAAUUUCAUCCCUUUUUAUAGAGAAUUUUUACACGGAAUUGACGGGUAGGAAAAUGUUUGUAUAAAAGGGACGAUUUAAGCGCAGAAACAA	0.852	GAAAAUGUUUGUAUAAAAGGGACGA	AUCCCUUUUUAUAGAGAAUUUUU
Chromosome_1_51186a-225	CUCGAACAAAAAGUCGAAAAUUCAAAAAAUUUCAAAAUGCACUUUAGAAACAAAAAGCGAAUUUUGGAUUUUUUAAAUUUUCGACUUUUUGUUCGAA	0.85	UUUUGGAUUUUUUAAAUUUUCGAC	UCGAAAAUUCAAAAAAUUUCAAAAU
Chromosome_2_39647a-366	AAAUGCACAAUUUUUUGAUGAAAAUUGCUAAAAAUGGCAAAAUUUGCCAUUUUUUGGACAAAAUUCGUUAACAAAUCGCAUUA	0.85	CCAUUUUUUGGACAAAAUUCGUUAACAA	UUUGAUGAAAAUUGCUAAAAAUGGCA
com_Chromosome_2_31306b-141	GGGACCCUUUUGUUUUGUAAAUUUUUUUUUGAAUUAUGGUGAAUAAAAAGUAUUUCACGAUUUUUUAACCAAAAAAAUUUUUACAAAACAAAAAAUCUA	0.85	UUUAACCAAAAAAAUUUUUACAAAACA	UUUUGUAAAUUUUUUUUUGAAUU
com_Chromosome_7_10860b-217	GGGUUAAUGACUGCCUUUUUGACUCCCGUAAUUACCCAUUUCCGUAAAUAAAUGUCAUUUAUGGAAAUGCGUAAUUAUGGGCUAAGGAUUUCUGUAAUUG	0.85	UGGAAAUGCGUAAUUAUGGGCU	UUGACUCCCGUAAUUACCCAUUUCCGU
com_Chromosome_3_17293b-113	AAGAACCAAUUGGUUUUGGUAAUGAAUUUUUAGUAUGACCUCAUGCUCAUAAAUGCAUUAGAACCAAUUGGUUUUG	0.85	AAUGCAUUAGAACCAAU	UGGUUUUGGUAAUGAAUUUU
Chromosome_3_64624a-376	ACAAAUCAGUGAGCAUGAAUCUGACAUUCAUAAUUAGGGCUGUGAAUUUUAGGUUUUAACUAAAUUUUUUGCUCGAUUGAUUUGA	0.85	UUAGGUUUUAACUAAAUUUUUUGCUCGAUU	UGAGCAUGAAUCUGACA
Chromosome_2_65238a-295	UCAACUGACAAUACCUGCUUUUUAUACAAUAGCGUGCCUUCGAAUGAUACCAAAAAGUUAGGGUUUGCUCAAAAAUGAAAAAAAGCAGGUAUUAUCAGUUGA	0.85	AGCAGGUAUUAUCAGU	CUGACAAUACCUGCUU
com_Chromosome_5_3140b-154	UCGAGCAUUUUUUGAUGUUUGCUGAUGGAUAUUACCAACCCGUACAAACAGGUGAUGUGAACCAUCAUAAACAGGAGGAGAAUGCAUCGC	0.85	UGUGAACCAUCAUAAACAGGAGGAGAAU	UUUUUGAUGUUUGCUGAUGGAUAUU
Chromosome_5_5221a-283	AAUUUCGUACUGUUAAAAGUUUAUGUGAAUUUUAUCUUAAAAUAUGAAAAACCAUAAAUUAGGAAAUAAAAUUAUAAUAAACUUUUAGCAUGAAAUA	0.85	AAAUAAAAUUAUAAUAAACU	UUUAUGUGAAUUUUAUCU
com_Chromosome_2_58027b-239	GAGGCCUGGAAUUUUUUUUGUUUUUUAGAAAACACUUCAACUUAGUUUCCUACCAGCGGAAACUUUUUGACUUAUGUUUUAGAAAAAAAGUUAUGGGCCUU	0.85	UUUUAGAAAAAAAGUU	GAAUUUUUUUUGUUUUUUAGAAAAC
com_Chromosome_4_70683b-136	GUUAUUAAACCGGAAAACAAUUGUCAUUUCUGUUAAUAAACCGGAAAAAAAUCUACUUUCUGUUAUUAAACCAGAAAAACAAUUGUCAUUUCUGUUAAUAAA	0.85	AUUAAACCAGAAAAACAAUU	UUGUCAUUUCUGUUAAUAAA
Chromosome_8_44824a-181	UUUUAAAAAUUUUCCAAUGUUGGGCCUAUGUAAUGCCACUUUUUGACAUGGGCAAAAUAUUGGGAAAUAUUUAAAU	0.85	CAUGGGCAAAAUAUUGGGAAAUAUUUAAA	UUUUAAAAAUUUUCCAAUGUUGGGCCUAUG
com_Chromosome_7_52197b-390	AACACACUAAUGAGCAUCGAACGCACAACGAACUAACUCAUUUUGAGCAGAGAGUUUGUUGAGGGUGGUCGGUUGGUCGGCAGGUGUGUA	0.85	UUUGUUGAGGGUGGUCGGUUGGUC	CAUCGAACGCACAACGAACU
com_Chromosome_9_26192b-78	ACUCUGAUCACCUCAAAAGUCCAAUCUGACUGGCCCACCAAAUGGCCAAGCCAGGACAGGACAGAGUUGAGCAGAGC	0.85	AAGCCAGGACAGGACAGAGUUGAGC	AUCACCUCAAAAGUCCAAUCUGACUG
com_Chromosome_5_6965b-169	CCUAAAUCUUUAGAGACACACAUGUGCAUAUUAAAACAAUUCAUCAAAGGAUUUAUUUUUUGAAAAAUCCACACAUGUGUGUUUCCUAAAUCUUUAGA	0.85
com_Chromosome_4_6637b-113	CACUUCAUCAGUGCCGCCCCCUCUCCCUUUGGCUUUUCGUCACAAUUCCCCCGAGGGGGUGCCAACGAAAAGGCGGGGGAGAGGGGGCGGCACGGGGGAGUG	0.85	UGCCAACGAAAAGGCGGGGGAGAGG	UCUCCCUUUGGCUUUUCGUCACAAUU
Chromosome_3_11698a-363	AGCCAACGGUUUGGACAUGCUAAGCAAUUCCAUCAUUCGUUUAAUUAUCUAUUUAAAUGCGGUGAAAUUAUUGGCAAUUUCAAAAUUGGCA	0.85	AAAUGCGGUGAAAUUAUUGGCA	AUGCUAAGCAAUUCCAUCAUUCGUUUA
com_Chromosome_5_17688b-44	AAAAUUUCGUUAAGUUUCAAAAAAGUUACGGUCAACAAACUUCUAAAAACUGGUUUUCCACAGAAUUUUGCUUUAACUUUUUUGAAACUUAGCGAAAUUUG	0.85	ACAGAAUUUUGCUUUAACUUUUUUGAA	UCAAAAAAGUUACGGUCAACAAACUUCUAA
Chromosome_5_22500a-422	CCUCUUACUCUUACUGCCUCGCUCUCUUUUCAACACGUGAAAGGUUUUGGAGAGAGAGAAAGAGAGAGAGAGAGAGAGA	0.85	UGGAGAGAGAGAAAGAGAGAGAGAG	CUCUUACUGCCUCGCUCUCUUUUCAA
com_Chromosome_2_87516b-86	AUUCGUUAGUUUUUCAAAAAACAAAAGUUAUGACCGAAAAGAAUUUAAAUGUGAUUUUUUAAGUUCUUAUAGUCAUAACUUUUUUGAGAGUUAAUGAAA	0.85	UUCUUAUAGUCAUAACUUUUUUG	AAAAAACAAAAGUUAUGACCGAAAAGAAU
com_Chromosome_4_17549b-82	AGGGUAGCUGCAGAUCGAUUAAUCUACAGCUCAAAAUCCGUAUUCCCAACUCGGAAUACGGCUGGGGAUAGUUCGAUCCCCAGCUACCUA	0.85	UACGGCUGGGGAUAGUUCGAU	UCGAUUAAUCUACAGCUCAAAAUCCGUAU
Chromosome_7_41860a-157	AAAUGAUUUAAUAAUAACCAUGAAUUAAGAAGCCAACAUCACUGGGAAUUUCCGAGUGAUUUAGGGCUUUUCAAAAUCACUGCAAUUUUAUGAAAAUCAUUU	0.85	GAGUGAUUUAGGGCUUUUCAAAAUC	AGAAGCCAACAUCACUGGG
com_Chromosome_5_52256b-38	ACGAACCGUUCACUCAGCCACGGCACAUUUGCGCUACGGACUUCCUUAACUACGAGGACCAAAAAUUCAGCAAAUCUCGUGGCAUUGGCGUGUUCGG	0.85	AAAUCUCGUGGCAUUGGCGUGUUCG	GAACCGUUCACUCAGCCACGGCACAUUUGC
com_Chromosome_1_8940b-188	CUCAAUCAGUUCAAAAUAUAAAUUCUUAUCUUGUCCCGAAACCGGACCCAAAGUCAUCGGGUCGGGUUUCGGGACGAGUUAUUUGUUGAUUCGAUUGGA	0.85	GGUUUCGGGACGAGUUAUUUGU	AAUAUAAAUUCUUAUCUUGUCCCGAAACCG
Chromosome_3_78992a-395	UGUCUUUUCGCUCUGAUUCAAAAAAUUCUUUAUGAAAAAAUUGAAUUAAUUUUUCAAGAUUUUUCAUUGAAAUUUUUUGAAUUAGAGUGAAAAUACCGACU	0.85	UUUUUCAUUGAAAUUUUUUGA	CAAAAAAUUCUUUAUGAAAAAA
com_Chromosome_1_80893b-134	AUUUUGGGCGGGACAGACCUAACGGGGAGAUAUAAAGUAUAGGGAAUAUCAAAUCUAUUCCCGAAGGAUUCAUCCUCCCAAAACUGUCUGACUGUUCGAAAA	0.85	UCUGACUGUUCGAAA	UUUGGGCGGGACAGACC
Chromosome_9_9033a-357	GACUGAUCAAUGAUCAGCAGGGCCAAUCCAGACUGAUCAUCAGGCCAUCGGGGCAGUCUAAUGAUCGGUUGGUCACAGGCUGAUCACUGAUCAGUA	0.85	UAAUGAUCGGUUGGUCAC	GGGCCAAUCCAGACUGAUCAUCA
com_Chromosome_7_10709b-231	AUCAUUCAUAAUAGUGCUUUUGAUUGACUAAUUAGCUAAUUAGCAUCUAAUGAGUUGAAUGACUAAUUAGCUAAUUAGCAUCUAAUGAGUUGAAUGAC	0.85	AAUGACUAAUUAGCUAAUUAGCAU	UGACUAAUUAGCUAAUUAGCAUCUA
Chromosome_2_64915a-354	UACAGAAAAUAGGUAAGGCGUAUUUCUGCUACAUAGUUAGUUCCAUGUUAAAUAAACAAACUAAUUGAUUUUAAGAAAUAAAUGCCUUUUUCAAUUCUGUA	0.85	UUAAGAAAUAAAUGCCUUUUUCAAUUCUGU	CAGAAAAUAGGUAAGGCGUAUUUCUG
com_Chromosome_3_9675b-73	GCUUGGAACAGUGGAAUCAUGCGUACCCGUCCGAUAUGGUCCACCAGCGGGACGUGGUUGCUCAUAACAAACAUUCUUGUCCAGGA	0.85	CGGGACGUGGUUGCUC	CGUACCCGUCCG
com_Chromosome_8_46690b-395	GUUUUAUUAAGACAAUUUCAUUUUUAUAACUGCCCAAAUGCGCGCCGAAGGCGCGCUUUCGGGCUAGUUCAACUAAAAAAGAGACAAUGCAAACAUAAAAC	0.85	CGCUUUCGGGCUAGUUCAACUAAAAAAGAG	CAUUUUUAUAACUGCCCAAAUGCGCG
com_Chromosome_2_33412b-134	UGGAGUUUCGGGAUGAAACUUGGGUAGAUUGACCCCGGAAAAAAUUCACAUAACAAACCGGGGUCAAUCUACCCACCCACCAAGUUUCAUCCCGAAACUCCA	0.85	GUCAAUCUACCCACCCACCAAGUUUCAUC	UGAAACUUGGGUAGAUUGACCC
Chromosome_8_22947a-207	UUUACCUGGGUAAAGUUACCCGGGUAACUUUACCUGGGUAAAGUUACCCGGGUAACUUAACCCGGUUAAC	0.85	GUUACCCGGGUAACUUAACC	UAAAGUUACCCGGGUAACUU
com_Chromosome_7_33509b-167	CGUAUUGGGCAAAGGUACAGUUUUGUGGUUUCUUCGAAAAAUAAAUUUAAAAAUUUAUUUUUCGAAGAAACCACAAAACUGUACCUUUGCCCCGUAUU	0.85	UAUUUUUCGAAGAAACCACAAAACU	UUUUGUGGUUUCUUCGAAAAAUAAA
Chromosome_2_76834a-371	GCCACAACAUGUUUGGGAUCAGCAUCAACUCGGACAAUAUGAUCGUCAACAAGGGCAAGCGGUCAUUAGUAAAGCUGUGUCUAAACAACCUGUGGG	0.85	CGGUCAUUAGUAAAGCUGUGUC	GAUCAGCAUCAACUCGGACAAUAUGAUCGU
Chromosome_1_39244a-275	AUUUCAUAUUUUAUUUUAUUUUUGCAAUAUCCCUGAUAUAUAUGUAUCAGGGAUGGGCCAAAUCGAAAAAUAAAAUGCGAAAG	0.85	AGGGAUGGGCCAAAUCGAAAAAUAAAAU	UUUAUUUUAUUUUUGCAAUAUCCCUGA
Chromosome_7_32673a-238	UUCCAGAGAAAAUUUAGAGCCCGAAAAAUCGGCGGGGGGGGGGGGUAGAGUGCACCCACCUCUUCCCCCUCCUCGUCGUCAUUUCGUUGCUCUUUUGGAC	0.85	UCUUCCCCCUCCUCGUCGUC	AUCGGCGGGGGGGGGGGGUA
Chromosome_1_62632a-240	AGCCAUGUGUAUUUUCAACUCUCUACUUCUUUUUCACUCAUUGAGAGGCGAGAGACGAGAGGCGAGAGUACCAAAAAUGGCG	0.85	AGAGGCGAGAGACGAGAGGCGAGAG	UUUCAACUCUCUACUUCUUUUUCACUCA
com_Chromosome_4_63207b-69	AUUUUAUUGUUUUUUCCAAUUUGAAUGAAAUUUUACUUGUUUUAUUUUUUUGUUAGAGUAAAAUAUCCAUUUAUUCAUUCAAAUUGGUAACAUAUUAAAGU	0.85	UUCAAAUUGGUAACAUAUUAAAG	UUUAUUGUUUUUUCCAAUUUGAAU
com_Chromosome_2_34532b-175	GCCGUAGCACAGAAUUGUCCAAUGGAGUCGCGAAACAUUGGCAUUACGCGAUUGUAAUGCCUUCUAAUCCGAUGACUUUGUUUGGCAACGGAUUUUGCGGA	0.85	UGACUUUGUUUGGCAA	ACAGAAUUGUCCAAUGGAGUCGC
com_Chromosome_6_15663b-176	UGGCAAAACUCAAAACGUGCAAAAUUAUAUUUAAUUUUUAAAUUAGUCAUACUAUUGGAUUUAAAAUUAAUUUUGCACGUGUCAUUGACCCUUUUGCCC	0.85	UAUUGGAUUUAAAAUUAAUUUUGCACG	GUGCAAAAUUAUAUUUAAUUUUUAAAUUAG
com_Chromosome_2_58699b-175	CGCUCCGCACAUUUGUCAUACGAAAGGCGUACUGCUUUGCACCUAAGUGGCAAACAGUUAACACAUCCCCACGCCGUUCGAUGGUACUAAUUGGCAUAGCG	0.85	AACAGUUAACACAUCCCCACGCCGUUCGAU	CGAAAGGCGUACUGCUUUG
com_Chromosome_4_29250b-86	AUCAACUCUUUCGACCAGUGGGGGUGCGUAAGAAUGUGCUUCACUUGGUGUACUUCUAAUUCAUUCCCGCCCCCCUUUUAGAGUUGAA	0.85	UGUACUUCUAAUUCAUUCCCGCC	UGGGGGUGCGUAAGAAUGUGCUUC
com_Chromosome_4_67211b-110	ACUCCAGCAGCUGACUUUGAUUAUGGACAACCGAGCAAUUCUUCAGAACAUUUUUCUUACAGUGAUGAAGAAAUGUCCUACGGUAGAGCGACUACUGGAGC	0.85	UGAAGAAAUGUCCUA	UUAUGGACAACCGAGCAAUUCUUCAG
Chromosome_5_40857a-187	CAGCAAUCGUAAACAAUGGUUAUCCAUAUUUAUUUUAAAUCCCGUAAAAUUCGGUAUUUUAAUUAUGGAUAAAUCAUUGUUUACGUUGCUU	0.85	UUUUAAUUAUGGAUAAAUCAUUGUU	ACAAUGGUUAUCCAUAUUUAUUUUAAAU
com_Chromosome_7_9477b-224	AAUUCGUUAUUACGGCACCUCAGAGCUCUACAGUAUCGACUGGCCGAUACUGUAGAAAUUCAGGAUUAGUAGAAUGGAUG	0.85	UACUGUAGAAAUUCAGG	GCACCUCAGAGCUCUACAGUAU
com_Chromosome_5_15317b-167	GAACCUUUUAUUAUUAUUAUUUUGUUGUUUUUAGUUGGACCUCAAUACCCUUGCGUAAGAGAGCAGGGUGUCUGCAUCCGCUGUCAGCAAUGUAACAGGUUC	0.85	UCAGCAAUGU	UUAUUAUUAUUUUGUUGUUU
Chromosome_2_6167a-268	UUGAGAGGGAGGGAGCUUCACCUGCUACCGGGAGAGUGGUGAUGGCUUUACCCCCUCCCCACCCCUCUCCCCAAAGGGCGGCUUCACCUCCCUCUCAC	0.85	CACCCCUCUCCCCAAAGGGCGGCUUC	AGCUUCACCUGCUACCGGGAGAGUGGUGA
Chromosome_8_20371a-289	UGCCUAACGAACAAUUGUAACACAAUGUCAACUUUCGCCGUUGCAGGGUCACCGACCUAAGCCAUGGCACAUUGGCACUGAUUGGCAUUUGUUCGUUUGGCA	0.85	CGACCUAAGCCAUGGCACAUUGGCA	UGUCAACUUUCGCCGUUGCAGGGUCA
Chromosome_8_780a-388	UUUGAAAAUCAAAAUUUUUACAAUUGUCUGAAAAAACGCUUCUUUAGCCAUUGUUUUGGCGUUUUGAGAGUCAAUUGUGAAAUACAUUAUUUUUAAU	0.85	UGGCGUUUUGAGAGUCAAUUGUGA	UACAAUUGUCUGAAAAAACGCUU
Chromosome_3_15477a-318	UGAUGGAUCCAUAUUAUUUGCCAUUCAUUGGGUGUGCCAAAAAAUGAGAAUGUAGGUCACUCCCGACGGAUGACAAAUAAGAGGGACCAUCU	0.85	UCACUCCCGACGGAUGACAAAUAAGAGGG	UUAUUUGCCAUUCAUUGGGUGUGCC
Chromosome_2_27024a-116	CGUCAUAAGGUGUUGUAAGCUUCAUGACCAAUGCUAUGAUUUGGCCGUGGAUCGGGGCCUUUGUUAUGACACUUACGUCGAAUACGCUGACC	0.85	UGGAUCGGGGCCUUUGUUAUGACAC	CUUCAUGACCAAUGCUAUGAUUUGG
com_Chromosome_3_7916b-206	CUGGGAGGAAUUUCUCUAAUAUUUUUAUGAAAAUUGGUGUACGGCCAUUUACUGUACAAAGAAUUUCGAAAAAGUUUGAAGAAUUUUUCUCUCAC	0.85	UACAAAGAAUUUCGAAAAAGUUUGAAGA	CUCUAAUAUUUUUAUGAAAAUUGGUGUAC
com_Chromosome_2_30091b-41	CGGGUCGCGAAAAAGUUAUAAAUCGCCGAUGGAUGCAAAUUGCUGCAUUAAAUGUCAUGCAAAAAAUGUAUCCACGGCUUUUUAUUUAACGCAAACUUA	0.85	UGCAAAAAAUGUAUCCACGGCUUUU	UCGCCGAUGGAUGCAAAUUGCUG
Chromosome_2_55490a-181	UGUCGAGGCGUCGCCAAUUGUUACGCCCCAAAGUCCGAAGAGGAAUAAAAUAAUAUUUAUUCAAAAGAAAAGGACAAGGGCGAACAGGGUCAAAUAUUGAUU	0.85	AAGGGCGAACAGGGUCAAAUAUUGAU	UCGAGGCGUCGCCAAUUGUUACGCCCCAAA
Chromosome_8_46019a-228	CCGAAUUCGAACAAAGUCGAAAAUUAAAAUUUUUCGAUUUUUAGUCUAAAAAAAUUUGAAAUUGAAAGAACUUGAAUUUUCGACUUUUUGUUAGAAUUUGA	0.848	AAUUGAAAGAACUUGAAUUUUCGACU	UCGAAAAUUAAAAUUUUUCGAUUUU
Chromosome_3_7096a-377	CCAGGUAAUUGAUUACAAAGCCAGAAUACUGUAAAAAACAUUUUUAUAAAUUUCAUGGCUUUGGCGCUUUGCCUGA	0.848	UUUAUAAAUUUCAUGGCUUUGGCGCUUU	CAAAGCCAGAAUACUGUAAAAA
com_Chromosome_2_65063b-218	AGCAAAUGACAGUGUGCAGGGGAGCAGUAUAUGGUCCGGGUCAAUUGACUCGGCCAUUACUGGCUUCUCCACAAUGUCGGCAACGCA	0.848	UCGGCCAUUACUGGCUUCUCCA	AGGGGAGCAGUAUAUGGUCCGGGU
com_Chromosome_8_31650b-4	GCGAGGUUUGUUAAUUCCAAAUGUUUGUCGGUUAUUUAUGAGUUUAGGCGAUGGCGAAACAUCAGUGGAAACCGACAUUAAUGACGAGACGAAUCUCGG	0.848	AACAUCAGUGGAAACCGACAUUAAU	UGUCGGUUAUUUAUGAGUUUAG
com_Chromosome_5_27932b-75	CUUACUAAAUUGGAAAUUUCUCAAGGACAAAAUCUUAUAGUUUUAUAUAAGAAAAAUUUUUGAAAAAGAUUUUUUCCUUGAGAAACUAAGAUAGUAAA	0.848	AGAUUUUUUCCUUGAGAAACUAAG	AUUGGAAAUUUCUCAAGGACAAAAUCUU
com_Chromosome_4_57293b-110	GAAAUUGUUUACCACAAAGACAUUAAAUUAAAUCACACCAAAAUUGACAAAUUUACCGGUUGUCGGUGUGAGUUGAUUUAAUGAGUUUUGUUGUCCAGUUUG	0.848	CGGUGUGAGUUGAUUUAAUGAGUUUU	AAGACAUUAAAUUAAAUCACACCAA
Chromosome_3_60383a-241	GGGGGGGGGGCAUAUUUAAAUUUUAAAAAAACGACGAAAAAUGUGUAUCAUUUUAGCCAAAAAGUUGCUACGUUUUUCAGGCGUUCCGUUGCCCUCCCCCC	0.848	AAGUUGCUACGUUUUUCAG	CGAAAAAUGUGUAUCAU
Chromosome_2_73813a-320	GAGCAAGUUCCGUUUUUGGCGACCCACGGGGUGGGUCGCCUGAACGACCUACCCCGUAACAAAUCACAAAAUGAAAAAUGCUG	0.848	ACCUACCCCGUAACAAAUCACAAAAUGAAA	CCGUUUUUGGCGACCCACGGGGUGGGUCG
com_Chromosome_3_2324b-128	CGGUGCAUCUUCUGCUUGUGCUGCUGCUGCACAGCAACCACCUGCCGUGCCGCCACCAUCCGUUAACACAAGUGGGUCCACCA	0.848	GUGCCGCCACCAUCCGUUAACACAAGUGG	UGCUUGUGCUGCUGCUGCACAG
com_Chromosome_3_54793b-175	UGCAUAAUUUGUACCUGGAUUUUUUCAUAGUUGACCUGGAAAACCCAGGUUUCCAAGAAAUACCAGGUCCAAGUCGAGCU	0.848	AGGUUUCCAAGAAAUACCAGGUCCA	GUACCUGGAUUUUUUCAUAGUUGACCUG
com_Chromosome_3_908b-15	UGGGGGAGAGGAAGGGAGAAGGGAGGCGCAGGCAGCACACAUAAUAAUGCCACAAAAAUAAGCGUCUUUUCCUCCCUGUCUCUGCCCCC	0.848	ACAAAAAUAAGCGUCUUUUCCUCCCUGUC	AAGGGAGAAGGGAGGCGCAGG
Chromosome_3_73722a-386	CGCCAAUUUGACAACGUGGUGCGAAAGCCGAACAUAUGGUGUUGAGUAAACAACGGCAUAUGCCUCCGUAGCACCACGGAAGUUCAUUUUGGCA	0.848	CAUAUGCCUCCGUAGCACCACGG	ACGUGGUGCGAAAGCCGAACAUAUGG
com_Chromosome_3_853b-107	AUUUUUUAUAUAAAUUUAAUUAAGAAUAUUUGGCGCAUCGCUGUGGGAACAGAAUAAUCCCCAGCACGCCGAUUAUUCGUAUGAGGGGACGGAUGGAGAGG	0.848	CCCAGCACGCCGAUUAUU	AUAUUUGGCGCAUCGCUGUGGG
com_Chromosome_4_67485b-141	CGGCGUUACGUCGCUUUUUAAUUCAAGUUUUUCUUAUUAUUUUAUAAGUACCCAUUUAUGGGAUAAUAAAGACCAAAAUUUGUUUUGUUUGGACCAAUGCCU	0.848	UAUGGGAUAAUAAAGACCAAAAUUUGUUUU	UCAAGUUUUUCUUAUUAUUUUAUAAG
com_Chromosome_2_3634b-95	UGAUGCUCACAGCAACGCAAUCGCUUCGGUUGUCCAUUUGUUGUCGGAGUGUGCAACCAUUUUGACAACGCUUGGCCAGCCGAAGAAGCAGUUGCAGUAUUU	0.848	UUUGACAACGCUUGGCCAGCCGAAG	AUCGCUUCGGUUGUCCAUUUGUUGUCGGAG
com_Chromosome_3_32972b-227	AUAGCGAAACGGAGGAUUUAAUUGGGAAACGCAAUUAUCGCAUUUUAAACAAUAAAAGGAGGACUUUGGGUUUCUCCAAUUUCAUCACUUUUUCGGUGA	0.848	UUGGGUUUCUCCAAUUUCAUCACU	AGGAUUUAAUUGGGAAACGCAAUU
com_Chromosome_4_65568b-233	AUUUUAAAAAAUCAAGUGAAAAAUCGAGUAAAAAUAGGACUUGAUGCCAAAAUCGAGUGCGGCACUCGAUUUUUUACUCGAUUUAAUUGAAAA	0.848	GAGUGCGGCACUCGAUUUUUUACUCG	AAGUGAAAAAUCGAGUAAAAAUAGGACUUG
com_Chromosome_1_93856b-231	AGCCUUCUGAAGCGUGGAAUGCUUUAAACGAUGGGAAAAUCUAUAAACGACACCCGUAGCUCAGUCGGUUAGAGUAUUCCAUGGCUUAGAAGUGCC	0.848	AGUCGGUUAGAGUAUUCCA	GGAAUGCUUUAAACGAUG
com_Chromosome_4_32621b-235	AAUCGGGAACCCGGACCGAUCCGGGAAGAACAAGCUUUAGUCGUUUUUUACUGGCUUUCUUCCAGGUUGGGUCCGGUUCCCGGUC	0.848	CUUUCUUCCAGGUUGGGUCCGG	CGGACCGAUCCGGGAAGAACAAGCU
com_Chromosome_3_15160b-121	AUAAAUGGGCAAAAUUAUGUGCAUGUAAGAUGGGGAACGACAAAGUCUCCACCUUUCCCGUUGCUCGAACUUAUAGGUGGCAUAAGUGCCAUUUUGA	0.848	GUUGCUCGAACUUAUAGGUGGCAUAAG	UAUGUGCAUGUAAGAUGGGGAACGA
Chromosome_2_44727a-299	CUUCUCAUUGAAUUAAUCGUGAAGAUAAUAACGGUGGCCGAUCAUUUCGUCACUGUUCAAUUCUUCACAGUUCAUUUCGACUGAGAAA	0.848	UCACUGUUCAAUUCUUCACAGU	CGUGAAGAUAAUAACGGUGGCCG
com_Chromosome_6_22516b-29	CCCACAAUUUCGUUGGUUCGUUCGGGCAGCGCACUUUUGAGGAGGCCACGCAAUUUGGGCGUAUGAAAGAGACGGACCUGGGAAAAGUGGA	0.848	UGGGCGUAUGAAAGAGACGGACCUGG	UUGGUUCGUUCGGGCAGCGCACUU
Chromosome_8_6521a-268	CUUGUGCAGCUUACAGGAGCAAUUUCACUUUUCAUUAAUUUCUAAAACACAUUUAUUGGUAUCUGAAAAUCUAUGUGAAAUUGCCCCUGUAAACUGCACAAG	0.848	UAUCUGAAAAUCUAUGUGAAAUUGCCCC	AGCAAUUUCACUUUUCAUUAAUU
com_Chromosome_3_67450b-28	CAUUAAUUCAUUCCGAUGAAUGAGCUACGGCAAAAGAAGGAUACUUAAAACAACGUAAAAACAAAUUGUCCGUUUAACGCUCUCAUUGGAAUGGUUUAAUU	0.848	GUUUAACGCUCUCAUUGGA	CGAUGAAUGAGCUACGG
Chromosome_5_52793a-270	AUUAGUUAUGAAUUUAUUUUUUCCAUUUUCUGCUCAUUUCGCGGAUUUUUAAUUGCCAUAUUAGCGGAAUUGAGGAAAUAAAUUUAAUGGCUGAA	0.848	UAGCGGAAUUGAGGAAAUAAAUUUA	AAUUUAUUUUUUCCAUUUUCUGCUC
com_Chromosome_9_1086b-78	UUGGCCACGAAUUUGCAAAAAUCAUAAAAAGCCAAGGGAAAAUUGUGCCAUAAAAUCUAUGGCACAAAAAUCUUGGCUAAUUUCCAAAAAAUUUUGGCCAC	0.848	UAUGGCACAAAAAUCUUGGC	CCAAGGGAAAAUUGUGCCAUAA
com_Chromosome_3_7423b-96	UGCCGGGUCGUUACUCAAAAAAUCAUCAAAAUCAGUGGUCGCUUAAAACGUUUUGAUGGUUUUUUUGAGUAACACCCAUUGUGAUGGCU	0.848	UUUGAUGGUUUUUUUGAGUAACAC	UCGUUACUCAAAAAAUCAUCAAAA
com_Chromosome_2_58873b-2	UUGUUUCGUGUUAACAAUUUUCGUUGGGAAAUUGAAUAAGUCUCGUGUUGACUUUUCAAUUUCGCAGAUUCGCCGAAAAACCGAAACAC	0.848	CUUUUCAAUUUCGCAGAUUCGCCGAAAAA	UUUCGUUGGGAAAUUGAAUAAGUC
Chromosome_2_80228a-298	UAAAUAUGGCACAAUUGAUGAUGUCCAACAAGAAACCGGUCAUAGUCGACGAAUCGUCAUUGAUUGGUUCAAUUUGGACGUGAUGUAUGUGCCGAAUUUU	0.848	GAUUGGUUCAAUUUGGACGUG	UGUCCAACAAGAAACCGGUCAU
Chromosome_5_28946a-155	UGGCCAGUUACAUGUCGGAUCAGAAAUUGCCAGCUGAAAGAAUAACUCACUGAUGAAGACAGUGAGCCGUUAAUUUAGUUAAUGAUCCGACUCUCGCCC	0.848	AGUGAGCCGUUAAUUUAG	UGAAAGAAUAACUCACUG
com_Chromosome_8_30214b-205	AUUGGACUAUCAGUGCGCCAUCAGUGCGACUUCAUUCAGCAUUAAACUGAUCAGACCGCCCUAGUCGCAUUCUCUCAUCAUCGGCAGGACUGAUAGUCCAAA	0.848	CGCCCUAGUCGCAUUCUCUCAUCAUCGG	CAGUGCGACUU
com_Chromosome_2_29728b-55	CGAAUCCUUUCUGAAAUUUUUAAAAAGUAAUUUUAAGAUCUAAUUGAUGCAAAUCAAUUAAUUUUUGACUUUUUACUUGCCCAAAAAAGUCGCAAGGGUUCG	0.848	CAAUUAAUUUUUGACUUUUUACUUG	AGUAAUUUUAAGAUCUAAUUGAU
com_Chromosome_5_3484b-28	CAAUUUCGGUGGUCUCAAUUCGCAGAUUAAGUAUGUCCUGGACAGUUGGCACGUAACCAAUUGAGCUGACACGGUCAAGCGAAUUGAGAAAACUUAAUUA	0.848	AAUUGAGCUGACACGGUCAAGCGAAU	UUCGCAGAUUAAGUAUGUCCUGGACAGUUG
com_Chromosome_7_19691b-178	GGCUCCACAUUAGGGCAGCCUUAAGCAAAUCUUAAAGAGCAUUGUAGAGAUAUGUUUACAAUAUCCCUUUCUGUGUUUAAGCCGCCUUUCGUUGUGUUGCC	0.848	UUUAAGCCGCCUUUCGUUGUG	CCACAUUAGGGCAGCCUUAAGC
com_Chromosome_2_11698b-93	GCGGUGGCAAAUUCCAAUCCUGCCAACAUUUUAUCCAUAAUUGAUUGAAAUAUGGCGGGGGCUGAUUUUACACCGA	0.848	UUGAAAUAUGGCGGGGGCUGAUUUUAC	GCAAAUUCCAAUCCUGCCAACAUUUUAU
com_Chromosome_3_6880b-210	GGCACUUUGUCUCGUUUGUUGGCAUUUUGUCUAUGUUUUACAGGAAAAUGUAUAAACGAAAUGCCUUCUUACGAUGUGACGAGGAGCG	0.848	AAUGUAUAAACGAAAUGCCUUCU	UGGCAUUUUGUCUAUGUUUU
com_Chromosome_6_42843b-224	GAUGGAAUACCAAAUAAUGACAUUGGCAUUUGGCCAAAUGGCAUUUUGCACGGCCGGUUGAUGCCAUUACAGCCAAAUGAGCCAUCGUUUCGGUAUCCGUA	0.848	UGCCAUUACAGCCAAAUGAGCCAUC	UGGCAUUUGGCCAAAUGGCAUU
Chromosome_5_22259a-167	CGUUAGGAUGAAAAUCCUUCUUUUAUACACAACAAAAAAUUGCUUUAGGUAAUUUUCUGUAAAAAAUUGGUAUAAAAGGAGCAAAUUUUCAGUAUUUGACA	0.848	UCUGUAAAAAAUUGGUAUAAAAGGAG	UCUUUUAUACACAACAAAAA
com_Chromosome_6_31460b-215	GAUUUUUUAACAUUUCAGCCGAAUGAGUUGAAAUUCUGCAGGGAAAGGUGGCAUUUUCCUGCAAAAUUCAAACGCUUCUCGGUUGAAUUGUUUACAAAUA	0.848	CUGCAAAAUUCAAACGCUUCUCGGUUGA	AGCCGAAUGAGUUGAAAUUCUGCAGGG
Chromosome_4_4478a-220	UAUCGAUGGGCGGGGCCAACUGGGCGCCGGCCCGCUUUUUGGGCUACAUUAUUUGCGGAUUUAAAAAAAUCGAGCCGGCGCCCAGUUGUCCUUCGUCGAUA	0.848	UAAAAAAAUCGAGCCGGCGCC	GCGCCGGCCCGCUUUUUGG
com_Chromosome_1_47167b-86	CCAUUUGUUGCGGGUCGAAGAGUGCCCAUUUCUUCACUUAAUGUGAAUGAUUAGCCAUCACUUUUUGAUGAAGAGUUGGUACUCACUCGCCCGUUGGAAUGU	0.848	UUUUGAUGAAGAGUUGGUACUCA	AGUGCCCAUUUCUUCACUUAAUG
com_Chromosome_2_65712b-173	AGCACCGGCUAUGUUGAAACUCAAACGCCGGAAUAUGGAGCUUUACAAAAAAGCCUAUAGGCCGGUGAAGGGGGUCAUCAACAAAAUCACCGGGGUG	0.848	UAUAGGCCGGUGAAGGGGGUCAUCAAC	UGAAACUCAAACGCCGGAAUAUGGAG
com_Chromosome_1_41709b-41	GCGAUGCCAAAAAUUUGAUUAAGGGAUUUCGUCUGGGGUAUAUCCUACCAUUUCUCCAAAUUAUACCCCAGACAUACAGAAAAAAUAGUCAUUGAAGUCGA	0.848	UACCCCAGACAUACAGAAAAAAUAGUCAUU	UGAUUAAGGGAUUUCGUCUGGGGUAUA
Chromosome_3_8300a-395	AAAAUUAUUAGGCUUAAAGCAGGGAGGGUAUUUCCAGAAAUUUUCAUCUGGAAACCCCUGAUUGUUUUAAAACCAUCCAUCAUCACAGCCUAAAGAUUUG	0.848	CCCUGAUUGUUUUAA	AAAGCAGGGAGGGUAU
com_Chromosome_4_60249b-204	GGGCGAAGGUUUAAUUACCCAAGUUUUAGAUCCGGAUAAAUUUGUUGUUUUUAUUCGCUUUUGAAUUUGGGUACAUUUUGCCUAUCGAUCACUCGCCG	0.846	CGCUUUUGAAUUUGGGUACAU	UACCCAAGUUUUAGAUCCGGA
com_Chromosome_3_6948b-27	UUUUCGCCACAUGUUUUUCAAAAAACCUGUUUACUGAAUUUAUUUAAGUUAAUGAAUUACAUGUAAUUAGGUGACAAUUAGUGAAAAUGAAAAGGGCGAAAU	0.846	UGAAUUACAUGUAAUUAGGUG	AAAACCUGUUUACUGAAUUUAU
Chromosome_8_21004a-192	AUUGGCCACAUAAUUUGUACAGUUCUGACCCGCCCACUCCAAAAUUUAAUUUUUGUCCGAGUCGGGGAUUUCAGAUCUGUGUAAAUGGGUGUCAAA	0.846	CCGAGUCGGGGAUUUCAGAUCUGUGUAAA	UGUACAGUUCUGACCCGCCCACUCC
Chromosome_6_12370a-245	UCGAGAAAUAUGUAAUAAAUUCGUAAAAUGGCAAUUUCAACCAAAACUCUCGAGGUUGGUUGGUUGCUCCAUUGUAUGUAUUUAUGUAACCAAUUUCUCGA	0.846	UUGUAUGUAUUUAUGUAACCAAUUUCUCG	UCGAGAAAUAUGUAAUAAAUUCGUAAA
Chromosome_4_66308a-172	CGUCCGAAAAAUAAUUUUUUAAAAAACUCGAAAUUCACGGGCUCGGUCGUUUUGACGCCAGCCCGAGUUUUUGGAUUGUAAUUUUUUUGACC	0.846	GCCCGAGUUUUUGGAUUG	UUUUUAAAAAACUCGAAAUUCACGGGCU
com_Chromosome_2_58134b-76	AAUUCUGACUUGUUCCGGAAUUAUCAGAAUUAUUCUGAAGCACACCAGAAUAAUUCUGACGCGUUCCGGAAUUUACAGAAUG	0.846	UAAUUCUGACGCGUUCCGGAAU	CUUGUUCCGGAAUUAUCAGAAUUAU
com_Chromosome_8_5147b-61	UUCCGUCAUGACGGAUUACGUAGGUAAUGACUGAUGAUCCAAUCGUCAUGCUUUUCUUAAUCCGUCAUGACUGAU	0.846	AUGCUUUUCUUAAUCCGUCAUGAC	CAUGACGGAUUACGUAGGUAAUGA
com_Chromosome_7_31162b-181	UUUCCCAUCAUUCGCUGAUCCCUCUGCCUUUUCCUCAUUAUCCUCCAACAGAGCGUAAAAAUGGGAAAUGAAGGAGGCGGAGGGACGGACGGAGAAGGGAAU	0.846	UGAAGGAGGCGGAGGGACGGACGG	CGCUGAUCCCUCUGCCUUUUCCUCAU
com_Chromosome_5_45698b-130	ACUCACAUAUUCCUGGUCGGAAGCACUGAAGUUGGGGUAGCUCAGUCUGAAAAUGAGAUUGGUCACCCCAAAGAAAAUGCAUCCGGCGUUCACUUGUGGGA	0.846	UGAGAUUGGUCACCCCAAAG	UGAAGUUGGGGUAGCUCAGUCUG
com_Chromosome_7_8937b-118	AUGGUCCGACCCGGAGUGAUUAGUCUGUGCUCAUUAGUUUUCAUCACUGAUCAGAUCCGGCUGAUUUACCCUGGGUCCGAUCAC	0.846	UGAUCAGAUCCGGCUGAUUUACCCUGGG	CGGAGUGAUUAGUCUGUGCUCAUUAGU
com_Chromosome_3_64082b-157	AGUGACCCCUACCCUUAUUUCUUGUACAUACAUCUCUGGGACUAAAUUUUCAAAAUAAGUAUGUGAGAAGAAAAUGGGUGGGUUUUAUA	0.846	UAUGUGAGAAGAAAAUGGGUGGGUUU	CCCCUACCCUUAUUUCUUGUACAUAC
com_Chromosome_2_75736b-247	CAAAAGGGGCUUGUGGUCGGUCAGCAGCGUAAAUUUUCUACCGUACAGCAUCCGGUGAAAUUUUUGAACUGCGAAGACCAAGCCAAGUGCCUCCUUUUC	0.846	AAUUUUUGAACUGCGAAGACCAAGC	CGGUCAGCAGCGUAAAUUUUC
Chromosome_3_71046a-197	CUUUUCAUUAGAGAUCGGACCGGGCCGGGCCCGGCACCGGGUUUUCCCGGGCCCGGCAACCCGGCCCGGUGAUUUUUGGGAAAAU	0.846	GGCAACCCGGCCCGGUGAUUUUU	AGAUCGGACCGGGCCGGGCCCGG
com_Chromosome_1_18676b-73	GGAGCAUGUAAUUUUCCAGAAAAUUGCCGAAAUUUUCCGUAUUUUCGUCGAAAAUUUUGGCGAUUUGCAAUCGGAAUUUCGUGCUUA	0.846	AAAUUUUGGCGAUUUGCAAUCGGA	CAGAAAAUUGCCGAAAUUUUC
com_Chromosome_3_23666b-247	CGUGCCACGGCUUAUGAGUCUGAAAAUUUUCAUUUGCUUGAAAGGGUUUAUACUCAAUGAAAAUUUUCAGACUCAUAACUUUAUUCUGGUGCC	0.846	UGAAAAUUUUCAGACUCAUAAC	CUUAUGAGUCUGAAAAUUUUCAU
com_Chromosome_1_43930b-104	AGUUGGGCGAAUCGCUUCUCCUUUAUUUGCUGGACCACUUCAUCAUAAGUGAGAGGAAUGUCCAGCCGAUAGUUCAAAUCGCCCAACC	0.846	UGAGAGGAAUGUCCAGCCGA	UUGCUGGACCACUUCAUCAU
com_Chromosome_1_53413b-135	GCUAACUCACCACGGCCAAUUCGGUACGGCGAGUUGGCGAGUUUGGCUGAGAUAAAGCCGCAACGAAAAUUCGCGCCGAGUUGGCCUCGGCGAGUUGGG	0.846	AACGAAAAUUCGCGCCGAGUUGGCC	CGGCCAAUUCGGUACGGCGAGUUGGCGA
com_Chromosome_5_17056b-239	AUUAGGCAUAUUUAGAUGCUUGUUGACCAGUCGAGAGAAUAUAAAUCAAUUUUUAUAUUUUUUGAAUUGGGACAUUUCCAAGCAAUCAUAGAUCCUAAG	0.846	UUUGAAUUGGGACAUUUCCAAGCAAUC	UGCUUGUUGACCAGUCGAGAGA
Chromosome_1_34964a-210	CGUUAACCAGUCGGCCACCGAUGGAAUGGGCGGGGUCGUGUUAUUUUGCGUUAAAUAGCGCGGACCCCUCUACCAUUCCUCCGGCUGGGCGGCGCGAACC	0.846	AUAGCGCGGACCCCUCUACCAUUCCUCCG	UGGAAUGGGCGGGGUCGUGUUAUUU
Chromosome_3_24032a-206	GGGGUUAGUUGUCCACAUAAUAUGUGUGUGUAAGUCGAGCAGCAUCUAAACAAUGCAUCAUCAUGACCUUGCCCACUCCAUAAAAAUUGGAAACAAGCCCC	0.846	UCAUGACCUUGCCCACUCCAUAAAAAUUG	UAUGUGUGUGUAAGUCGAGC
com_Chromosome_8_5992b-6	UGGGGUUGUGUUUGCACGAGAAAAUCGAUGUGGGGGAGACUGAUCAGGCCUCUGAUCAGUAUGGACUUGCCUUUGAUUAUUUAAUGCCAUUACCGUACCCCU	0.846	GAUCAGUAUGGACUUGCCUUUGAUUAUUU	AAAAUCGAUGUGGGGGAGACUGAUCAG
Chromosome_4_67703a-359	AUCUUUUUUGUUGUGAAUGAGUCGUUGACCAUUGGAUCAAAUUGUCUACGACUCGGCCCACAACAAAAAGGAA	0.846	GUCUACGACUCGGCCCACAACAAAAAG	UUUUGUUGUGAAUGAGUCGUUGACCA
Chromosome_6_36167a-393	CUGGUUUUGUUCAAACGGAAAUUACGACGAUGGGAGAAAAGGCGGAACAAUUUGCUUCUGCCGCUCGCAUGUCAAUGGUCAGUUUGUAUAUCCAU	0.846	UCUGCCGCUCGCAUGUCA	AUUACGACGAUGGGAGAAAAGGCGGAA
Chromosome_4_10397a-274	AGCGUCCAAACUGAUCGGUGCCAACCUAACUGUGGCGCCCCAAAUUUUACGGCGCCCAAACUGGUUGGCGCGAAAAUGAGUUAAGGCGCG	0.846	CGCCCAAACUGGUUGGCGCGAAAAUGAGUU	CUGAUCGGUGCCAACCUAACUGUGGCGCC
Chromosome_6_23668a-260	UUUUAAAAUUUGGGAUGUGUACCAGGGGAUGGCACGGAAUCCCGAUUUCUGAUUUCCGAAAUUGGUAAUACUGUCGAUGGUACCCCCCCCCCUUUUUGAAA	0.846	UACUGUCGAUGGUACC	GUACCAGGGGAUGGC
com_Chromosome_4_33923b-343	UAGGUUACCCAUUUAUUAUUUUGGUGUGCAUUAUGUGAUUUUCGAGGACGCUACUCAGAUUUGUCACAUGAUGUCACCUAAUCUAAUAUUUUCAAAUCUC	0.846	UUGUCACAUGAUGUCACCUAAUCUA	UUUGGUGUGCAUUAUGUGAUUUU
com_Chromosome_3_46529b-43	CAAACAUCAUAAAAAAUAAUCCGCAGCCAAGCGGAUUCGAACCCCAGACCCCCGCCUCAUCCGCUUGGCUGCGGAUUAUUUUUUAUGAUGUUUA	0.846	CGCUUGGCUGCGGAUUAUUUUUUAUG	UAAAAAAUAAUCCGCAGCCAAGCGGA
Chromosome_6_52805a-342	ACAAUCAGCCUAUGCUUUUGGUCGCAUUUCGUAACGACCUGUCAUGGGUGAAAUGAUUUGUUGUUGAAGAUGAUGUACAAAUAUGUAGGCUGUAUGC	0.846	UGAUUUGUUGUUGAAGAUGAUGU	UCGCAUUUCGUAACGACCUGUCAU
Chromosome_6_21784a-400	CGAAAACUCAGUUUUUCGAAUUUUCCAUUUUUGAUUCAAAAAAGUCAUUUUAAACCAUUUUUAGGCUAAAAAUGGAAAAAUCGAAAAACUGAGUUUUCA	0.846	UAGGCUAAAAAUGGAAAAAUCGAAAAA	UUUUCGAAUUUUCCAUUUUUGAUUCAA
com_Chromosome_2_83882b-165	CAAUGAAAAUGUGGGUGGACUGCUCGUUCACCCGUCCCAUUAGGGGGGCAGGGGACAGCAAAACACCCAUCAAUUCAUUC	0.846	AGGGGACAGCAAAACACCCAU	AUGUGGGUGGACUGCUCGUUCACCC
Chromosome_7_8008a-255	UAAAAGACAACUCGUAAAAAUUUCUUAGGUUUGGCCCAGAGGCUUCGGCCCAAGCUUUAGGCUAGGCUUUGUUUUUGUAAAAUACGAGUGCUUUUU	0.846	CUUUAGGCUAGGCUUUGUUUUUGUAAAAUA	UAGGUUUGGCCCAGAGGCU
com_Chromosome_7_24912b-16	CGCAAUUUUUGGAAAUUGGCAGUGCUUUUUACGGAUUCCACCCUAAUUUUCCACAAGCGGUGGUGUGCCUCUAUUAGCAUCGCCGGAAUCUGAAUUUGAGCG	0.846	UAGCAUCGCCGGAAUCUGAAUUUGAGC	CAAUUUUUGGAAAUUGGCAGUGCUU
com_Chromosome_2_9275b-190	AAAAACGUCGCCAGCCGAAACGUCGCCGGGCGAAUUUUUGGACCAUAACUUUUUUGCGACGUUUCGGCCGGCGACGUUUUG	0.846	AUAACUUUUUUGCGACGUUUCGGCCGGC	CAGCCGAAACGUCGCCGGG
com_Chromosome_4_16835b-11	UGAGAUCUAUGAACGCAAGUAACUGCUCAUCUGUAUACGUAGAUGGCAGUUUGUGCGUUGUGUGGCUCUCC	0.846	AUGGCAGUUUGUGCGUUGUGUGG	CUAUGAACGCAAGUAACUGCUCAUC
com_Chromosome_4_26419b-103	GUAGGGUUACACGGGGCAGAGUACCAACUGAGUCAACACCCGGAUACCCCCUGGGCCCGGUUUUUGUUGAUUCAGCAAUACGCGGAUUCGACUGGUCUCUAA	0.846	GGUUUUUGUUGAUUCAGCAAUA	CUGAGUCAACACCCGG
com_Chromosome_5_22151b-65	ACAGCAGAGCAAUCAGCACAAAUGACCAAUUAAUUAAUUAAACCAAUUAAUUAACUAAUUAAUGAUUAAUAAUUGGAAUGUGUGGGUGCUGCUGCUGA	0.846	UGAUUAAUAAUUGGAAUGUG	ACAAAUGACCAAUUAAUUAAUUAA
com_Chromosome_6_44267b-1	UGACCACAAAUGUAGUUAUAGACCGGGGGGUAUCCGAGGGGUAUACCCCCCGGUCUAUAACUACUCACAAAUAUGUCGUCU	0.846	CCCCGGUCUAUAACUACUCACAAAUAUGU	AAAUGUAGUUAUAGACCGGGGGG
com_Chromosome_7_10815b-113	CGGCGCCAACAAAUUCGAUAGGUGUUGAAAUGAUAAUGGCAUUAUCAUCAUCAUCACUAAUGAUGUCAUUAUCAUCAUCAUUACCCAUUGGACUAUCGUCG	0.846	AUGUCAUUAUCAUCAUCAUUACCCAUU	UAGGUGUUGAAAUGAUAAUGGCAUUA
com_Chromosome_1_37393b-189	AGCGAAAAAUGUUCAAAGAAAAAGCAAGGUUUUUCGAGUUCCUCUAGUCAUAACUUUUUGAAACUUUGCGAAAUUUUUUGAACUUUUGCA	0.846	UUUUUGAAACUUUGCGAAAUUUUUUGAACU	UUCAAAGAAAAAGCAAGGUUUUUCGAGU
com_Chromosome_1_72346b-61	GAAUUGGUUCACCAAUUUUCUCUUUUUUAAUGAACGAUAGUGCAAAAAGUGACCAUUAAAAGAGGGAAAAUCGGAAAAUCAGUUA	0.846	UUAAAAGAGGGAAAAUCGGAA	ACCAAUUUUCUCUUUUUUAAU
Chromosome_6_52740a-335	CGAUUUUAUAUCAAUUGUUCGAUUAGUUAGACCGAUCGAUAAAUCAAUGCGGCGAUCUGAUUGAUUGUUUAAUUGAUUGUAAAUCA	0.846	GCGAUCUGAUUGAUUGUUUAAUUGAU	CAAUUGUUCGAUUAGUUAGACCGAUCG
com_Chromosome_9_15838b-120	AAUUUUCUCAGCUGCUAAUUGCCUGAUCAGUGCUUCGCCCUUAUGGGCGGCUGAUCAAACAUUGGGACAGCGAAAAAUA	0.846	UGGGCGGCUGAUCAAAC	CCUGAUCAGUGCUUCGCCCU
com_Chromosome_2_55665b-108	CGAUCGACGCCGCGCUGAACGUCUUGCCGGUGCCGGGCCCGGCCUGUUGAAAGACCAGGCGCGGCAUCUCGUCGAGCAUGCACAGCGCGGUGUCGAUCU	0.846	CCAGGCGCGGCAUCUCGUCGAGCAUGCACA	AACGUCUUGCCGGUGCCGGGCCCGGCC
com_Chromosome_8_47237b-217	AUAGGCGCCGCCGAGAACAAGUGAAGAUAAUCGGUUUUUUUUUUACAAUUUGACCCAAGAUUUUCUAAAUUUUCCCCGGCGGUGCCUAA	0.846	UUUUCUAAAUUUUCCCCGGCGGUGCCUA	UAGGCGCCGCCGAGAACAAGUGAAGAUAA
Chromosome_8_42246a-226	AGGCCAUUUGAAUGGUCCAGUUCAAUUCCGGUCCAAAAAUGGAUGGAUGAGAUUAAAAAGGAGUAAAACUGACCAAUCAAGACGGCCC	0.846	GAGAUUAAAAAGGAGUAAAACUGACCAAUC	UGGUCCAGUUCAAUUCCGGU
Chromosome_1_19163a-355	UAAGCCUUAAAGACCUCUAAAUUUCAAAAAUGACAAAAUAAAAAAUUCGUCAAGCUUUUUUUUUUUUGUUGUAAAACUCCCGGGGGUUUUUUAGGCUUU	0.846	UUUUUUUUUUUUGUUGUA	AAUUUCAAAAAUGACAAAAUAAAAAAU
com_Chromosome_5_52527b-28	AGGUCGUGGUCUAAAUUUCAAUGAAAACGCGAUUCGCGCAAAAUAAAAUUGCGCAGGUUCGAUACGUGAAAUGCUGAUCGCGAUCC	0.846	UUGCGCAGGUUCGAUACGUGAAAUGC	AAAUUUCAAUGAAAACGCGAUUCGCGCAAA
com_Chromosome_3_17088b-28	AGCUUCCAAGAUUUGGUACAAUUUAUAUCGUAUUCAAUUCCUUUUUUAACUGACAAAUUGAAUGAAUGAUAUGGAUUACACCGGAGAAUGGAUCAGCG	0.846	AUUGAAUGAAUGAUAUGGAUUACACCGGA	UGGUACAAUUUAUAUCGUAUUCAAUUC
Chromosome_1_37170a-206	CGAAAUUGGGGAGGAGGUGGGGUGUCGCCACAACAUGCGAUGUGGACAACCGCAUCACAUGUCGUGGCCAAAUAGUACCGACUCAAACUAGCAAUGUUCA	0.846	ACCGCAUCACAUGUCGUGGCCA	GGUGUCGCCACAACAUGCGAUGUGGA
com_Chromosome_3_68403b-85	AGUGGCUGGAACUGUACUGGUCGAACGGAAUUGACCCGCAUCGCUAAACUUACCAAUUCCUUCAAACAAUCGUCCUUGCAAGUCGGUUUCAGCUGCA	0.844	AUUCCUUCAAACAAUCGUCCUUGCAAGUCG	UACUGGUCGAACGGAAUUG
Chromosome_5_18971a-324	AAUAUCUAUUUCAGACCAAGCAUUGAUGCCAAUUUUAUUUGUUUUUUGGAGUAUGCGUUGAAUUACAUGGCAUCAAUGCUUGGUCUGAAUCAAUAUA	0.844	UUACAUGGCAUCAAUGCUUGG	CAAGCAUUGAUGCCAAUUUUAUUUGUU
Chromosome_8_17289a-158	CGACCAGUUUCGAACCCAGGAACCCAAAUUCGAACAAAAAGUCGAAAAUCCAAAUUUUCAACUUUUCGUCCGAAUUCGGAUCCGGGGUUCGAAAUUAGUCA	0.844	UUCAACUUUUCGUCCGAAUUCGG	CCCAAAUUCGAACAAAAAGUCGAAA
com_Chromosome_2_54792b-35	AGGAGGUGGUGAAAACGGUAGACAACAUCAUCCAGUGGAUGUUUUCUACCGUUUUUUCCAACGUUUG	0.844	AUGUUUUCUACCGUUUUUUCCAACGUU	AGGUGGUGAAAACGGUAGACAACAUC
com_Chromosome_4_35642b-56	UCAGUCUGUACCCAAUGUCCUAAUUUGUAAGUCCACCCAAUUACCCUGAGGGGCUGCUAGAUCUCUGCGUUGGGUCAGUCUGC	0.844	GGCUGCUAGAUCUCUGCGUUGGG	CCAAUGUCCUAAUUUGUAAGUCC
com_Chromosome_7_33583b-216	CCAAAGCCCGGCACCGGUGGCCAAUGAGUCGCCCAUUGAUGCGAUAAUGCCAAUGUCCUCGGGACUUAAAUUUGCCGUCGAAGUGCCUUCAUUUGA	0.844	AUGUCCUCGGGACUUAAAUUUGCCGUCGA	GGUGGCCAAUGAGUCGCCCAUUGA
com_Chromosome_7_46678b-20	CGAAAAUAGCAAUUAGCCGACUAAUCAGGGUGGGUGCCAUUUCCGUGUCCUAAUUAGGCUUAAAAGGCAUUUGUUUGGUUUUUGUCGGUUAAUUUUUCC	0.844	UAAAAGGCAUUUGUUUGGUUU	AAUCAGGGUGGGUGCCAUUUC
com_Chromosome_6_38108b-100	CGCCUCCCCUGCCCCGUUCAAUUGACUCUGUGCUGUACAAAUGGGCAAACACACAGCCAAAGAGUGUGGCAGCGGUUCAGUUGGACAGCGGCGGAAAGGCA	0.844	AGUGUGGCAGCGGUUCAGUUGGACAG	CGUUCAAUUGACUCUGUGCUGUACA
com_Chromosome_7_28854b-109	UAUUGGACUCAUAAAGUGCACUAGAGCCAAAAAAACACUAUUGAUUUGGAAAAAAAUGGCUCUACUGCAGUUUACGCGUCCAAUC	0.844	GCUCUACUGCAGUUUACGCGUCCAAU	UAUUGGACUCAUAAAGUGCACUAGAGC
com_Chromosome_8_44825b-17	UGUGCCUAACUUAAACCUGGUUAGUUUUUCAUAUUUGACUUGGAUUUUCUGGAUAAAAGUCCAUGUCCAUGAAAAAUCUAGGCCUGGUUCCAUGGUACA	0.844	AGUCCAUGUCCAUGAAAAAUCUAGGC	UUAGUUUUUCAUAUUUGACUUGGAUUU
com_Chromosome_2_19333b-103	UCAUUUCCACAAGUCGGACAGUGUAUUUCUGAGCAUUGGAUUGCCCCUCCCUCAAGGCAUGUGCAGUUUCGGCACGGUCCGUCUUUGAAUUGC	0.844	UGCAGUUUCGGCACGGUCCGUC	UCGGACAGUGUAUUUCUGAGCAUUGGA
Chromosome_1_55769a-154	GCUCUCAUUUUAGUGUGUUGAUCGCCAUAAUCAGCGCGCUGGACAGCGCUGUUCUGCGACAACGGCGCAUUGUUAAGGCGGGAAAUGCACCGAAAUCGGAGC	0.844	AACGGCGCAUUGUUAAGGCGGGAAAUG	GUUGAUCGCCAUAAUCAGCGCGCUGG
Chromosome_6_6486a-241	CUUCGUUAUGUCUCAAGAAAGUUAUGACCAAAAAUGAUGUGUGAAAAACAUUGUUUUUUUGAGCUUGACACCAUAACUUUUUUGAAACUUUACGAAU	0.844	UUUUUUUGAGCUUGACACCAUAACUUUUU	AAAGUUAUGACCAAAAAUG
com_Chromosome_6_10326b-115	UUUAAGCGCACUGACAUGAAAAUGAUGAGAAAAAUGAAGCCAACAUUUGUUUAUUUGGCUAUCAUUGGAUCAUUUUCAACAAUUUUGUGCUUAAU	0.844	UUUGGCUAUCAUUGGAUCAUUUUC	AAAAUGAUGAGAAAAAUGAAGCCAACA
com_Chromosome_9_7304b-250	AUCCAUUCUCAAAGUUCUUUGCUGUUUCGCUUUUUGCUCUCCAACCAACAAAAAUGUCCGGACGAGGAAAGGGCGGAAAAGCGAAGACGGAGGACGGAA	0.844	ACGAGGAAAGGGCGGAAAAGCGAAGA	AAGUUCUUUGCUGUUUCGCUUUUUGCUCUC
Chromosome_9_4281a-221	CCAAUUUUGACAAAUCUCUUACCCGAACUCGAGUGAAAUAGAAAACUAAGUUUUUCGGAGUUUGCUUUUUUGCUUGAAUUUAGGUUAGACAUUCAAAAUUGG	0.844	UGCUUUUUUGCUUGAAUUUAGGUU	ACCCGAACUCGAGUGAAAUAGAA
com_Chromosome_7_31487b-73	AGGUGAGUUUUAUUAGACAGUUUCUAUGCAUUAAAAAUGAGAAUUUUAAACCAUUUAAUCAUGUUAAUUAGAAGCUGUCUUACAUUUCACCC	0.844	UGUUAAUUAGAAGCUGUCUUA	UUUAUUAGACAGUUUCUAUGCAUUAAAA
com_Chromosome_8_34287b-221	GACCUCUUCGGUUGCCCAACCCGAAAUUUUUUUAAGACUAUGGGCCUGGAUCAGAGGCCCGUAUUCGGAAAAAAAAUUUCAGGGGGCGGCACCCGUAGUGUU	0.844	CCGUAUUCGGAAAAAAAAUUUCAGGG	CGAAAUUUUUUUAAGACUAUGGGC
Chromosome_8_39762a-351	UGAAAGUGGCAAUCAUUCGCCAGUCUAUGGCCAAAUUAUGCUUUAGGGCGAAUGAUUGGCAUUUUUC	0.844	UUUAGGGCGAAUGAUUGGCAUUUUU	AAAGUGGCAAUCAUUCGCCAGUCUAUGGC
com_Chromosome_2_57343b-398	GGCUGUUUUUUGUUCCGCAUCUCCGACAUCGUCGCCUACAGCAGCAUCUGCUGCUGUUGCAAGCGACAGACGUACAGGGACCCGCCACGUGAAGCCGCA	0.844	UGUUGCAAGCGACAGACGUACAGGGACCCG	CAUCUCCGACAUCGUCGCCUACAGC
Chromosome_2_4552a-323	UGUAUCCCGACUCGUGUUAUACUGUACACGACAGUAAUUUUUUUUUCAAAUCGCAGCACGAGUUGUGUAAUUUAAACCAGUGUAGUACGAGUCAGGGUACC	0.844	UGUAGUACGAGUCAGGGUA	AUCCCGACUCGUGUUAUAC
Chromosome_4_65641a-21	AAGUUGUGUUUGAUCACUACUCUGAAACCAGAACAUUUAUGAUAAAUCAGGAACAUUUCUAUUUUAUCAAAUUUGGACAGGGUUUGGAUCGGACAAACUC	0.844	UAUCAAAUUUGGACAGGGU	CUACUCUGAAACCAGAACAUUUAUGAUAA
com_Chromosome_6_18634b-150	AAUGUUGGUGAUUUCGGUCCAAUAAAUGGAGAAACUGAUCAAAAAAGUUUUGAUCAGGACACCAAAAAUUAUCGGAUAAGGAAUCAUUAGUAUA	0.844	UCGGAUAAGGAAUCAUUAGUAU	AAUGUUGGUGAUUUCGGUCCAA
com_Chromosome_5_33874b-232	UGGUACAAUGGGCAGCUGAGUGACGACAAAUUGUUCCGUUUCAGUCUCAUGCGAACCGCGAGACGGUCCCUCGUCGCACUACGGACUUGGUCCGUUUAUCG	0.844	CGAGACGGUCCCUCGUCGCACUACGGACU	GCUGAGUGACGACAAAUUGUUCCGUUUCAG
Chromosome_2_26758a-180	GAUUUGCCGGCAAUGGUCGAAAAGUCCUUAAACAUUAGUGGCCAACCAUUUCUUUAUUACGUUGGCCAUAGCCAAGGGACUUCGAUUAUUUUCGCCAAAUU	0.844	UGGCCAUAGCCAAGGGACUUCGA	CGAAAAGUCCUUAAACAUUAGUGGCCAA
Chromosome_6_58923a-309	UUGAAUUUCACGAAAAAUUUGAAGCCCCCCCCCCUCGCUCGCAAAGGGCCCAGAGAGGGGGGGGGGAGUGGAAAUUUUCUUAACAAAUUCAU	0.844	GGGGGGGAGUGGAAAUUUUCUUAACAA	ACGAAAAAUUUGAAGCCCCCCCCC
Chromosome_8_30302a-343	AUGGUCCAUGGUUAGAAUGUUUGAAAACCCUUGACUAAGGAGAAAAAAGUUGCCCUUGGACAAGGGAUUUUCCUCAAAUGUUUUGUACCCACGCCAA	0.844	GACAAGGGAUUUUCCUCAAAUGUUUU	AAUGUUUGAAAACCCUUGACUA
Chromosome_7_41132a-259	CUGUGUUCUGUGUUUUGGGAUUUGUUUUGUCAGUGUGCGCGUACUCCGAGCCCAAAAGUGUCCAUACUGGCCUAACAAAUUCUGGAGCACUUUGCACAA	0.844	CCAUACUGGCCUAACAAAUUCUGGAG	UUGGGAUUUGUUUUGUCAGUGUGC
Chromosome_2_23069a-227	GGGGGGUGGGGGAGGACAAUAUUUAGCAAUUAAUACAUUCAAAUACCCAACCUACGAUUUUAACAUGCCAUUUGAAAUUGCAAUAGCCUCCCCGUCCCCU	0.844	AAAUUGCAAUAGCCUCCC	GGAGGACAAUAUUUAGCAAUUAA
com_Chromosome_7_21467b-195	UAGCAUUGCUACAUUAGGUUAUAAGCUAUUGUAGCAUGGGGUGUUAAAAGAAGUGUAGCAUCACUACAUUAGGUUAUAAGCUAUUGUAGCAUGGGGUGUUA	0.844	CAUCACUACAUUAGGUUAUAAGC	GUUAUAAGCUAUUGUAGCAUGGGGUGU
Chromosome_6_40661a-257	GGGUGUACCCCAAAAUCUCGUCACCAAAAUUCACCGAGACAAAAUCACGCCCACGAAAUUGUUUUUAUAAGAAAAUUGGCGGCGAGAUUUUGGGUGUUCCCA	0.844	UUUAUAAGAAAAUUGGCGGCGAGAUU	UCUCGUCACCAAAAUUCACCGAGA
Chromosome_1_34616a-218	AAGACAUAUUUAAUUUAUUAAUGAGUUUUUGCCAAUGUUUGAUUUUGAUUUUGAUCACAAGCAUUGGCAGAAGAACAUUUAUAAAUUAAAAUUUUGUUUA	0.844	CAAGCAUUGGCAGAAGAACAUUUAUA	AUUAAUGAGUUUUUGCCAAUGUUUGA
com_Chromosome_6_62940b-33	CUAUUUCGGGGGUUUUUGUGCCUAUUGUGCCUAUUUUAGGAUUUUCGAAAAAAUCCUUAACAAAAAUGCAAUAAAAACGAAAAAUACACCCCUAAGAAAUGA	0.844
com_Chromosome_3_36682b-101	CGGUUUUUCAGAGAUAGUCGGUCGGUAAAUCUACCGGUCACAAAAAAGGCCGGUAAAUUUUACCGUGCCGCUCACCACUUGUUUAAUCUCUAAAUAAACCG	0.844	CCGGUAAAUUUUACCGUGCCGCU	UCGGUCGGUAAAUCUACCGGUC
Chromosome_5_23981a-306	AUUAGGGAUUUUCAGGGUCUGAGAAUACCGAAGCAUUGGUGAUUUUCAGUAAGAAUUAGAUUCUCCGACCCAGAAAACCCCUAAA	0.844	UAAGAAUUAGAUUCUCCGACCCAGAA	UCAGGGUCUGAGAAUACCGAAGCAUUGG
Chromosome_2_39703a-290	GUUUCACUCUUUUUUCUAACGAAUUUUUAUUUUAUAAUUUAAUGAGUUUAUAAACUAAAUUAAGGCUAUUUAAAUUAUAUAAUAUGGAGAGAAGAGGAGAG	0.844	UUUAAAUUAUAUAAUAUGGAG	UCUAACGAAUUUUUAUUUUAUAAUUUAAU
Chromosome_4_44029a-364	UUGGUAUCAUAUGUAGGCAUCAUAUACAGGAAUCAUAUCAUAUGUAGUCAUUUGAAUUGAAACAGCCCAAAACUGAUAUGACACUCGCAUGUGAUACCAU	0.844	ACUGAUAUGACACUCGCAUGUGAUACCA	UUGGUAUCAUAUGUAGGCAUCAUAUACAGG
Chromosome_4_18818a-234	CGACGGUACGGAGCUGCUCUACUGCGGUACGUUUGUGAGACAAAAUAAAAGUUUCUGUGCACAACGCUAUGUUUUAGACACGGACUCCAUUUACUACGUCA	0.844	UGUGCACAACGCUAUGUUUUAGAC	UCUACUGCGGUACGUUUGUGAGACAA
com_Chromosome_5_59480b-160	GAAUGGAGGCGGAAACAUUUGAAAUUGGUGCCGGGCAUUGGCCAUUGUUAAGCAUGGUCAAAAGCACUAAUGAUCAUUUGUUGGCUCGCCCCAUUA	0.844	UGGUCAAAAGCACUAAUGAUCAUU	UUGAAAUUGGUGCCGGGCAUUGGCCAU
Chromosome_3_83437a-382	AGAAUCCUGGACCUGAAUCCGAACAAAAAGUUGAAAAUGCAGAAUUCUCGAAUUUUGUAUUUUAUUCGAAUUCGGGUCCAGAAUUCG	0.844	UAUUUUAUUCGAAUUCGGGUC	ACCUGAAUCCGAACAAAAAGUUGAAAAUGC
com_Chromosome_9_21209b-14	CGCACCCUUUCCCCCGCCCCUUCCUUUCUUUGAAUAUACGCAAUUUUGAGCAAAAUUUGCCUAAUGAAUUAAAAAGAAAAGAAAUUAAUGGGGGUGGGUGUG	0.844	AAGAAAAGAAAUUAAUGGGGGUGGGUGU	CGCACCCUUUCCCCCGCCCCUUCCUUUCU
Chromosome_8_8752a-296	AGGGAGGGUUGGGGAAAUUUUUGAGAAUUUUGACACCUCAUAAAAAUGUUUUAUAGAAUUGUGGAAAUUCGGCAACGACCCCCCCCCCCCUCCCG	0.844	UAGAAUUGUGGAAAUUCGGCAACGA	UUUGAGAAUUUUGACACCUCAUA
Chromosome_2_34828a-354	UAUGGAGAAAUUGCAAAUGCACAUUAAGGAGGUCAAGUCAGGUAAUGCAACAAUGAUUUAUCUUCUGUAAUUAUUGUAAUUUCUCUAUU	0.844	AAUGAUUUAUCUUCUGUAAUUAUU	AGGAGGUCAAGUCAGGU
Chromosome_6_46445a-346	AGUCGGGAUUUCGGGAUUGGCCAGUAGUUAAAGACCGGUCGGCCCGGUCUUUAACUACUUUGGCCAAAACCAAAUUUUCCGGCA	0.844	GGUCUUUAACUACUUUGGCCA	GGCCAGUAGUUAAAGACCG
Chromosome_8_45784a-227	AAAAAUUUCGGUUGACGCCCCCCCCCCUUUUUCAUGUAUGUUUUUGAGAGGAAAUCUUAGAAAUGGGGGGGGGGGUGUAUAAACUGAAAUUUUC	0.844	AAAUGGGGGGGGGGGUGUAU	ACGCCCCCCCCCCUUUUUCAUGUAUGUUUU
com_Chromosome_5_32146b-162	AAAGUGCUAAUUAAUUUCGCUAAUGAUUGCUUUCCGUCCGAUUUGAGGGGGAAAUGCUCGUCGAAUUGGAUGCCGAACGCAUCACCGGCACUUG	0.844	UCGAAUUGGAUGCCGAACGCAUC	AUUGCUUUCCGUCCGAUUUGAG
Chromosome_7_46641a-365	UGGGGGUCGGUAUAGUUAAGUUUUUCCUUGUUUAUGAUUGACAAAAAUUAUUUGUCAAGAGUUGUGGGCGAAAACAGCUUGCCAGACUAGACCGACCCCCU	0.844	UUUGUCAAGAGUUGUGGGCGA	UUCCUUGUUUAUGAUUGACAAAA
com_Chromosome_5_48875b-104	AGAAAUUGGUAAGACGGUUAGUCGGUAAUUGAUCAAUUAAAAACAUUUUCAGGGUGUUUUUGGUACGGUCAUUCUCCCCACUGACCAUUUUCUACCGUUUCC	0.844	AGGGUGUUUUUGGUACGGUC	AUCAAUUAAAAACAUUUU
Chromosome_4_17227a-380	CGCCUCGACACGAAUUGGCUGCUCGGUCCCGAUAAUAGCCGAGAUCUCGACACGAGAUCUCGGCUAUUAUCGGUUCGAGAUCCCGGUCUCUGUCGUGUGGUG	0.844	UCUCGGCUAUUAUCGGUUCGAG	UGCUCGGUCCCGAUAAUAGCCGAGAU
Chromosome_9_146a-181	AUGCGAAUGAUUGGAAGAGAGAGGGGAUUUAAUCUUGAGCAUCGGCAUAUAGCGCACGGAGCUCAACAACAUCCCCCAAAAUUCUGUUCUUCAUCAGCAG	0.844	UCCCCCAAAAUUCUGUUCUUCAUCAGCA	AUGCGAAUGAUUGGAAGAGAGAGGGGA
Chromosome_5_10744a-299	ACCAAUUUCAGCUCUGGAAAAAGAGGAAAAAAUACAAAAGUUGUCCCAACUAGGGCUCCAAUUUAUAGUUUUUUCACUAUUUUUUCCUGAGCUCCCCGUGGC	0.842	UUAUAGUUUUUUCACUAUUUUUUC	AAAAGAGGAAAAAAUACAAAAGU
Chromosome_1_23592a-151	AUGAUCACUCUCUAUUUGGGUAAAAGAUUUAUCUGAUCAGUAUAAAAAGUUUGAUUAGCAUGAAUUUUUUCAGAAUUUUUGGCCCACAAAUAAAGUGAUCAU	0.842	AUGAAUUUUUUCAGAAUUUUUGGCCCAC	GGGUAAAAGAUUUAUC
Chromosome_7_11330a-251	GGCUUGGAUCCAGACCUGAACCUGGGUUUUCUUGAAAUUUGUUUUAAAAAGCAAACAAAUGUUUGAAAAAACAGGUUCUAGUCGGUUUUAUGCG	0.842	AAAAACAGGUUCUAGUCG	AGACCUGAACCUGGGUUUU
Chromosome_5_50380a-316	UUUCCUAUAAUACAGUACUCCAUUGGUAAGGACUCCCCUAAAAUACAAAUAUUUUGGAGGGAAUUGAAAUAAACACGCCCCGGAGCUUGUAUUACAGGAAU	0.842	UAUUUUGGAGGGAAUUG	AGGACUCCCCUAAAAUAC
com_Chromosome_5_3636b-158	UUUGUUUGGUCCAUUUAAAAAAGUCCGUCAAUUUUCUCUUAAUUUAGCUAAUUAUUAAGAGAAAGUUAUGGACUUUCCAUUCUCUAUGAUUAACAAU	0.842	UAAGAGAAAGUUAUGGACUUUCC	AUUUAAAAAAGUCCGUCAAUUUUCUCUUAA
com_Chromosome_3_7324b-84	UAAAUGUUUCAAUUUUGUUUUUAGCCUAGUACGGAGCUAUCAAGAACAUAUGAUUUUGAUGCACAGGGCAAUGACACCAAUUGAAGCAUUUU	0.842	UGCACAGGGCAAUGACACCAAUUG	AAUUUUGUUUUUAGCCUAGUACGGAGCUA
com_Chromosome_8_27074b-218	AUAUUGCAGAAUUGUACUCCCGACGAAAAAUAGCUUGGCUGCGGAUCCGAACCCAAGGAAAAUGAAAUUUAUUUUUUGUCGGGACCAAAAUUCAGCUGUAU	0.842	AAGGAAAAUGAAAUUUAUUUUUUGUCGGG	CGACGAAAAAUAGCUUGG
com_Chromosome_7_25933b-119	AUUGAAAACUUAACAGUGUAAAAAUUCCCCGCUCCCCGUCGGGGAACGCAUUUCGAGGGGGGGGGGGUUGUUUUAUUCUGUUUUAUUCAUUCAAA	0.842	GGGGGGGGGGGUUGUUUUAUUCUGU	CAGUGUAAAAAUUCCCCGCUCCCCG
com_Chromosome_3_50299b-154	AUCCUCAGGAUUCAUUGCACCAGCGAGCGCAUGAGAAAGGCUACCAUCGUGGUCAGCUUGCUGUUGUGUUGAAAGUUGUGACGAC	0.842	AGCUUGCUGUUGUGUUGAAAG	UCAUUGCACCAGCGAGCG
Chromosome_4_48114a-309	AAACUGAAACAUAUGAUACAUAUUUUCCCGAAUUUAUCUGGCGUCAGCAAUUUGGUGAUCGUGAGAAUGUGUUUUAUAAUUUUUGGUUG	0.842	UGAUCGUGAGAAUGUGUUUUAUA	AUAUGAUACAUAUUUUCCCGAAUUUAU
Chromosome_4_40482a-227	CACAUUUAUAGGCAUUUGAAAAGUAUGUUAAAAGUACGCCCUGAACUAGAAAAGUACUCUUUUCAUAUUUAUUUUAGGUGCCUAUUCAAAUGUC	0.842	CUCUUUUCAUAUUUAUUUUAGGUG	UUUGAAAAGUAUGUUAAAAGUA
Chromosome_6_3830a-331	AAAUUGAGCACAUCGUAUUUCUUUGGUACUUUCAGCAUGUUAUCUGUUAUCACUUGGUGUAUAACUGUUGAAGGGCCAAAGCAAUUCGGUGUCCACAAUUU	0.842	UAACUGUUGAAGGGCCAAAGC	CUUUGGUACUUUCAGCAUGUUAU
com_Chromosome_8_45625b-41	CGGUGCAGUGCAGCAACACCGCACCGGGACCCGACAACAUCCGCUACGCGGUGUGGAAAAGGUUUGGCCCGGCUGCCAUAUGCUCACUGACAUUU	0.842	GUUUGGCCCGGCUGCCAUAUG	CGCACCGGGACCCGACAA
Chromosome_2_48997a-391	GUGUAAAGGGGAGGAAGUAGGUGCGCAAAAUCAUCGGCACUGAAAAGUCGAGCCAAUAUCCCAAUCAGUGAUUUUGCGCACCUACUUCCUCCCCUUUACAC	0.842	AUUUUGCGCACCUACUUCCUC	GGAAGUAGGUGCGCAAAAUCA
com_Chromosome_3_27207b-58	CGAAGUGUUGCCGAACAUUUGCUUCGCCAAGUUCCAUCUUAACCCAAAUAAAUAUUAUUUAAAAUGGAACUCGUCAAGGAGCGGUCGUCGCAACAAAUUCU	0.842	AAAAUGGAACUCGUCAAGGAGCGGU	UGCUUCGCCAAGUUCCAUCUUAA
com_Chromosome_3_18581b-127	GUAAAUUUAAGGAUUUUUUUUUAAUGUAGGAAUAUAAAUUUUGUGUAUUUUAAGGUAUUCGAAAUUUCUUUCUUCCUGACAAAAAUCCUUAAAUUUGU	0.842	CGAAAUUUCUUUCUUCCUGACAAA	UGUAGGAAUAUAAAUUUUGUG
com_Chromosome_1_10661b-189	AAAAGCCGCAAUUUGAGCCAAAAUGUCAUCGAAUGGAUCAGCAUCGCGGAAAGGGCGACGACGAUCCAUUCGAUGACAUUUUAGCUCAAAUUCCCGCUUUU	0.842	UCCAUUCGAUGACAUUUUAGC	CCAAAAUGUCAUCGAAUGGAU
com_Chromosome_2_73489b-89	CAGCAAAUAUAUACCUAAAAUUAAAAAACAAUUUUUUUGGCGGUGCCUAUAGGCGCCAACGAAAAAAUAUUUGAAAUUUUGAGUGACAUUUGUUA	0.842	AGGCGCCAACGAAAAAAUAUUUG	AAAAACAAUUUUUUUGGCGGUGCCU
com_Chromosome_7_45019b-80	AGAGAUUGUUUGAUUAGCUUCUGAUCAACAAGGAACAAGAAAUCGAUCAGAAAGAUGAUUUUGGAAAAGUUCUGAUCAGAGGACUGAUCAAUUAGUCUUA	0.842	UGAUCAGAGGACUGAUCAAUU	UUUGAUUAGCUUCUGAUCAA
Chromosome_7_16832a-415	CAAUAGGGUCGUUUUACGUUUCUAAUUUUUUCGAGGAUUUCAAGCCUGAAAAAAUGGAUCACAAAAAGCACGACCCUAUUU	0.842	AAAAUGGAUCACAAAAAGCACGACCCUAU	AGGGUCGUUUUACGUUUCUAAUUUUUU
Chromosome_5_40174a-379	GAGAAAAGGGACGGACUAACAAUCAGAUGAAAACGAACUAAAAUCAUCUGUUUGUUUUCAUUUUGAUCAGUUGUAGCACGCCAUCCAUUUUCUG	0.842	UUGUUUUCAUUUUGAUCAGUUGUAGCACG	ACUAACAAUCAGAUGAAAACGAAC
Chromosome_5_36820a-334	CGAUUUGCACAGUUGGAAGAGUCGUCUGACCUGCACGUCCCCCCGGGGGUGGUAGCGCGUGUUGUUCAACGCCUCUUCAGCGAUGUUUCU	0.842	GUGUUGUUCAACGCCUCUUCA	AAGAGUCGUCUGACCUGCACGU
com_Chromosome_1_57269b-195	GUGUGCCCAUUUUCGGGAAGAAAGAGAAAUGUGUGGCUUAAAAACGGUUUAUUGCCUUUAAACGCUUAAAAAACCCAUUCGCUUUCUUUAAAUGGGCACAC	0.842	UCUUUAAAUGGGCACA	GUGCCCAUUUUCGGGAAGAA
com_Chromosome_2_89047b-140	AUUGGUGGAGUUUCAAAAAGAUUAUUAACAAAAAAAUUUGUUUGGAAACCAGUUUUUUGAAGUUUUUUUGGGCCUAACUUUUUGAAACUUAACCAAA	0.842	UUUUUUUGGGCCUAACUUUUUGAAA	UCAAAAAGAUUAUUAACAAAAAAAUU
Chromosome_9_21240a-204	CUUUUAUGUCGAAGAACAGUUGCUCAAAAUAGUCCUGGCUGACCAAAAAGUCAGAUUUUGGCUUAUUUUGGCAAUAUUUGACAUAAAAA	0.842	AGAUUUUGGCUUAUUUUGGCAAUAUU	AGUUGCUCAAAAUAGUCCUGGCUGA
com_Chromosome_1_61221b-188	UCGUCGCCGCCGCCGCCUUUUAGAAUUGGGGAAAAUUUGUAAAAAAAAAAUAUACAAAUCAAACCCCCCCCCCCCACAUUUUUUGCACUGGUCCGGUGACGC	0.842	CAAAUCAAACCCCCCCCCCCCACAUUUU	AAUUGGGGAAAAUUUGUA
com_Chromosome_5_7825b-101	AGCCUCACAUCUGCGAGCCCUGGUUUUAGAUAAUGAAAAUAUUGAAAUUUAAUAUAACCUAUUUACUAAAAUCUGUCGCAGGCGAGGCG	0.842	UAAAAUCUGUCGCAGGCG	ACAUCUGCGAGCCCUGGUUUUAG
com_Chromosome_8_26004b-36	CGGUGUUAGCCCCGCGUCACCCCGCUCAAAAAUUCUGUCCGCCUGCGUGUGUAAUUUUGCGGGGACAGAACAGGCGCGGGGAUGGGGGGAGGAAUCA	0.842	CGGGGACAGAACAGGCGCGGGGA	CACCCCGCUCAAAAAUUCUGUCCGCCUG
com_Chromosome_8_11406b-44	UGGGGCAGGAGGACAACAACGUCCGUUUCAACUAUCCGACGAAGAACUUCCGGAUAACGAAGAAGGGCGAGAUAUUCACUGUGCCCUU	0.842	UUCCGGAUAACGAAGAAGGGCGAG	AACAACGUCCGUUUCAACUAUCCGACGAAG
com_Chromosome_7_40152b-192	AUGGAUGAAGCGAUGGAAUACGGGCCAAAGCCACCCGAAUCGGUGAAUUUGGUCUAAAUUUCAUGCAUUUUUAAAAUAACAAUAAAUCCAG	0.842	UGGUCUAAAUUUCAUGCAUUUU	AAGCGAUGGAAUACGGGCCAAA
com_Chromosome_7_7158b-122	UUGGGAAAAUAAUUAAAAAAUACCAAUUAGAGAGUUUCAGCGGGGGUAUAUCCCCCGCCCCCUAAAACUUUCUAAUUUUGUCAUUUCUCCCAC	0.842	CCCGCCCCCUAAAACUUUCUAAUUUUGU	CAAUUAGAGAGUUUCAGCGGGGG
com_Chromosome_7_10282b-168	UGUUCAGUUUUCAAUAGCACUAAUCAGCCGUGGAUCACUGAUCAGAGAUCACUCUCGUCACUGACCUAUUUGCUGAUUGAAUUUGAUCACUGCACU	0.842	UCGUCACUGACCUAUUUGCUGAUUGAAUUU	UAAUCAGCCGUGGAUCACUGAUCAGA
Chromosome_5_54573a-384	UGAGAAGCGACAAACGCCGAUGGGUAAGCCUUAGAAUUUUUUGGAAUACUAAAAAAUUAAUUAAUUUAAGGCUUUGUCAUUGGCUCAUUUCCUGCUAUUUCU	0.842	AUUAAUUAAUUUAAGGCUUUGUCAUUGGC	CGAUGGGUAAGCCUUAGAAUUU
com_Chromosome_4_26922b-162	UGGGACAUUCAAAAAAAGUGCGAUUUUGACCCAUUUUUCGAACACAGUUCGAAAAGUUCUGAACCGAUCGAAACCGCACUAUUUUUCCUUAUAGCCCU	0.842	AAGUUCUGAACCGAUCGAAACCGCACUAUU	AGUGCGAUUUUGACCCAUUUUU
Chromosome_3_47609a-294	UGUGUAUUUGCAGGUUUUCAUUUAUUUGGUAUGAAAAUUUUUGGACAAAAUCUGUUUAGAAAUAACUAUUACCAUAUAUUAAACAAACCUUGCAAAGACGCG	0.842	CAAACCUUGCAAAGACGC	UGUGUAUUUGCAGGUUUU
Chromosome_8_43645a-134	CUGACGUUGAAGAUGCUUGUGACAGCUGAUGGCAACUCUCUGGGCGAGGGCUAGGCCAAUUCUCAUUGCCGACAGCCGUUAAAAAAUCUUAUUUUUUGUCAA	0.842	UCAUUGCCGACAGCCGUUA	CUUGUGACAGCUGAUGGCAACUCUCUGGG
com_Chromosome_3_2610b-159	UGGUCGAAGAGGUAGGACGAUGGGAUCAUGUAGGCCUGUUCAAGUGGAUGGGUUAUGAAUUAGUGACACUUCCCAAUCAAUAGACCUCUGCCU	0.842	UGGGUUAUGAAUUAGUGACACUUCCCAAUC	UGGGAUCAUGUAGGCCUGUU
Chromosome_9_13497a-236	UGGGGGUGUACAAGGUGGUCAAUUGCAAAUUCUUGGUUAAUUAUUACAAAUUCUCAAAUAACAACAACCGAAUGGCAUGCAUUUUGCCACCCCCCCCCCCA	0.842	AUUUUGCCACCCCCCCCCCC	GGGGUGUACAAGGUGGUCAAUU
Chromosome_8_44055a-387	CCCCCGGGGGGACGGACGGACACACAAUUUUGAAUUGGGAUUUGGGGGGAUUACACCACUCAGACCACAAUAAAUUGUGAUUGUCCCCCCUCCCCGGGGA	0.842	AGACCACAAUAAAUUGUGAUUGUCCCC	ACGGACACACAAUUUUGAAUUGGGAUUUG
Chromosome_7_24817a-389	UCUAGCUCAAUGCUCGACUGAUGCAAAAACUAUUUGGAGAGAAGUAUCAUUAUAAAAAUAAAACCAAAUAAAUAAAAUUUGCAGGGGUCAGACAGAGCUAGA	0.842	UUGCAGGGGUCAGACAGAGCUAGA	UAGCUCAAUGCUCGACUGAUGCAAAA
com_Chromosome_1_52286b-199	GAGGCGCUUACCGGUUUUUCAAUCCCGUUUCGGGAUUCAAAUCCUGGCAAAAACGGGAUUGAAUCCCGGUAAUCCUA	0.842	CUGGCAAAAACGGGAUUGAAUCCC	UUUCAAUCCCGUUUCGGGA
com_Chromosome_4_8400b-206	AAAAAAUUUCGUCAAGUUUGAACAAAAUUUUGGCCAAAAGUACUCAAUUGGGUUUAAUACAUUUUUGGUCAUGACUUAUUUAAAAUUUGGCCAAAUUUUUU	0.842	AUUUGGCCAAAUUUUU	AAAAUUUCGUCAAGUU
com_Chromosome_7_31870b-73	UGCUGUUUUUCUGGGUCAACAAUAUAAAUGUUGGAGUGUCCAACGCGAUGGACGUUUUGGAUACGUAUCAGAACAUUAGGGACUUUGACUCGCUUUACGGUU	0.842	UUGGAUACGUAUCAGAACAUUAGGGACUUU	UAAAUGUUGGAGUGUCCAACG
com_Chromosome_1_38323b-184	CGGUUUUUAGCAGUUAAAAUUUUAUCCCCCUUAUAAGUAACAAAAAUUAAUUUAAUUAAAGAACUUAUAAGCAGGGCCCGGAUUUUUAUGUGCUAAAAAUCC	0.842	UUAUAAGCAGGGCCCGGAUUU	AAUUUUAUCCCCCUUAUAAG
com_Chromosome_3_89173b-234	AGUGAUGCCGUGCCAUUUUGUUUUUGAUGUGAUGUGACGUGCCAAUGAAUGACACAUUGCCCCAUUCACUCAACGAACAUUGGGAUGGCAUCACA	0.842	CAUUGCCCCAUUCACUCAACGAACAUUG	UUGUUUUUGAUGUGAUGUG
Chromosome_6_14966a-386	UUAGAGUUUGUCGAUUAUUGGCUCGGCGUCCACAGUUUGGGCGUUAAGUAAGUUCGUCAAACUCUAC	0.842	GCGUUAAGUAAGUUCGUCAAACUCUA	AGAGUUUGUCGAUUAUUGGCUCGGCGUCC
Chromosome_7_27149a-223	AGCGCUGACAAAUUGGAGGAGCGCGAAGUGCGUGUGUUGUUCACCACCUCGCGCAUCAACACGCGCACUUACGUGCCCUUCAUCAAAGAGUGCG	0.842	ACACGCGCACUUACGUGCCCUUCAU	GGAGGAGCGCGAAGUGCGUGUGUUG
com_Chromosome_1_57966b-59	AUCACGAAUUUACCAUCCAUUUUGGUUUUUGUUCGAGUUCGUGUCCGGACUCCAAAGUAUGGAAAUAACCGAAAUGGAUGUUGUUCGUGAA	0.842	GACUCCAAAGUAUGGAAAUAACCGAAAUGG	AUUUUGGUUUUUGUUCGAGUUCG
Chromosome_5_17376a-363	UAAACAUAAUUUUUAGAGCCUGUAAUUUUGUAAAAGUCGUGCUCCUGAUUGGGGAAUCAGGCCAGGAUAGGAUUACGGGGAUUAAAACACCGGUUUU	0.842	AGGCCAGGAUAGGAUUACGGGG	GCCUGUAAUUUUGUAAAAGUCGUGCUCCUG
Chromosome_6_22923a-405	CCGGCAUUGGCGGUGGUGCGGCCGGGGACAAGCAAAGCUGCGUCUCCUAUUCCCGCACUUCGCUUGCGUCGGCCGUCACCACAAUGCCAACAACGA	0.842	CACUUCGCUUGCGUCGGCCGUCAC	UGCGGCCGGGGACAAGCAAAGCUGC
Chromosome_4_26060a-368	AGGACGGCGACUUCCCCGCCUAUAUGGACACGGUCGGCACACGCAUUUGUACAUCGACAAAAGUGAGCAAAGGGGUGGGGCAACGCUAACUCCA	0.842	GACAAAAGUGAGCAAAGGGGUGGGGC	CCCGCCUAUAUGGACACGGUCGG
Chromosome_3_37843a-348	CCAAACGGAGAGGGAACAUUUUCAGACAUUUUUUAUUAAUUAAUGGAUUUGGUUAAUUUUCAAUAAAAUAAUGUUUGGUUUAAACUAAUCUUUCCGUUUGU	0.842	AUUUUCAAUAAAAUAAUGUUUGG	AGACAUUUUUUAUUAAUUA
Chromosome_6_21774a-354	UUGGGAGUGAUGGGUGGCGGGGGGAAUGGUGAAAUGUAUAUACAAAUAUAAAUAUUAUUAAUCCCUGCUCCUCUCCCUCUCCCAU	0.84	AUAAAUAUUAUUAAUCCCUGCUCCUCU	UGGCGGGGGGAAUGGUGAAAUGUAUAU
Chromosome_2_80487a-354	AUGAGUAAAUUUGUAAAUAAAAUAUAAUGAAAGAAAAGUUUAAAUUUAGCAUUUUUAAAUUUUUCUUUCAUCUGAUUUCAUUGCAAUUUUCACUCAC	0.84	UUUUUCUUUCAUCUGAUUUCAUUGC	UAAAUAAAAUAUAAUGAAAGAAAAGU
Chromosome_4_1154a-159	AUAAUUUUACAGAACUAUAAAAUUUGUCUCAAGAAAGAAAUUUGUGAUUACAUCAGUGGGGAAAUGAUCAAAAGAGAAUUUUAUAGUUCUGUAAAAUUGA	0.84	AAGAGAAUUUUAUAGUUCUG	AGAACUAUAAAAUUUGUCUC
Chromosome_3_90301a-60	UGGUAUGGAUUGACUGAAAUAGAUUGUGUUGAUGGGGUGUCCGGACAAUUUGUAAGUGGACACUCCGUCAACAUACAAUGGAUCAGUAAAAUUCUUAUUC	0.84	UGGACACUCCGUCAACAUAC	AUUGUGUUGAUGGGGUGUCCGG
com_Chromosome_3_26290b-394	ACGAGUUCUAAAUGAAGGCCGGAUGGAUGUUGGCGGCGUGUGGCUUUUUUUUCACGUUCAAUAAUCAUCCUAUUCCAACCACCCUCCCGGUCCCCAACUCGU	0.84
com_Chromosome_3_60302b-27	AGUGCUGACAAUGAUAUGGUAAAAUGACAAUGAUUGAUGCCCAUUGGCCAAGUGGACAAUGGCCAAUGCUUCCUUUUCCGCCCUUUUGCCAUUGUCACAUA	0.84	UUUGCCAUUGUCACAU	UGCUGACAAUGAUAUGGUAAAAU
com_Chromosome_2_44776b-124	CUCCCUUAUAGGAGUGCUUCAGAUAAAACGGAUCGACAUUCAUCGCGUCGAUGAGUUUUGAGCUGUUCUUAAUCCUAGAGUGAAAAAAGGGAU	0.84	CGAUGAGUUUUGAGCUGUUCUU	AAACGGAUCGACAUUCAUCGC
Chromosome_2_7425a-265	AUCAUGUGUUAAAAUGCCAAUUUCCAAGUAUAAUCUUGGAAAUCCAAGAUUAUUCUUGGAAAAAGUACAGUUACAUUUUCCAAGCAUGAA	0.84	AAGAUUAUUCUUGGAAAAAGUACAGUUACA	AAUUUCCAAGUAUAAUCUUGG
com_Chromosome_9_23229b-218	UGUAUAAGGUCAUUCUUUUUAAUUACUUUUUUAUGAUGCUUUCGGGGCAAUCAGAGGCUUUUCGAUUGCAUUUUACUGAAAAAGAAAAGAAUGGCCUUAACU	0.84	UUUUCGAUUGCAUUUUACUGAAAAAGAA	UACUUUUUUAUGAUGCUUUCGGGGC
com_Chromosome_9_20471b-7	GGAGGAGGAGGGAUUGUGUGACGGAUACGAUAUGUAAUGAGUGGGGGGGGGGGACACUUUCGCCACGCCGCCACUCAUUCAUUCGCCCAUUCCCUCCCUUCC	0.84	ACGCCGCCACUCAUUCA	GUAAUGAGUGGGGGGGG
Chromosome_2_52883a-356	AGAAAUUUGGCGCUAGUUAUAAAGUGACAGAUUUUUAAGUGAAAAAAUUUUCAAAAUAGGUUACUUUUUCACUAGCGCCAAAAUUUCG	0.84	CAAAAUAGGUUACUUUUUCACUAGCGCC	CGCUAGUUAUAAAGUGACAGAUUUUUA
Chromosome_3_67676a-272	UUCAGCAGCUGAUUGCCGGUCAGUGCGCGUGCCCGCGUGUUGGCCGUACAGAACUCGGCCAGCAGAACGGGGGCAAUUACAUUGAUCGCGCCGGAGGCGAA	0.84	GCCAGCAGAACGGGGGCAAUUACAUUGAUC	UCAGUGCGCGUGCCCGCGUGUUGGCCG
com_Chromosome_3_48580b-97	CGGUAUUUUUAUCACCGUACUCUUAAAAUUUUGCAUACGCAAAAUAAUAUAUGAUUUUGAGAGUGCGGUAGAAAAUUACCC	0.84	AUAAUAUAUGAUUUUGAGAGUGCGGUAGAA	UCACCGUACUCUUAAAAUUU
Chromosome_7_52345a-333	UUGUGCUGGAAAUAUCUGUUACUGGCAUAAACAUUCGAGAAAAUGAUGUAUGUUUUCCGAUAAAAUAUGCCGAAAUUUUCAGUAAAUUAUAUUUCAGGACAA	0.84	AGUAAAUUAUAUUUCAGGACA	GUGCUGGAAAUAUCUGUUACUGG
com_Chromosome_3_45326b-153	GCCGAAAUGGUCGUUGGAUAGUCGAAUGCACCAAAUUUGGAAGGCACAGGCAAUGCCAACCAAAUUAACACCGACUGACUUUCCCUUUACCAUUUUAGGA	0.84	ACUGACUUUCCCUUUACCAUUUUAGG	CGAAAUGGUCGUUGGAUAGUCGAAUG
Chromosome_4_41770a-191	UUUACGAUGGAUUUACAAGCAGAAUUCUGAGCAAAUUCUACAAUUUCUGGCUUAGUGGAAUUGCUCAGAUUGUUUGGUCCAAAAAUCCAUUCGUGAU	0.84	GCUCAGAUUGUUUGGUCCAAAA	CAAGCAGAAUUCUGAGCAA
com_Chromosome_8_38804b-202	CGGGGGGAAGGGGGGGGGACAACAAAAUGCAGUCUCAUCAGCCCAAUCCGACUUCGAUUGGGCAGAUGGUCCGCUGCUGACUUUCCCCCUUUCUUUCCCCCG	0.84	UUGGGCAGAUGGUCCGCUGC	AACAAAAUGCAGUCUCAUCAGCCCAAU
com_Chromosome_5_22810b-112	AUAAGGUUCAAAGAAGUUAUGGCAAAAAAUGUUCGAAUAUCAACUUUUUUAUGUUUCUCGCCAUAAUUUUUUUCGAACCUUAA	0.84	UUUCUCGCCAUAAUUUUUUUC	AAGAAGUUAUGGCAAAAAAUG
com_Chromosome_2_55785b-215	UUUAUAUGACAUAGCACCAACUAAAUAUGCAAUGUUUACUGUCAAUAAAAGAACAUGGCAGUAAAGCGCAUAGUUUGGCUGUUGUUUGUUAAUAAG	0.84	CAGUAAAGCGCAUAGUUUGG	CUAAAUAUGCAAUGUUUACUGU
com_Chromosome_3_60786b-72	UUUGUCUUUUCCUUUUAUUUAUUUUCACUUCACACGGCAAUUUUUGAAAAACAAAUUUUGUUGUUGACUUUAAAAUGACAGAGGUGAGGGCAAU	0.84	UUGUUGACUUUAAAAUGACAGAGGUG	UCCUUUUAUUUAUUUUCACUUCACACGGC
Chromosome_5_932a-345	GAGUUUAUUUCAUGGUGUUUCAUAUGUAUUCGCAAAAAAUAACAUCAAAAAAUAUAAAUCCGAACAGGUAAAUAUAUAUGAAAAAUCAUGAAAUACACUA	0.84	AUAUAUAUGAAAAAUCAUGAAAUACAC	UUAUUUCAUGGUGUUUCAUAUGUAUUC
Chromosome_1_49013a-265	AAAAAUUGCAAGUUUUAAUUUGUUUUAGGUACCUAUGCCCUUAUGGGCAUACCUAAAACAAAUUAAAAAUUUUUCAUUAAAAAAGUAAUUUUA	0.84	CCUAAAACAAAUUAAAA	UUAAUUUGUUUUAGGUACC
com_Chromosome_3_70842b-183	CCACUGUUUCAGGGUGGUGGAUGCUCAACGGGCAAUACCCUUUUUUGCCGUUAGCCACCACCCUGAAAAGUGU	0.84	CCGUUAGCCACCACCCUGA	AGGGUGGUGGAUGCUCAACGGGCA
Chromosome_3_88642a-291	CCUUUUCUAACGCCGUAGACGAACAUUCACACCACCACAAAAUAAUUUGGGUGUGUGUCUGUUUUUCUGUGUACUUAGUUAGAGAGGU	0.84	UUUGGGUGUGUGUCUGUUUUU	AACAUUCACACCACCACAAAA
Chromosome_3_34011a-174	AAUUUCCGUUCGGACUUUACUGAGGUGGAAAAAAAAAAUAUAAUGGUGAAAGUUAAUUUAGAAGCUUUCAAUUCCACCUCAAAAUUGUUGGGAUGCAAAUG	0.84	UUCCACCUCAAA	UUACUGAGGUGGAAA
Chromosome_7_30985a-240	CCCCAAUUAACAGAGUAAACAGCUGCAAAAUCAAAUGGACAAACUGCCCGAAGAGUUGGGCCAUAUGAUGCGUCUGAAUGUGCAGCUGUGGAGUCUGUGGGA	0.84	GCCAUAUGAUGCGUCUGAAUGUGCAGCUGU	AGCUGCAAAAUCAAAUGGACAAACUGCCC
com_Chromosome_5_27139b-172	AGCGACCACCUGUGGGACAAAGAGGCUCAAAAUUAAUUAAUUACCAUAAUGAGAGUUAAUUAAUUACUUGGCCAACAAUGGUCCCAUUGGUGACAGCC	0.84	AGAGUUAAUUAAUUACUUGGCC	AAGAGGCUCAAAAUUAAUUAAUUA
com_Chromosome_4_36808b-157	CAAGUUUUUUCAUAUAAGUUAAACUAGCGCAGGCGCGCUCGCUUCGCUCACGCACCUCGCGCUAGCCGAGCUUUGAAAAAAUUUA	0.84	CCUCGCGCUAGCCGAGCUUUG	AUAAGUUAAACUAGCGCAGGCG
Chromosome_6_31691a-265	CGCCACUAACUUUUUGAAUUUUCAAUUCGAUGAGAAGCAGCAAAAAAUGCUUCUCCUAAAUUAAAGAACGAUUGAGUUGACAAUACAAGAGAAUGGGCA	0.84	UUCUCCUAAAUUAAAGAACGAUUGAGUUGA	AAUUCGAUGAGAAGC
Chromosome_6_39778a-396	AAAAUUUUCGUUGUGUCAUAAAAGUUAUGGCCAGAAAGAACUCAAAGACUCAGUUUUUUAACUUUUUUUGGCCUGCUUUUUUGUACAUGAAUAAAAAAUUUU	0.84	UUUUUGGCCUGCUUUUUUGUAC	UCAUAAAAGUUAUGGCCAGAAAG
com_Chromosome_2_34356b-187	UUUUGCUGUUUAAGGGGGUCCCGAAAAAGAACGACAGAGAAUUUCAUUUUCACACACUUUCUGUCUUUUCGGGAUUCACCAAACAGCAAGC	0.84	UGUCUUUUCGGGAUUCACCAAAC	UUUAAGGGGGUCCCGAAAAAGAACGACAG
Chromosome_3_25677a-389	GAGGCGGGACAGUUCCAAAAUUUUGUACCACAUUUUUAUGUGGAAAGUACAAGGACUUUCCACAGUAAAAUGUGGUACAAAUUUUGGAACUGUCCCGCCUC	0.84	ACAGUAAAAUGUGGUACAAAUUUUGGA	CAAAAUUUUGUACCACAUUUUUAUGUGG
Chromosome_2_70151a-376	CCAAAUUAAUUUUAAUUUGGGGUUUUUGUCUCGACAAACUAAAUUCUGGACGUACAAAUCCUUUUUUUUGAGUUUUAAAACCCCAAAUUAAUUUUAAUUUGG	0.84	UUUUUGAGUUUUAAAACCCCAAAUU	UUUGGGGUUUUUGUCUCGACAAAC
com_Chromosome_5_35864b-365	AUUGGCCUUCCGUCGUCGGAUUCCUUUUCGAACUCGGCGGACCCUAACAAUUUGAUGUCCGGACAUUUCAAUUGGAACUGAUGACCGAACGAACAGACCGAU	0.84	UCCGGACAUUUCAAUUGGAACUGAUG	GUCGGAUUCCUUUUCGAACUCGGCGGAC
com_Chromosome_8_48931b-237	AUUUGUUCUACGAAUCAUUUUGCCCCCCCCCCCAACAAAUCCGUAAACAUAUGGGUAAUGGAGAGGGUGGGGGGGGAGUCUAUUAUGUAGAAUGAAC	0.84	UGGGUAAUGGAGAGGGUGGGGGGGG	CCCCCCCCCCCAACAAAUCCGU
Chromosome_4_56621a-188	CGGACCGAUGGAUGAGGACAGACUCUUUUUAAGGGGGGAGAUGUUGGGAAAGGUACUGAUUUGUCCCGCCUAAAUUAUUUAAUUCCUUUCUAUCUCUUCCC	0.84	UACUGAUUUGUCCCGCCUAAA	AGACUCUUUUUAAGGGGGGAGAUGUUGGG
Chromosome_1_12212a-284	CCAGUUUGGAUUCGAACAAAAAGUCGAAAAAUUCAAAGAGUAUAAAUCUGAAAACGAAUCAACUUUGAAUUUUCAACUUUUGUUCGAAUCCGGGUUGA	0.84	UUUUCAACUUUUGUUCGAAUC	UUCGAACAAAAAGUCGAAAAAUU
com_Chromosome_4_35900b-194	ACUACUGCACUCUUUCGGUUUUAGUCUGGCAUGUCGAAACAUCGGCGGAAUUAAAACCGAAAGAGUCCAAAAGC	0.84	UCGGCGGAAUUAAAACCGAAAGAG	UCUUUCGGUUUUAGUCUGGCAU
com_Chromosome_6_22141b-220	AUGGCCGAUCAUUUUUUCACUGAUCGUUUCGUCACUGAGAAAUAAUUUUUAAAUUAUUAGUCUCAGUGACGAAAUGAUAGGUAACCAUUUAAAUGCCAA	0.84	UAUUAGUCUCAGUGACGAAAUGAUAGG	UGAUCGUUUCGUCACUGAGAAAUAA
Chromosome_6_42790a-296	AAGAAAGCGAUUUGGCAAUCGGAAAAGUGAAAAUUAUUAUUCUAGUCCAAAGAAUAAUGAGUGUUUAUUAUUUUUGGCUGACAAAUUGCUGCUA	0.84	AAUGAGUGUUUAUUAUUUUUGGCUG	UCGGAAAAGUGAAAAUUAUUAU
Chromosome_2_68620a-288	GUGGGAGAAAUUGGCAGCUGGUGCCAGCGCCCGCUGGGAGAAAUCGACAGCUUGUGCUAGCGCCCGCUGCCAAUUUCUCACAG	0.84	AGCUUGUGCUAGCGCCCGCUGC	CAGCUGGUGCCAGCGCCCGCUG
Chromosome_3_14788a-213	UUGUAUUUCAUCUUUUUUUAAAAGAAGUUUUCUUUUUUUAAUAGGGUUAUAUUUUUUACUAUUAAAAGAAAACAUUUUUUUAUAAAAAGAUAUAUGCAU	0.84	AAAGAAAACAUUUUUUUAUAA	UUAAAAGAAGUUUUCUUUUUUUA
Chromosome_6_30321a-230	UGAAAUCAAUUCCCGAAAAUCGGUCUAAAUUGCAACAAAAAAAAAACGUCAAAAUCAGCAAAAGUGUGCAAAUUAGACUGAUUUUCGGGAAUUUAUUUCU	0.84	UGUGCAAAUUAGACUGAUUUUCGGGAAUU	AAUUCCCGAAAAUCGGUCUAAAUUGCAAC
com_Chromosome_2_3070b-73	ACAUCAAACAGAUUGGAAAAAGAAAUCGAAGAUGGUAAAAAAUGCAUUAAUAUGCACUUUUUUAUUAAUUAUUUUCUGCUCUUUUCUAAUCUGUAGGAAUGC	0.84	CACUUUUUUAUUAAUUAUUUUCUGCUCUUU	AAGAAAUCGAAGAUGGUAAAAAAUGCA
Chromosome_3_49294a-156	ACAACCUGACAAUGCUCGGACGUUUGAGCAAAGGGUUGGUUGGUUGACUUCUUUAAUCCAUCAAUUAAUUGCUUAUUUGGGCAAUUUUUAGGUUGC	0.84	UCAAUUAAUUGCUUAUUUG	GGACGUUUGAGCAAAGGGUUGGU
com_Chromosome_6_46877b-147	AGGGCAUAUUUUAGGGAUUUUUAUUGCAUAUUAUAACUCUAGUCUUAAGUAGGGCUGGGAAUUAUAUGGAUAUAAAAUCCCAAAAUAUGGCCA	0.84	AGGGCUGGGAAUUAUAUGGAU	AUUGCAUAUUAUAACUCUAGUCUUA
com_Chromosome_8_30932b-6	AUUAGCAGAUGGAAACAAAUGGGAAAGGCUUACUCAGGUGGAUAGUGAAUGAUCCCCUGAACUUUGAAUUUGCCACGAAUUUUCCAUCUUUAAC	0.84	UGAAUUUGCCACGAAUUUUCCAUCUUUAA	UAGCAGAUGGAAACAAAUGGGAAAGGCUUA
com_Chromosome_7_30923b-242	CGUUGGCCGACUUAAUUGUGCCCGGAAGGCAUAAAAUGCGCACAUUUAUCCCUUCCGGCACAAAAUUGGCCAAUU	0.84	UUUAUCCCUUCCGGCACA	GUGCCCGGAAGGCAUAAAA
Chromosome_5_16667a-270	CCAAUUUUGACCAAUUCCGACCCAAACUCAACAAAAAAUCGAAACACGAUUUUCGAAUUUGGUUUUUUUUUAAUUUAGGUUAGGAAUUGGAUGAAAUUGA	0.84	UUUGGUUUUUUUUUAAUUUAGGUUAGGAA	UCCGACCCAAACUCAACAAAAAAUCGAAA
com_Chromosome_2_81747b-236	CGCGCACACAGAAAUUAACCAGAAAGAAAAUAUCGAAAAAAUAAUUGGAUUCGUUUUGAUUUUAGUCAUUUUUCGUUUUAGUUUUUUUGUUUCUGUGCCGCU	0.84	UUUUAGUCAUUUUUCG	AAUAUCGAAAAAAUAAUUGGAU
com_Chromosome_5_40768b-101	UGUCCUUUUUUAAAUGCAUGAUGGUAGGUGGACUUAUUUUUAAAAUUUGAUAUGCCUUGAAAUAGGCCGCCUGAUUAUCAGUGCUGUUUUUAGUAGGGCU	0.84	AUAGGCCGCCUGAUUAUCAGUGCUGUU	UGCAUGAUGGUAGGUGGACUUAUUU
com_Chromosome_9_24700b-148	AAACAAAUUAAUGCGAAAAAUAUUUAUGCGCGGUUUGGUAUAAAACUUAAAAAAUGUUAAUUUGUAUGGAAACCGUGUGAAUGUUAAGCGCGCUCUUUGUUA	0.84	UUUGUAUGGAAACCGUGUGAAUGUUA	AAAAUAUUUAUGCGCGGUUUGGUAUAAAA
com_Chromosome_1_41718b-203	UUUUGGUAGUAUUCAUGUUGCAGCUUUUUUAUAAGUUGUUCAAUCGUUUAGGGAUAGCUUAUCAAAAGCUUCUGAACAUGUAGGCUUUCGAAU	0.84	AUAGCUUAUCAAAAGCUUCUGAACAUG	UGUUGCAGCUUUUUUAUAAGUUGUUC
com_Chromosome_7_43864b-5	AGCGACGUCUUGGCCUCCAUGGCACUACCGUACACAAUGGUCGUCUGCUGCUGCAACGCCGCUACCGUAGUCGCCGUGCCGCCAGCGUCGCC	0.84	ACGCCGCUACCGUAGUCGCCGUGC	UCCAUGGCACUACCGUACACAAUGGUCGUC
com_Chromosome_8_41761b-70	AGUCCCGAGACUGAGCGCUUAGAGUCGGGAAUAAAGUGCCAAGAGCUGAGUCCAAAGCUCGAGCUCUUGGCACAUGACUUUGAGGCCCGGUACGAGACA	0.84	CUCUUGGCACAUGACUUUGA	UAGAGUCGGGAAUAAAGUGCCAAGAGC
com_Chromosome_1_42572b-122	AAGAAGUCUUUACAGUUGACUUAAACUUAAUAUGUACUUAAACUUAUUUUUUAAAUAUUACAAAAUUAAAUCGAGUCAAUUGUGAAGAUUUCUG	0.84	AAAAUUAAAUCGAGUCAAUUGUGAA	UACAGUUGACUUAAACUUAAUAUGU
com_Chromosome_1_50492b-200	GAUCGCUUCCGCCACUGCCUGUUCAGUCCCUCUGAGAAUAAUCGGACGAUGGCCCGUGCUGAAUUGGCGGUAGCAAUAGGAGACGAUG	0.84	CCCGUGCUGAAUUGGCGGUAGC	ACUGCCUGUUCAGUCC
Chromosome_5_16541a-307	UGGGAAAUAUGUGUAAACAAAUGGACCAUUAAUGAAAUUAAAUUCGAAAUAGCAUUUCAAAAUUCAUUAAUUGUUUAUUUGCGUGCACAGUUUUGCUU	0.84	AUUCAUUAAUUGUUUAUUUGCGUG	AACAAAUGGACCAUUAAUGAAAUU
Chromosome_2_48451a-376	UUUUCUUAGAAUUUUUCGUUGAAAUUUUUCAUUAAGUUUUUAAAAAUAUUAAUUUUUGAAAAUUUUUUGAACAAUUUUCAAGGAUGGCAGUUUUAAGAAAC	0.838	GAAAAUUUUUUGAACAAUUUUCAAG	UGAAAUUUUUCAUUAAGUUUUUAA
com_Chromosome_9_2767b-323	GAUCGUAUCUAAUGGGCUUGUUACGGUCUGAAAUCCUCCUUUUUUUGAAAUGCUUGUGUAUUCUUUGUUUUUCAGACCGUAACAAUACCAUUAAAGAUGAUC	0.838	UUCUUUGUUUUUCAGACCGUAAC	UUACGGUCUGAAAUCCUCCUUUUUUUGAAA
Chromosome_3_64837a-301	UCUAAAUAUGCAAUAAAAUGCAUGAAAUAAAACGAAGAAUACGAUUCCGAAGGCAAGACAAAUAUUUCAUGCAUUUGAACUGCUUUUAUUGCGUAUUUAGA	0.838	CAUUUGAACUGCUUUUAUUGCGUAUUUAG	UCUAAAUAUGCAAUAAAAU
com_Chromosome_3_53281b-73	UUAUGGGGGAGGGGGGUUUAGUAGUCCGAAUAUAAUGGCGUCAAUUUAAAUCACUAAUUGACCCAAAAUUACAGCUAUAAAUCCCUAUUUCGAUAU	0.838	ACCCAAAAUUACAGCUAUAAAUCCC	GGGUUUAGUAGUCCGAAUAUAAUGGCGUC
Chromosome_7_19224a-218	GGUUGGGUCGUACAUCACUCACCCCUUUUCCACUGCCACAAAUCAACGCAUUUUAUGUGAUGAUGGCAGGCAGUGGUUGUGUUGUGGUGGUAAUCCCAAUU	0.838	UAUGUGAUGAUGGCAGGCAGUGGUUG	CCCUUUUCCACUGCCACAAAUCAACGCAUU
com_Chromosome_8_42573b-55	CCGUUUUUUCAGACUAAUAAAAACGGAUUGACGAGUUUUUGGCACCGAUCAGAGGCCGAGAGGAGUCGGUUUUUUUGGCCAUUAGUCAUAUGAAAAGAUGG	0.838	CGAGAGGAGUCGGUUUUUU	ACGGAUUGACGAGUUUUUGG
Chromosome_3_20595a-393	AGAAUGGAGAAGCCAAAAGAUGGGGAAAUGAUGACGAAUAUUGCUUAAAACGACACGAACGAAUAUUCUUCAUUUCUCCAUUUUUGUCCUCUCCAUUCA	0.838	UAUUCUUCAUUUCUCCAUUUUUGUC	CAAAAGAUGGGGAAAUGAUGACGAAUAU
Chromosome_4_61015a-397	AGGCACAAUUUCAAGGCGUCCACCGCACAUCCAAAUCUGAAAAAAGCCAUUUUUAUUGGUUUGUUGUGUUGUGAGAUGACCUUGAAAGACAGCUC	0.838	UGGUUUGUUGUGUUGUGAGAUG	GUCCACCGCACAUCCAAAUCU
com_Chromosome_5_60758b-12	UAGGAAGCCCUAGUGAUUAUGCAGGACCAAACUCGAGACCUGUUCGAAUCUUGGCUCUCUAGCAUCACCGGGGCAUUGCUC	0.838	UUCGAAUCUUGGCUCUCUAGCAUCACCGG	UAGUGAUUAUGCAGGACCAAACUCGAGA
Chromosome_2_18177a-398	UGCAAAGAAGAAAUAAGUUUUGAACGGAGGUGGGUUGAGACUACUACGCCACCCCCUCAACUCUUUCCUUACGUUUAAUAUUUAUUAUAAUUAUUUUGCG	0.838	UCAACUCUUUCCUUACGUUUAAUAUUUAUU	UAAGUUUUGAACGGAGGUGGGUUGAGA
com_Chromosome_5_30573b-324	CGUUUAUGAUUUUUGGAAAGCGGGUGAAUAUUGAUUGGUACGAACUGUGCUUUGUGCCGAUCAAAAAAAAGAUUGAAUUACCAUUUUUCCUAAAAUAGACC	0.838	UGCCGAUCAAAAAAAAGAUUGAAUUACC	UGAAUAUUGAUUGGUACG
Chromosome_2_34706a-192	CAAAGAAUUUCGUUGUGUUUCAAAAAAUGAUGACCAAAAAACUUCAAAAAAUUGGAACAUUUUUGGCCAUAAUUUUUUAGAAACUAAUGAAUUCUUUU	0.838	UUUUGGCCAUAAUUUUUUAGAAACU	UUUCAAAAAAUGAUGACCAAAAAA
Chromosome_7_42823a-228	AGCAACAAUUGACGGAAAUGGCACAAAAAAGUGGCGAAGUUGGAAUUUUAUUAAUAAAUUAUUAUUUUGUUAUUUUUCGUGCCAAAAGGGCGUUAAUCGCA	0.838	UAUUUUGUUAUUUUUCGUGCC	GCACAAAAAAGUGGCGAAGUU
Chromosome_2_74009a-253	CUAUUGGAUGGACUUGUGCGCGAGAAUUUAAUUAAUUUAAAUUAAUUUAAAUUUAAAUUAAUUAUUUAAAUAUUUUUGUGCGCGACUUUUUCCGAUAA	0.838	UUAAUUAUUUAAAUAUUUUUGUGCGCG	UGCGCGAGAAUUUAAUUAAUU
com_Chromosome_2_26504b-108	UGGAUCGUUUUGGGGUCAAUGGCAACUCGUACAAUAAUAAAUUACAAAAUUAGCCUAUACCCAUUGUACGAGUUGCAUGACACCCGUUUUUCUU	0.838	UGUACGAGUUGCAUGACACCC	GGGUCAAUGGCAACUCGUACAA
com_Chromosome_1_1389b-153	CUGGACAUUGUCAAGUAAUACAUGGACAUGGCCCAAUGAGUCUUCGAAAUAAUAAUUAUGUCAUUGGUUGAACAGCCAGCCCACUCUCGGCAGUGAUCCAU	0.838	UUGGUUGAACAGCCAGCCCACUCU	UGGACAUGGCCCAAUG
com_Chromosome_7_21502b-223	UUAGUCCAGGUUGCAGCACUUUUUGUAUGUAUAUCCGUUUAAAGUGCAGAUGAGAACGGGGCGACAUAAAAAAAUGUCACACACGCUGGACUAU	0.838	GAACGGGGCGACAUAAAAAAAUGUCACA	GCAGCACUUUUUGUAUGUAUAUCCGUUUA
Chromosome_1_73165a-335	AUGGGCGUUUCGUAAAAAUGACAAUUUUACAGCUCGAGAAAAAUUCGUUAAAAUUUUUCAAACACUAUGUAAAAUUGGCACUUUUCAGAAACGACCAA	0.838	UAAAAUUGGCACUUUUC	UAAAAAUGACAAUUUUAC
com_Chromosome_5_19525b-152	GGAAUUGUUUAAUGGCGUUUUGGAGACUGUUCAUUUGUCAGCAGCGCUUUAUAUAGCACUGUGGAUUCCGCAUGAAUAGGUAGCAGGCCAGAGAGCAAUUCA	0.838	CACUGUGGAUUCCGCAUGAAUAGGUAGCA	ACUGUUCAUUUGUCAGCAGCGCU
com_Chromosome_5_5792b-44	CGGUGAUUUUGAGGGUAUUAAUCGGCUCAAAAAUUUUUUUUAAAAACCUAAAAAAAGUUUUUAAUGCGUUGAUUAAAAUUCCCUAAAGAAUUCUUUCACCC	0.838	AAAAGUUUUUAAUGCGUUGAUUAAAAUUCC	UAUUAAUCGGCUCAAAAAUUUUUUU
com_Chromosome_7_26596b-78	AAGGGCUCAAUUUAUUUGAUUUGCAAAUGUUAUGAAUGAAUGUCCAACCUCCAUGAGAAUGGGCACAUUUGGCUUGUGCACUUUGUAAGUGGGUGCUA	0.838	UGGGCACAUUUGGCUUGUGCACU	UUGCAAAUGUUAUGAAUGAAUGUCCAA
com_Chromosome_7_30687b-119	GACCUGGCGUAGGUGUCUUCACAUUCGGGGGCCUAACAGAAACAGCAUUCUGUCCUGCUUUGACCGGAGGUUUUGGAGUCACUAAAAGAAGGUA	0.838	UGUCCUGCUUUGACCGGAGGUUUUG	CAUUCGGGGGCCUAACAGA
com_Chromosome_4_36344b-241	UUGACUUUUUGUCUAAAGAUGGUUUAAAUUAUCUUUUAUUGGAGAAGUGAUGAUUUUUAAUUGAUUUCCUUGUUUUUAAACCAUUUUUUGACAAAAAGUCGA	0.838	UUAAACCAUUUUUUGACAAAAAGUCG	UUGACUUUUUGUCUAAAGAUGGUUUA
com_Chromosome_2_90264b-243	CGAUACGGUUUGAUCGCAAACUCUGCUUUGUGCCGUGAAUGCCAAGGUCACCAAGGGGCACUUGUCAAGUAUGCACAAGCACCGGAAGGAUUUACUGUAUUA	0.838	CACUUGUCAAGUAUGCACAAGCA	CUGCUUUGUGCCGUGAAUGCCAAGGU
Chromosome_1_20417a-359	UUUUAUUGUUCCGAGAAUUUUUAAAUUUCACGAAAUUUCUCUCAAAAAAGAGGAGCCAUUUAGGCCCUCUCGUGAAAUUUAAAAAUUCUCGGAACAAUAAAA	0.838	UCGUGAAAUUUAAAAAUUC	AAUUUUUAAAUUUCACGAA
com_Chromosome_5_11205b-26	GGGCAAAAAAGGUGGGCCAAGCAAUCAAUCACCUGCCGCGGGUUCAACAACCAGCACAGCGUGUUCAACGCCUUGGCUCCUUUGUUGCCG	0.838	GGCUCCUUUGUUGCC	GGGCAAAAAAGGUGGGCC
Chromosome_7_46155a-320	UUCGGAAUGCGUUUUGGACGAUAAACCUAAACAGAAAAACAAUAGUGAAAAUAUACUAUUUUUUGUUGGGUUUGCAAAACGCACAAUUUCCGGC	0.838	UUUUUUGUUGGGUUUGCAAAACG	GUUUUGGACGAUAAACCUAAACAGAAAAA
com_Chromosome_6_65894b-211	CACCACCACCACCACCACCAAUGCCAGUUAGCACCACACGCCCGCUUUGGAAAAUAAGCGCAGUUGUGGUGCCAGUGAGAGUUGUGGUGUGGGGUGGUU	0.838	AGUUGUGGUGCCAGUGAGAGUUGUGG	CACCAAUGCCAGUUAGCACCACACGCC
com_Chromosome_1_83298b-21	CAUGAAUUUUGUGCACAGAUUUUAACCAAAAAAUGGCCAAAUUUUGCAAAUUUGAGCCAUUAAAAUAAUUGGCUUAAUUAGAAGUGCGUAAAAUUUGUA	0.838	UUGAGCCAUUAAAAUAAUUGGCUUAAU	UAACCAAAAAAUGGCCAAAU
com_Chromosome_6_40518b-147	CAAAGUUAAGUUAUUAGAGUUUGUUGAAGAGAAAAUGGGGCGCUAUUACGAAAUAGCGCCUCUAUGAAUUUUAUCAAAAAGCAAAUAAUUUUUGAACUUUU	0.838	UAGCGCCUCUAUGAAUUUUAUCAAAAAGCA	UUUGUUGAAGAGAAAAUGGGGCGCUAUU
Chromosome_5_17755a-278	AACGUAUUCAAUCCUAAAAUGAUCACUUUUGUUCAUCCCAGACCCUUUUGGGUAUGGGACAAUGUCCAAAAAAGUGUCAUGGAUUGGAGUCGUC	0.838	GUAUGGGACAAUGUCCAAAAAAGUGUC	UCACUUUUGUUCAUCCCAGACCC
Chromosome_9_24298a-206	AAUUUGACUGAUAAAGGCAACCCAAUCAAUUAGUGCACAGUAAUUACUCAUAAUUAUCACUGAAAUUGGGUUGCUUUGAUGUUUACCAAAUC	0.838	UUAUCACUGAAAUUGGGUUGCUUUG	AGGCAACCCAAUCAAUUAGUGCACAGUAAU
Chromosome_6_18629a-317	UUAGGUUUUAAAAUUUUCAGCGGCUUUAUUUUAAAUGAGAAAUGUUCAAGAAAAAUACUUUUGGACUUUUCUCACCGAAAAUAGGGCGUUUUUUCCUAU	0.838	CUUUUCUCACCGAAAAUAGGGCG	UUUCAGCGGCUUUAUUUUAAAUGAGAAAUG
com_Chromosome_3_83369b-116	AGGCAGAGAGAAUGGGACGGAUUAGCUUCACGCAAACAGUGGUGGUGGCACUAUGUCUUCCUCCAUUUUAGUGAAAUUUGACCAGAAUUUCUUGGGCCA	0.838	UCCAUUUUAGUGAAAUUUGAC	GACGGAUUAGCUUCACGCAAACAGUGGU
com_Chromosome_4_55713b-26	AGGUAGUGUCAGCAGGUAGUGACCAUAGGCUUGUUGGUGCGUCGGGCAGACAAAUCAUGGGACUACCUUUUGUACCCA	0.838	AGACAAAUCAUGGGACUACCUUUUGU	UCAGCAGGUAGUGACCAUAGGCUUGUUGG
com_Chromosome_8_46601b-64	AUUUUUUGUUCGAAUUCACGCCUGGGGGUUCGAGUUUAGUCGAAUUUACCCUAUUCGUGAUCAGCGCGAAACAGAAAAA	0.838	UUACCCUAUUCGUGAUCAGCGCGAAACAGA	UGUUCGAAUUCACGCCUGGGGGU
Chromosome_6_57533a-329	ACCACGGCGGUUAAGCUACAGCAGAAGAAAGAUGAAAAUUGGAACAACAAUUGUAACAAUGUGUUCAUUUGGCUUUUUAGUGGCACUAAUUGCAUUGGG	0.838	AAUGUGUUCAUUUGGCUUUUUAGU	AGAAGAAAGAUGAAAAUUGG
Chromosome_4_24920a-167	AUGUUGAUGAUGAGUAGUAUAAAAGGAAGUUGGUUCAGCCUUUCCGGUCAUUCCAUUCCAACUAUUAAUUAAUUCCUUUAUAUUAUUCACAAAUCAACAA	0.838	AACUAUUAAUUAAUUCCUUUAUAUUAUUC	GUAGUAUAAAAGGAAGUUGG
Chromosome_8_43943a-216	UUCAUUUCUCCAUCCAAAAAUGGGUUUUUUGUAGUAAAUUAAGCCCCGUUCGGCUAAAAAUUUGGUACCAAAAUUCCCAAUACCCCACCUUGGAAGUGAU	0.838	GGUACCAAAAUUCCCAAUACCCCACCUUGG	UGGGUUUUUUGUAGUAA
com_Chromosome_2_73948b-134	GGCAACAUCAAACACACAACCGCCCGACACCCUGGCGUUUGUGCGCGAAAAACAUUUCGCGCACUGACGACAAGUACGGGAGGGUAACUACUGAUGUAGCA	0.838	UCGCGCACUGACGACAAGUACGGG	CCCGACACCCUGGCGUUUGUGCGCGAA
com_Chromosome_8_46242b-47	CGGACGCCCUGCAAAUGGACAAGACAGGAAAUUGGGUUUAAAAAAAAAUUUUUUUUUUUAAUUUUCCGAAUCCAUUUGUUAUUAGCAGGGAUUCUU	0.838	UUUUUUAAUUUUCCGAAUCCAUUUGUU	GACAAGACAGGAAAUUGGGUUUAAAAAAA
Chromosome_4_35132a-368	UUGGUCAUUUAUGGCAAUUAAUUGGUAUAACUUGGCAACUAAUUAGUAAUUAAAGUUACUAAUUGCCAUUUCCUACAAAUUACCUUUCCAUCGUGACCAU	0.838	UCCUACAAAUUACCUUUCCAUCGUGACCA	GGUCAUUUAUGGCAAUUAAUUGGUAUAACU
Chromosome_3_12721a-374	CUGUGCCAUUGUUGUUACUCAUCAUUAGGGCCCGGAUUAUUAGUUUUUUAACUAUUUUUUCUGCGGCUUUAUUUUGAUGAGAAAUGCACGAAAAACACAU	0.838	UUCUGCGGCUUUAUUUUGAUGAGAAAU	UACUCAUCAUUAGGGCCCGGAUUA
Chromosome_3_26565a-257	UUUUAGGUCCUUCGAGUUUUUCCUUUUCUUUCUUUUCUAUUUUUUUUUGAAAAGAAUUGAAAAGCGUUGAAAAUAGAAAAGAAAAACUCGAAGGACCUAAAA	0.838	GAAAAGCGUUGAAAAUAGAAAAGAAAAACU	UUUUUCCUUUUCUUUCUUUUCUA
com_Chromosome_2_39367b-197	GUAAAAUUUUAAGAAUGUAUUGUCUAAUGAAUAGUCAAUUUCACAGGGAAAAAAUUCCUUUUAUUCUUGGAUUUUCUUAGCAAUACAUUCUUAAAAUUUUAC	0.836	UGGAUUUUCUUAGCAAUACAUUCUUA	AGAAUGUAUUGUCUAAUGAAUAGUCAAU
com_Chromosome_2_4198b-3	UAGAGACAUCGCAAACCCUAAAAACCUAAUACCAUUCGGUUCCUCUCGACGAGAGGAACCGAUUGAUAUGCGAUAUGAUAAGUUAUCUCUU	0.836	GAGGAACCGAUUGAU	CCAUUCGGUUCCUCU
com_Chromosome_6_21644b-175	AUUUUGUCAAUUGGUUUUCCCGUUAUUUAUUCAGUUUUUGUUUUUCGUUUUUUACGAAAACUGAAACUGAUGAAACAGCAAAUUCUACCAAAACAAAAG	0.836	AAAACUGAAACUGAUGAAACAGC	UUCCCGUUAUUUAUUCAGUUUUUGUUUUU
com_Chromosome_7_31350b-204	AUCAGCUUUUUCUGUCCGUUGGUUUAUCUUUCGGCUACAAAAAACAGAUGGACAUUUUAAGCCAGACGAACGGACGGACGAACGAAAGGACGAA	0.836	CAGACGAACGGACGGACGAA	UGUCCGUUGGUUUAUCUUU
Chromosome_1_79147a-344	AAAAUAUGUUUAUCCAAGUCUUAAACACGGCAUUUUUAACUUACAGAAUGCUGAUGUAAUUGUUUCCGACCUUUGGAAAGCGUAUUUG	0.836	UGAUGUAAUUGUUUCCGACCUUUGGAAAG	UAUCCAAGUCUUAAACACGGC
com_Chromosome_7_7322b-79	AUGCGCGUGCUUCGGUGACUAAUUAGUUUCUGACAGGCACCUUUGCCCGUCAAAUUAAUUAUUCAUUAAUUACUCCGCACACGUAC	0.836	CCCGUCAAAUUAAUUAUUCAUU	UGACUAAUUAGUUUCUGACAGGCA
com_Chromosome_7_37656b-137	GCAUUGGCAAUUAUUUGCCGCCCUUUUCCUUUCGUGGCAUUCAUUUGGCACGAACAGACGACGGAAGGGCGGGCAAUUAAUGGAGUGA	0.836	GCACGAACAGACGACGGAAGGGCGGGC	CGCCCUUUUCCUUUCGUGGCA
Chromosome_5_4605a-363	CUAAUCCUAACGAGAACUCGAACAAAAAGUCGAAAUUAGUUGAAUUUUCGAUUUUUUGUUUGAGUUCUUUUCGGGUUAC	0.836	UCGAUUUUUUGUUUGAGUUCUUUU	AACGAGAACUCGAACAAAAAGUCGAA
com_Chromosome_3_15948b-43	GUUGGUGGUCAUCUUUUAUUUUACCAAAAAUCAUUUUUAAUUCAGGCAAAACUAUAAAAAUGGCAAAUGGUAAAAUAAAUUUCGAGUGCCAAA	0.836	UAAAAAUGGCAAAUGGUAAAAUAAAUU	UCUUUUAUUUUACCAAAAAUCAUUUUUAA
com_Chromosome_2_39453b-250	CGGCUCUAUUGCCGUUUACGCGUCCAAUCAAUGACCAUCCUGAUUGGAUGCUUAAUUCUGCAGUAGAGCCU	0.836	AUUGGAUGCUUAAUUCUGCAGUAGA	UAUUGCCGUUUACGCGUCCAAUCA
com_Chromosome_2_53927b-245	AAAGCAACUUUUUUGCACUUAUGUCUUUAUAUUCGACCUUAUCUGUGAACACACGAUGAGGUGUCAUUGGCAUUUGUUCAACCAGUUGUUUG	0.836	UGGCAUUUGUUCAACCAGUUGUUU	AGCAACUUUUUUGCACUUAUGUCUUU
com_Chromosome_6_11079b-188	CUCGUAUUUCCUAAAAUAGAGCCCCCGAUGGCUCUAUUUUUCAAACCCUUCAAAAAGGGGGGGGGUUAUUUUAGGGGGGGGAUAUUUUAGGAAAUACGGU	0.836	AAGGGGGGGGGUUAUU	AUGGCUCUAUUUUUCAAACCCUUC
com_Chromosome_2_40692b-84	AGGACGGUGACGGUGAUUAUAAAGGGAGCACCAUAUAAGUUGACGUGUUUGGACUUGCUCUGCUCCACUUUACAAAACUGGUUGAAAACGGCGUCCA	0.836	GACUUGCUCUGCUCCACUUUACA	AUUAUAAAGGGAGCACCAUAUAAGUUG
com_Chromosome_8_36590b-42	ACGGCAAAAGAGUUGCAGGCGGUAAGUUCUAAAGGGCCUUUCGGUUCAAACUAAACAGCGGGCCAAUUAGGGCUUUUUGAUGCCCGCAUUUUCUUAGAUCGA	0.836	GCCAAUUAGGGCUUUUUGAUGCCCGC	AGGCGGUAAGUUCUAAAGGGCCU
com_Chromosome_5_62574b-409	GAAAUUUUGAAAGUUUAAGUUUUCUAGAUUUAGGAUUGGACAAUACAAUUUUAGGCAUUUGAAGGCUUAAGUUUUCGAAAUUUA	0.836	UUAGGCAUUUGAAGGCUUAAGUUU	GUUUAAGUUUUCUAGAUUUAGGA
Chromosome_6_35997a-355	CACCGCCCCCGUAGGGCAACAACGGAUUCAGCAGCUCAUCAUUUGGCAUGACACCCGCGGCACGCAUCCGUUCGUCCUGUACUUUGCGGUA	0.836	GCACGCAUCCGUUCGUCCUGUACUUUGC	UAGGGCAACAACGGAUUCAGCAG
Chromosome_3_56787a-299	CUAUUUAUACAAAUCAAUUUUCAUAUUAACAGAAAAAUGAUUUUUAUAUUUUUACCGAUAUAUUCUGUUAAUAUGAAAAUUGAUUUGUAUAAAUGU	0.836	UUCUGUUAAUAUGAAAAUUGA	CAAUUUUCAUAUUAACAGAAA
Chromosome_8_30512a-181	ACGGCACUAAUUUGAUUUGGGUCUGCUUUUCUAGCGAUCAGACAAUAAAGUAAAAAAUUUGACAAAUAAGCGGAUCCAAACCAAAUUACUAGCUGA	0.836	AUAAGCGGAUCCAAACCAAAUUACUAGCUG	ACGGCACUAAUUUGAUUUGGGUCUGCUUUU
Chromosome_4_47507a-213	CAAAUCAAAAGCCAUAAACCCACCUCGUACUGCGAUUUGAGAUAAAUUUCUGUUUUUCACAGUACGAGUUGGGUUUUUACCAAUGAUUUA	0.836	ACAGUACGAGUUGGGUUUUUACCAAUG	UAAACCCACCUCGUACUGCGA
Chromosome_3_59775a-172	GAGGCGCACAGAAUCGGUAUUCUCUAGCGAUGGCAUUGGAUUUUUGAAAAUGUUUGUUAUUGCUUGAGAAUACUAAUUUUGACGUGUCUA	0.836	UUAUUGCUUGAGAAUACUAAU	UCGGUAUUCUCUAGCGAUGGC
com_Chromosome_9_319b-244	CUUCAAUUUUUCCAAAACUUUUUUGUUUUUUUAUGUUUUCCGUUGCCCUGAAAAACGGCAAACAUAUUCAGGAAAAAGAAAAAAGAUUUGGCUCCUUGAAA	0.836	CAAACAUAUUCAGGAAAAAGAAAAAAGA	UUUUUUGUUUUUUUAUGUUUUCC
Chromosome_6_11586a-341	AGGCCAUCUGGAUUGAAAGUUUUCGUUUGAACCAGAUUUUGGGUAUAGGCGCAAAUGUGGGGUAACCGAAAAACAUAAAAUCCGGCCC	0.836	CAAAUGUGGGGUAACCGAAAA	AAAGUUUUCGUUUGAACCAGAUUUUG
Chromosome_3_74663a-303	UUUAAAAGAAUUUUUUGUUCCACGAAAAAUUGAUUUGAUUUAUUUCAAAUUUUAAACUGGUAAAUCAAAGCAUUUGUGUGAUCCAAAAAAUUCUUCUUAAA	0.836	UAAAUCAAAGCAUUUGUGUGAUCC	UUCCACGAAAAAUUGAUUUGAUUUAU
com_Chromosome_5_34520b-96	UCAUUUGCGACAAUUUCAAUUAUCUUACAGUAUUCUGUCAUUUCUUGCGCUAAUUUAUGCCCAAAAGAUGAAUAGAGUGAAUGGAUAUUGAAGUCGAAAUGA	0.836	CCCAAAAGAUGAAUAGAGUGAAUGG	UAUUCUGUCAUUUCUUGCGCU
Chromosome_4_52112a-202	UUCGGCAGCAUUUUCGUAUAGUGGAGCAAUGAGUUAAUGUUAAUUAUAAACUAAUUAAUAUUAAUUAAAACCACAAUACGAAUGACCUCGAC	0.836	UUAAUAUUAAUUAAAACCACAAUACG	GUAUAGUGGAGCAAUGAGUUAAUGUUAAU
com_Chromosome_2_4746b-5	UUACUAGCAUAAAUUUCCGGAACGCGCAAUUCUAGAGGAAGGAGUUCUGGAUUCCGGAAAGUUAAGUUGGAAUUGCGCAUUCCGGAAAUUUAUGCUAGUAA	0.836	AGUUAAGUUGGAAUUGCGCAUU	ACGCGCAAUUCUAGAGGAAG
Chromosome_6_34299a-160	AGGCUGGACCAGAUGCUGAAAGACAUGGGUAGUAUGAGACGUUCAUGUGUGUAAAUGCCAAAAGUCGUGUCAUCUACUCUGUUUUUCGGCAUUUGCCUCUCG	0.836	CGUGUCAUCUACUCUGUUUUUCGGC	UGAAAGACAUGGGUAGUAUGAGACGUU
com_Chromosome_9_6081b-217	AUUUUGGUGUUGGAACAGCAAAGCUGUUCGGUGCCGAUCGGCCUCGGUCGGGGGUACCGAACAGCGGCGCUUUUCCAAGUUUGUCCCAGAAG	0.836	UCGGGGGUACCGAACAGCGGCGC	CAAAGCUGUUCGGUGCCGAUCGGC
com_Chromosome_3_27221b-176	UUUUUGAUCCGAGCGCCAACUGAGUACCGGGGACUGAUUUGUCACUUUUGUUUGCAUUUGAAGUCCCCUAACUUUUUAUGUAAAACUCGAAUCAAAAA	0.836	GUCCCCUAACUUUUUAUGU	UGAGUACCGGGGACUG
com_Chromosome_8_26033b-360	ACUAAGUCACUUUUUAAUUUUUUGGAUAAUUAUGUUACCGAGAAUUGUAUAAUUCUCGGUGACUUUAAUUUUGGAUCUAAGGAUUUAAAAAUUAACAAGGA	0.836	CGGUGACUUUAAUUUUGGAUCUAAGGAUUU	UUUUUGGAUAAUUAUGUUACCGAG
Chromosome_9_6535a-183	UGGACAGCGAAUUUGACACUUUUAUUUUAUUCCCCCGCAAAAAUUGGGGGCAAUGCGACAAAAAAAAGCGGGGGAAAGAAAAGAAAGCAAUUUUUGCUGCUG	0.836	GGGGGAAAGAAAAGAAAG	CACUUUUAUUUUAUUCCCCCG
Chromosome_5_54730a-303	CGCAACGAACAGCAGCAGCAGCACAUUCACACACACCGGACAAUGAAUGAUUAAUAUCCAGCAAAACGGAGGUGAAACCUGCUGCUGCUAUCGUUGCU	0.836	CUGCUGCUAUCGUUGC	CGCAACGAACAGCAGCAG
Chromosome_7_35560a-314	AGAGGUGGACAGACCAUAAGCCUGUCAAAAUUGGCAUUUGGUGGCCUACUUUGAGUUGCUUGCUCAUUUUGACAGAUUUAUCUUUUUUUCCACCUUC	0.836	UGCUUGCUCAUUUUGACAGAUUUAUCU	CAUAAGCCUGUCAAAAUUGGCAUUUGGUGG
com_Chromosome_5_50878b-209	GGGUUUCUCCACAAUCCCAAACCCUAUGGGGAGGGGCGCAGCCCUUUGAAGUUGCCGCCCCAUCAAAAGCCAGGAGGGGAGGGGGGUGUGUUCCAAACCA	0.836	CGCCCCAUCAAAAGCCAGGAGGGGAGGG	ACCCUAUGGGGAGGGGCGC
Chromosome_4_8046a-299	CCUGGAUUUUUGUCCAGGAAAUCCAGGUCCAGGCAAAACAGGAAAAAACCUGGAUUUUCCUGGACGAAAUUUUAGA	0.836	AAAAAACCUGGAUUUUCCUGGACGAAAUUU	UUUUUGUCCAGGAAAUCCAGGUCC
Chromosome_2_17849a-191	CGAUUCUCAAUUUGAUCAGUCAGUCCGCACAAGUCGCAGUAACGGCUUAAUGGAAGAAAGUGGAACUGACAAAUGAGAGUCU	0.836	AGUGGAACUGACAAAUGAGAGUC	CGAUUCUCAAUUUGAUCAGUCAGUCCGCA
Chromosome_4_39742a-338	CGGCUCCUCCUAUAUACCUAAGUGUCUUUUUUUGUUUUAAAUUUCUAAAUUAGGCAAUUUUUUGAUGAAGACCGACACAUUUUAGGUCUUAGGAUUGCCA	0.836	UUUUUGAUGAAGACCGACACAUUUUAGG	UAAGUGUCUUUUUUUGUUUUAAAU
Chromosome_8_32321a-394	AGCAUUUCACAAAGGGUUCCCUCAAAUGCAACUGACCGUGCCAACGACGAGUGCCCGGACAUGCUUUUGCUUGAGGGGACUUUCGACUUUGGACAACGCC	0.836	CAUGCUUUUGCUUGAGGGGACU	UUCCCUCAAAUGCAACUGAC
com_Chromosome_2_89156b-2	AAUCCUAGCAAUUCGCCUCUUUCUUCAACCCGGACACGGCGGCAAAAUGGUGCUCUGUCAUUGAUGAACGGCGGAAUUGGCGGGAUA	0.836	UGCUCUGUCAUUGAUGAACGGCGG	GCCUCUUUCUUCAACCCGGACACGGCGG
com_Chromosome_5_33387b-159	AGUACUUUUUGGUUAUGCGUGCACAUUGCUAAUUCACGCUAAAGGAAUUCACAAAAAAGACAAUGCACACAUAACCAAAAACUACA	0.836	ACAAAAAAGACAAUGCACACAUAACCAAA	UGGUUAUGCGUGCACAUUGCUA
Chromosome_2_60665a-359	CCAAGUUGACCACAAUCCCGUGAUGGGCUGGACAUAUUGACCACAGUCCCAUGAUGGGCAGGUCAAAAUGACCACAAUCCAAUCAUGGGUAGGCCAAUUUGG	0.836	GUCAAAAUGACCACAAUCCAAUCAUG	UGAUGGGCUGGACAUAUUGACCA
Chromosome_6_18494a-243	CGGGGACGGGGGCGGGGUCCGAACCCUACUAAAAACUACCAAAAUAAUUAGUUUUUAGUUUCUAAACCCCCCCCCCCCCA	0.836	GUUUUUAGUUUCUAAACCCCCCCC	GGGCGGGGUCCGAACCCUACUAAAAACU
com_Chromosome_1_59352b-235	AGGGACGGGGGACACAAAAAAAGGAACGGGGCGGGGCCCAAAUUGGCUAAUGCUUAAUGAUUGGUCAGCCCCAUAACUUUUUUAUUUUUCGCCAGACACCG	0.836	UCAGCCCCAUAACUUUUUUAUUUUUC	AAAAAAAGGAACGGGGCGGGGCC
com_Chromosome_2_48987b-308	CGGUUUAGAGUUAAACCACGGUUAACGGCGUUAACCAUGGUUAAGAAUCCUUAACCGGUAUGCUCGUCCUUCCCUUUUUAACCGUGGUUAAGGCUAAACCA	0.836	CGGUAUGCUCGUCCUUCCCUUUUUAACCGU	GGUUAACGGCGUUAACCAUGGU
Chromosome_5_35905a-393	AUACCCGAUGAGGUGUGGGAUUUUGGUGUCCACAAAAAGUACUGCAUUUACAGUAGAAAUGAUCAACACCGUAAUUGAAAUGUCUAUACCUCAGCGGGUGU	0.836	CACCGUAAUUGAAAUGUCUAUACCUCA	AGGUGUGGGAUUUUGGUGUC
com_Chromosome_2_26549b-119	GGCAGUGCUCUGAAGAACAAGGGGGUCCAACAAAUGAUCGGUGCCUUUUUACUUGGACAUUAAUCACUCCAACGGACCCCCUCCCCCUUAGAUGCUAUUGUA	0.836	CCCUUAGAUGCUAUUGU	GGCAGUGCUCUGAAGA
Chromosome_2_43015a-392	GUCAUAUACUACUUGUAUAGGAAAAGGUUUUAAUUUUAUUUUGUAAAGAAAUGAAAUUUGAAACCUUUUUAUAAAUCUAUACAAAUAUGGU	0.836	GAAAUUUGAAACCUUUUUAUAAAUCUAUA	UAGGAAAAGGUUUUAAUUUUAU
com_Chromosome_6_13747b-12	UGUACAAAAAUUGUGAAAUUUUGGGUUUUUUUGGGGGGACAUUUACUGAAAAUUUCCUUAAAAAUCCUCAAAAAUCGCAAAAUAUGUACG	0.836	CCUUAAAAAUCCUCAAAAA	UUUGGGUUUUUUUGGGGGG
Chromosome_7_44280a-242	UGACACAGACCCAAUCAAAAACCAAAGCCUGGUACGAUUUUCAGCAGUUGUUGUAGCAGCAGCAACAGUUGUCGAAUUAGUGCCAGCUUCUGUAGUCG	0.836	AGCAACAGUUGUCGAAUUAGUGCCAGC	UGGUACGAUUUUCAGCAGUUGUUGU
com_Chromosome_6_34366b-2	AGGAGGGCCCGGCUCUGAUAUGUCUUGUAUUCUUGGGUCGGUGCUUCCACGAGGAACCCAUCGUGCAGGGCAUAUCAGAGUCGGCACCCUUCG	0.836	AACCCAUCGUGCAGGGCAUAUCAGAG	UCUGAUAUGUCUUGUAUUCUUGGGUCG
Chromosome_2_39519a-280	UUCGACUUUUGAAGCCCAUUACAAUUUAAUUUGUGCCUGGACCCCAAUUUGGGGUUGAGGCAUAAGGUUUGAAGCGUGGAG	0.836	GGUUGAGGCAUAAGGU	CCCAUUACAAUUUAAUUUGUGCCUGGACCC
com_Chromosome_5_53333b-207	ACGUGAAUGCAACGGCUUACAAAUGGCGUAAUAGCGUUCCAAGGCAAUUGCUGCCAAUGUGUAAGCUGAAGCGGUUACGA	0.836	UGCUGCCAAUGUGUAAGCUGAAGC	AACGGCUUACAAAUGGCGUAAU
com_Chromosome_2_31539b-75	AAUGCGGUAUUGGAGGGACUGCGAAUUGGCGCCGAUGGAUGGCAAAUCAUCGCCAAUUUGCAGCUCUUCCAGUGCCUUAUA	0.836	AAUUUGCAGCUCUUCCAGUGCC	UAUUGGAGGGACUGCGAAUUGG
com_Chromosome_8_43338b-188	UUCUGGCACAUUCCUUCUGACGGACGGUGAAUUGUGACGACGAUUCGCCGGCCGAACAAAUUCAGGGUACGCAGAAUGUGCGAGAC	0.836	AUUCGCCGGCCGAACAAAUUCAGGGU	UCUGACGGACGGUGAAUUG
com_Chromosome_8_5336b-50	UCCAUAAUUAAUUCACAUUGACAGCCAAAUUGCCCAAGUCGCCCACGUGCCGUACGCGUGCGUCUGGUGCUCCAUGGCUUACAUUGUACGGAUUAAAAUGGG	0.836	CGUGCGUCUGGUGCUCC	AUUGCCCAAGUCGCCCACGU
Chromosome_3_57050a-312	UCGGCCUGGCCCAACUCGUUGCUGGCCACGCAUUUAUACUCGCCCGAGUCUGCGUCGAAUGCGUACAGAAUAUCCAGCGAUACAUAGCCAAAGUCGU	0.836	AUGCGUACAGAAUAUCCAGCGAUACAUAGC	CGUUGCUGGCCACGCAUUU
com_Chromosome_2_10053b-152	CUUUAUUGCUGAUCGGAUCACAUGACAAAUAUUUGGAGUCAAUUUCCACAAUUUGAUCAUUGUGAUCUGAAAUUUAGCGUGGAU	0.836	UUUGAUCAUUGUGAUCUGAAAUUU	UCGGAUCACAUGACAAAUA
com_Chromosome_4_38627b-122	AUAUUCAUGCGCAAGGGGUUUCGAGACAGGUCAAAAUUUCGAAUUUCUGUUAACAAAUUGCAAAGUCGGAUUAGUCGAGAAACCCUUUGCGUAUGUUUGA	0.836	UAGUCGAGAAACCCUUUGCG	CAAGGGGUUUCGAGACAGGU
Chromosome_1_76145a-166	GUGGACAAUUGAAAAACGCCCUCAUUAGGUGCAACGUAUAAAGUCACUCCAUGUGACAAUUUAUGUGGCACAAAUAUACGUUUUGAAAUUGUGCAA	0.836	ACAAAUAUACGUUUUGAAAUUGUGCA	GGACAAUUGAAAAACGCCCUCAUUAGGUGC
Chromosome_2_81963a-155	AAAUUUGUCGGCUCACAAAGCAUUUCGCCAACAAUUUCACAAUGGAAAUAUUUUGGCUAUGACAAAAUUGUUGGCGCGAUGCCAGGUGAUAAUAAAUUA	0.836	UAUGACAAAAUUGUUGGCGCGAUGCC	AAGCAUUUCGCCAACAAUUUCACAAUGG
Chromosome_5_46356a-202	UUUCAAAAAUGCAAUACUUUCGGUGUUUUUUGUUGCCUUUUCGUCACACAAAAUGUGCGGAAGUGCGACGAAAAGUGCGGAAAGAACGGCGUGAAGUUGAGG	0.836	UGCGGAAGUGCGACGAAAAGUGCGGA	CGGUGUUUUUUGUUGCCUUUUCGUCAC
Chromosome_7_7469a-280	ACUCAUCAUCAUAAUACAUAAUUAUCAGCAUCCACCCACCCACAAAAGGAGAAAAAGUUGGGGGGGGGGAAGGAAUAAAUAAUGAUGAUUAGAUGAUGAGA	0.836	AAUAAUGAUGAUUAGAUGAUGAG	ACUCAUCAUCAUAAUACAUAAUUAUC
com_Chromosome_4_4634b-318	AGGUGGUUGUUGUGGUGUUAGUGAUUAGCACUAAUUAAUGCGCGUCCGUCUAAUUGAUGGGGGAAGGGAGUGCUAAUUGCUUCGCCGCCACCACCGCCA	0.836	CUAAUUGCUUCGCCGCC	UGGUGUUAGUGAUUAGCA
Chromosome_4_1456a-420	CGUGCCGGGCCCUUGCCCCCGCUCAUUUUCCAUUCGCUGCAAAAAGUGCCGAGAAUGGCCGAUGCAAUGGCACAGGCACA	0.836	CGAGAAUGGCCGAUGCAAUGGCAC	GGCCCUUGCCCCCGCUCAUUUUCC
com_Chromosome_1_69642b-230	GGCUUGCGAGUGCCAAUAUUAGUGAGCAGAAGCCAUUUGAUAAUUAGACCAUUCAUUUGAUUAUAGAUAGGCCUUUGCACUCAUUUUUAUUCCAAGCA	0.836	UGAUUAUAGAUAGGCCUUUGCACUCAUU	UGAGCAGAAGCCAUUUGAUAAUUAGA
com_Chromosome_2_93155b-103	AGUGUGCAUUUAGGGAUAUGGCGGCAUGCCGAUUGCCGUAAUUUUUUAGGGCGUCGGCAUUUAUCCCUGAUGUACACC	0.836	AGGGCGUCGGCAUUUAUCCCUGA	UUAGGGAUAUGGCGGCAUGCCGAUUGCCGU
Chromosome_5_12972a-306	GGGAAUUAAUAAAGGACAGAACAAUUAAAAAUGCCAAGAAUUUGCAAAAAUUAUUAUUUUUUCAAUUUGGCAGUUUUAAUUGUUCUUGAUUAUUCUA	0.836	UUCAAUUUGGCAGUUUUAAUUGU	CAAUUAAAAAUGCCAAGAAUUUGCA
com_Chromosome_1_35125b-48	AGUAAAAGAUUGGCGACAAACUGGUGCCGUUAGCAGGGGCUUUCUGCAAACGUCGGCAAAGCAUCAGUCGAGAGUUUUGGUCGCCAAGGACCAACA	0.836
Chromosome_9_3117a-194	UUAAUUUAAUGCUAAUUAAAUUGGGCCUAAUAUUUGUUCUGGUAAUUAAAAUAAUUUAAUGCUAAUUUAUUAGGCCUAAUUUUUUAGGGUAAUUUAAAUUAA	0.836	UGCUAAUUUAUUAGGCCUAAUU	AUUGGGCCUAAUAUUUGUUCUGGUAA
com_Chromosome_8_9607b-9	UUCAAAUAAAACCAUACAUACUAUUAAUUUAUUGUAACAAGAAAAUAGUUUCUUGUUACAAUAAAUUAAUAGUAUGUAUGGUAAAUUCGUUGAC	0.836	UGUUACAAUAAAUUAAUAGUAUGUA	ACAUACUAUUAAUUUAUUGUAACAA
Chromosome_8_43132a-356	AAAAAUUCCGACCGUUCGCAGGCUCGACGUGAGCGUAGACCAAUGCGCGCGUCGCCACUUGCGAAUAGUCAAAAUUUUC	0.836	CGCGUCGCCACUUGCGAAUAGU	CGUUCGCAGGCUCGACGUGAG
com_Chromosome_2_89827b-136	UUUACGACCAUACAUAUAGUCUCGAGACACCCCCCCCCUCCCCUCGUUCGUCGCAGGGGGGGGGGGGAGUCGUCUUGGAGUGGGGUCGUAAC	0.836	AGGGGGGGGGGGGAGUCGUCUUGG	UCGAGACACCCCCCCCCUCCCCUC
Chromosome_3_67366a-235	CGAACGGAUCAAGAACCGAACCAAGCCUGGGAGAUAGCACUUGAAAAACUUAAAAAAUUGUUCUUGACCAGGCCGGUCCGGGUUUCCGAUCA	0.836	UGUUCUUGACCAGGCCGGUCC	AACCAAGCCUGGGAGAUAGCAC
com_Chromosome_8_30670b-40	CCUGUUAUAAAUGUGGCGAAAAAGGCCAUUACGCAAAUCGUUGUACGAAGGGAAUUUUGGCCUUUUUGUCCAACACCGCCACAGCGAGCGACCAGCAGA	0.836	UUUUGGCCUUUUUGUCCAACACCGCCACA	UGGCGAAAAAGGCCAUUACG
Chromosome_5_34294a-255	ACGGUAGACCAAAUUCCAACGGACAUUUGAUUAAAAGGAGUGAAUAUUCCUUGUUGGAAUUGCAUUCCAUUCAAAUUGCUGCAGAUUUGGUUCGCUGG	0.836	UGCAUUCCAUUCAAAUUGCUGC	CAACGGACAUUUGAUUAAAAGGAGUGA
com_Chromosome_8_1074b-214	CCAAAAAGUGACAAAAUUAAGGUGUUAAAGUGCUAUGCUUAUUCAAAUAGCAUUUUUUCACAGCUUAAUUUGAGCUAUUUUUUGU	0.836	CAUUUUUUCACAGCUUAAUUUGAGC	AAAAUUAAGGUGUUAAAGUGCU
com_Chromosome_8_14399b-218	AUUUGGGUUAGGGAAACUGAUUGACGCCGUCGGAUUUUUUAUAUUAUUAUUAUGAAAUUUAUCCGAGUUUUUUCAAUAUUUUCUCCAACCCAAAA	0.834	CAAUAUUUUCUCCAACCCAAA	UUUGGGUUAGGGAAACUGAUUG
Chromosome_5_30475a-317	UUCUGGACAGCUCCGGAGAAUGAGUAUAAAUGACAUGAAAGACUGUGUGUUAUUGUGCAUGCUUCUCCUCCGUGUCCAGGU	0.834	UGUUAUUGUGCAUGCUUCUCC	CUCCGGAGAAUGAGUAUAAAUGACAU
Chromosome_6_27918a-161	UAGGGUCGCUGAUCACGAAUCCGGACUCAGACCAGCGCUACCGUUCAAUAGACUUUCGAAAUUGAUGAAAAUGGGUGCUGUAUUUGUGAUCAGCGACCCUA	0.834	GGGUGCUGUAUUUGUG	ACGAAUCCGGACUCAGACCAGCGCUACCG
Chromosome_3_76549a-273	UUCGGUGAAAUGUCUGGCCAAAAUUUCGCUUUUUUAUUUUAAAUCAAAUUGGAAUAAAAAAAGCGAAUAUAAAUUAAGCAAACUUUUCACUGAU	0.834	UUGGAAUAAAAAAAGCGAAUA	CCAAAAUUUCGCUUUUUUAUUUUAAA
com_Chromosome_5_13080b-47	CUACUGGGUUCGGGUAUAAGAGCACCAGCACUUCAUACACUUACCAAGUGAUUGGCGGUGCUGGCCAAGGUUCACCGGACAAAGUAU	0.834	CAAGUGAUUGGCGGUGCUGGCC	UAUAAGAGCACCAGCACUUCAUACACUUA
Chromosome_3_84328a-299	UCCGUAAAAGUACAGUGCGCAAUUGUCGUCCGCAAUUGUCGUCCGUAAAAGUACGGUCCGCAAUUGUCGUCCGCAAUUGUCGUCCGUAAAAGUACGGU	0.834	CGGUCCGCAAUUGUCGUCCGCAAUUGUCG	CAAUUGUCGUCCGCAAUUGUCGUCCGUA
com_Chromosome_5_19810b-206	UUUGAUCACUCACUUUCCACUAAUUGUUGAGCCCUGAUCAGCAAACUCACUGAUCAUAGCCUCAACCGAUUAGCAUGUCCCUCCCUGAUCAAU	0.834	GAUCAUAGCCUCAACCGAUUAGC	UAAUUGUUGAGCCCUGAUCAG
com_Chromosome_6_32405b-181	CUUUUGACUCCUUUUACUCGCAAAUUAGUGACUUUUGUUUUUUAUGGCGAAAACAAAAGUGGCACUUUUGGGGUGAAAGACAGUGGAAAA	0.834	CAAAAGUGGCACUUUUGGGGUG	ACUCGCAAAUUAGUGACUUUUGU
Chromosome_7_38071a-323	CGCGUUUAGUUUCCAUUAUCCGACAAUGGAUGGUCUUGCUAACAUUGUUGGCGAUGUCGUCUCUCAUUUUGGGUAAUGUUUUUCUAAAUGCA	0.834	GCGAUGUCGUCUCUCAUUUUGGGUAAU	UAUCCGACAAUGGAUGGUCUUGCUA
com_Chromosome_3_62983b-200	AGCAACAAAACGACCAUUAAUUGAUGAUUGAUUGAUUGGUUGUUUGAUUUCGUUGGCGCGAUCAAUCGAUUGAUUGCAAUUGAAAUACGUUUUGUCGUA	0.834	AUCAAUCGAUUGAUUGCAAUUGA	AAUUGAUGAUUGAUUGAUUGGUUG
com_Chromosome_2_42301b-43	UAUAGGCAAAGAGGAAUUCCGAAAUCCAAUUUUGGUUUUUGGAUGUGGAAUUUUUCUUAGCCUGUC	0.834	GGAUGUGGAAUUUUUCUUAGCCUGU	UAUAGGCAAAGAGGAAUUCCGAAAUCC
com_Chromosome_6_15487b-53	AAUGGCAAAACGUACAAAAUUAAAUAUUAAAUUUUAAAAUUUUUUGAAAUAGUAAGAAUAAAUUCGAAUGUUAACUAUUAUUUUUGUAUGUUUUGCCAUG	0.834	UAACUAUUAUUUUUGUAUGUUUUGCCAU	AAUGGCAAAACGUACAAAAUUAAAUAUUA
Chromosome_6_36314a-167	AUUAUGGUACUUUUCCGUUUGGGGGCCCCAUGGCGCGCGCUUUUUGGUGACGUUUUUAAUUUAAAUAAAUGUGGGGCCGCCAAACGGAAAAGUACCUUAAU	0.834	GGGGCCGCCAAACGGAAA	UCCGUUUGGGGGCCCCAU
com_Chromosome_3_43750b-191	UCGUCGAAGCGAAUGUGCUGAAGACGACCCAAUUGUUGGCAAAGGCCGGAAGAAGCCGAGGCCAACGAAUUGGGCUGACUUUUGCGCGUCUUUUCCAACGU	0.834	AACGAAUUGGGCUGACUUUUGCGCGUC	UGUGCUGAAGACGACCCAAUUGUUGG
com_Chromosome_1_9772b-22	CGUUGGGCAUCCGAUAUGGGUGGAUUUGGGUGGAUAAAGCGGGAUAAAGCUUGUUUAGCACGCCCAAGCCUCCGUCCUCCCUCCUACCUUUGACCCAACA	0.834	UGUUUAGCACGCCCAAGCCUCCGUCCUCCC	GUGGAUUUGGGUGGAUAAAGCGGG
Chromosome_4_40287a-313	CACUCCGUGCACAAAGUCGGGCGUGCAUCGCUCCGCGUGGCCAUAGCAAAUGCAUUGUCCACCGAUGCUUAUGUCCGAAAUUGUGUAAAAGUA	0.834	UCCACCGAUGCUUAUGUCCGAA	GUCGGGCGUGCAUCGCUCCGCGUGGC
com_Chromosome_2_6668b-193	AGCGUUGACUCGUGAACAUUAAAUUUAAUUGUGUAGCAGGCCGAAGUGCUGGUGGUGGCACGGAGAAAUGCCUAAACAAUUGAAAAUAACGAGCAAUCGCA	0.834	UUGAAAAUAACGAGCAAUCGC	CGUUGACUCGUGAACAUUAAAUUUAAUU
com_Chromosome_8_18432b-296	ACGAUAUAGCACCGUUUUCUGAUGUAUUCGGAAUAAUCACAAUAUUCUGACAUGUACCAGAAUAAGCGGAUUAUCAGAAUAUAUCGGACCGGCUCAGUUCGG	0.834	GAUUAUCAGAAUAUAUCGGA	UGAUGUAUUCGGAAUAAUCAC
com_Chromosome_3_41640b-53	ACUGAAUCGGACUGAUCAGCCGAAGUGAUCACUGAUCAUUCCGUUAAUGAAAAAGGAUGGUCGUGAUCAUUGGUUGAUCAGCAAAAGAACAGA	0.834	UGGUCGUGAUCAUUGGUUGAUCAGC	GACUGAUCAGCCGAAGUGAUCACUGAUCAU
Chromosome_5_4652a-206	UAGGUUGAAAAUUUUGCUACGGUAUCGCGGUUUUUACAAUACCGGUACCGGUUAAAUGAAAAUUAUCGGUACCGUGCAAUUCUUGUUUUAACUUU	0.834	GAAAAUUAUCGGUACCGUGC	UACGGUAUCGCGGUUUUUAC
com_Chromosome_8_27631b-56	UCCGGAUUGUCGGGCAAAUAGGAGUUGUGCGAGAUGCAAAGGAGCGCAUAACAAAGUUAUUUGUCCGAAUACAAAGAAAUCCGGC	0.834	UAACAAAGUUAUUUGUCCGAA	CGGGCAAAUAGGAGUUGUG
com_Chromosome_3_57424b-171	CGAUGGGCUCACAAAUUUCGCCGUAAUGGUUGUGUUCAAUUCGGAACAGCGAAAGUGCGACCAAUACAAAGUGAAAGUGUGGCCCAUUC	0.834	UGCGACCAAUACAAAGUGAAAG	UUCGCCGUAAUGGUUGUGUUC
com_Chromosome_4_30568b-49	AGCCCGUUCACAAAAUUGGAAAACAAUUGCAGGUGAGUUAAGAACUUUCAUUAAAUUGUUAACAACGUGUAAAGAGUUGUUCAAAAUUAGUGAGCGGUGUU	0.834	UAACAACGUGUAAAGAGUUGUUCAAAAUU	UUGGAAAACAAUUGCAGGUGAGUUAAG
com_Chromosome_8_42353b-147	ACCAUUAGACUUUUACCCAUAAUUACCGGACUGGGUCGAUUGGGCCCCGCCGAUUAGGCCCAGCGCGGUAUUUGGGAACAAUUUUUAAGAGGG	0.834	CGAUUAGGCCCAGCGCGGUAU	AAUUACCGGACUGGGUCGAUUGG
Chromosome_2_69604a-299	AUUGGCGACAAAUGCAUGGUCAUUUAUCCCGGAUCGAAAUCCCGAAUGCAGCACAAAAAACUGCAUUGGAAUCAGUUCGGGCCGUACAAAAUUGUUAAA	0.834	UUGGAAUCAGUUCGGGCCG	GGUCAUUUAUCCCGGAUCGAAAUCCCGAAU
Chromosome_4_71507a-247	UUUUUGAAUCCCUAAUCUAAAUUUGAAAAUCGAACUCGAAAAAAGAAUUUCGACUUUUUGUUUAAAUACGGGUUAGGGAUUGAUCGAAAU	0.834	UUUAAAUACGGGUUAGGG	CCUAAUCUAAAUUUGAAA
Chromosome_8_47206a-373	AUAGACAUUUCGGUGGGACUGUGUAGGGUAUCUAGUGUAGAAUAUCUACAUUCUGCACUAAUUACAAUUCUACACAAGCUUGAGCAAAAAAUGGGUCUAA	0.834	UCUGCACUAAUUACAAUUCUACACAAGCU	ACUGUGUAGGGUAUCUAGUGUAGAAU
com_Chromosome_5_37961b-86	CUAUGGCAAAGGGACCGUGAAAAAGCUGAAGAUUUCGCCGGAUGCCUUCAUGCAAAUGGCUCUUCAGCUCACUUACUUCAGGGUUCUUUUCCAUAA	0.834	UGCAAAUGGCUCUUCAGCUCA	AAGCUGAAGAUUUCGCCGGAUGCC
com_Chromosome_5_36778b-134	GGAAGGAAUGGAGGACAAUUGGAAGGGCAAAAAUAUUUUAGAAUGGAAUUGUCAAUUGUAAAAUGUUGCUGAUGCACCUUUCCCAAUGUUUUUAGCCUUCC	0.834	AAAUGUUGCUGAUGCACCUUUCCCAAU	UGGAAGGGCAAAAAUAUUUUA
com_Chromosome_2_51101b-213	GAACUGUUUUAGGCUGCCAAGCUGAUCGAACUGUGCCGCCCCAAACAAUGGCACAAGUGCUCGCAUUGGCUGCCGAACUGUUG	0.834	AAGUGCUCGCAUUGGCUGCCG	UAGGCUGCCAAGCUGAUCGAACUG
Chromosome_5_53278a-341	UUCAUCAUGCUGGUGGAUGAAAAGCGCAAGGACACCCACGGACUGCUCAAGCUGUCGGAGGCAAUGCACAAAGUCACCACGCAGCAUGUGAC	0.834	GGAGGCAAUGCACAAAGUCACCACGCAGC	UGGUGGAUGAAAAGCGCAAGGACACCCA
com_Chromosome_4_3990b-85	AUAGAGAUGGGCGGGCAUAUGCAUAAAAUGUGCAUAUUAAAUAAAUAUACCUAUGCAUAUAAGAUAGCAUGUGCCUAAAAACGUGUCUAA	0.834	CAUAUAAGAUAGCAUGUGCCUAAAAACG	CGGGCAUAUGCAUAAAAUGUGCA
com_Chromosome_9_5528b-250	CGUUGGUCAACUACGGGAACAGAGUGCCACCGCGCGUGUCACAACUAACGUUGGCACACGAAAUUGGGCACAAUUUUGGCUCACCAGUGAGUAACU	0.834	CACAAUUUUGGCUCACCAGUGAGUAAC	CGUUGGUCAACUACGGGAACAGAGUG
com_Chromosome_2_65818b-13	ACUUUUUCGUUUUGGCGUCGCACCCAAUUAGAAAUGAAAAAAACACCGAUACAUAUAUUUUUUUGUCGGUGAAAAUGAGGUGCGGCACCAAAACGGAAAAGG	0.834	UGUCGGUGAAAAUGAGGU	CCCAAUUAGAAAUGAAAAAAACACCGAUAC
com_Chromosome_1_50030b-22	ACGCCAAUUCGAACUUAUUUCACAUUCUUUGCCAAUUGCGACAGAUUGGUGGAGACGUGGAAAAAGUGAAAGUUGGCGA	0.834	UUGGUGGAGACGUGGAAAAAGUGA	GAACUUAUUUCACAUUCUUUGCCAAU
com_Chromosome_6_47337b-90	UACAGGUAUAAAUUUUAAGACGAGAGACCCCCGCCGGAGGGGGCCGAGGUCAAUUCUCAGGUCCUAAUCCCGUUUUUGUACGUGUU	0.834	UCAGGUCCUAAUCCCGUUUUUGUACGUGU	AGGUAUAAAUUUUAAGACGAGAGA
Chromosome_5_58731a-329	UCGUCACAUUUUGUCAUGACUUUUAAUUGGCAUAUGAGUAGACAGAUGAGUUAAUUAUCUCUUCGGUCUGUGCCAAUAGAUUAUUAUGUUUGUGCCGACGU	0.834	UUAUCUCUUCGGUCUGUGCCAAUAG	AAUUGGCAUAUGAGUAGACAGAUGAG
Chromosome_4_39306a-387	CUGUCCCCUCCCCUCCCCCUUUCUCUGCUCCUAACAUUCCCUCAAAAGUGGGGACCCGUCAGAGGCAGACCAAACGCGAAAGAGGAAAGGGAAGGGAGCAA	0.834	GACCCGUCAGAGGCAGACCAAACGCGAAAG	UUCUCUGCUCCUAACAUUCC
Chromosome_6_13222a-243	AGGCACCACCAGUAAGAAUAAGGCGUAUAUGGGAUAAAUUUGACAUGAAAAAAUUUCAGUCAAAUUCGUACCGAAUAUGCCAAAAACCGAGUGGCCA	0.834	AGUCAAAUUCGUACCGAAUAUGC	CGUAUAUGGGAUAAAUUUGACAU
com_Chromosome_4_66260b-409	GGUGUUAUUGUUGUUGGGUACUAGACUUGCACACCACGUUGAGGUGGCCCUUUUGUGCAAGACCUACCUAUCUAACUAACAGUAUAUA	0.834	AAGACCUACCUAUCUAACUAAC	UGUUGGGUACUAGACUUGC
Chromosome_7_12692a-275	CGGUUACGUUGGGGGGGGGGGGGAUUCAUUCAUUGCUGGCACAUACGCGCACACAAAUAAAGCCAACAAUAUCCUCUCCAAACAAAUCCACUCCAAAACCA	0.834	CAACAAUAUCCUCUCCAA	GGGGGGAUUCAUUCAUUGCUGG
com_Chromosome_3_145b-232	AACAAUGAACGGGUCCAUCCAUCCGUGACCUUUCUUGAAGGAUUUAUGGGCAUUAAUUUAAAUAUUCAAGAAUGAAUGGAUGGCAUGGCUUAUUUUAGGUA	0.834	UUCAAGAAUGAAUGGAUGGCAUGG	CCAUCCAUCCGUGACCUUUCUUGAAG
com_Chromosome_8_47508b-40	UAGCCCGUUGUCAGAAUGGCCGGAACGAACAGCGCCGCCUAACGGCACUGCCCCAAAUUCGAAUAACCUUUUUUAAAUUCCGGCUUAAAAGAAUUAGGUUA	0.834
Chromosome_8_31589a-367	CCUCUUCACUUUUCCCAAAAACGCAAUUGCAGCGCAGGCGAAGCGCGUGCUCUGCGCUUUCCGCCGGCGUUGGAAUUGCGGAAGAAACGGAAGAGA	0.834	CGCUUUCCGCCGGCGUUGGAAUUGCG	CAAUUGCAGCGCAGGCGAAGCGCG
Chromosome_2_92644a-314	UUUUAAACUUUGCUUAGAUGGAGAUGGCCUCUACCCGGUAGGGGUCAGUCAGUUCCGUCUGAGCCAAGCUUAAAG	0.834	UCAGUCAGUUCCGUCUGAGCCAAG	UUGCUUAGAUGGAGAUGGCC
com_Chromosome_2_43597b-83	GGCAGGACUGCUCGGUUUAAGGAUGGCCCCCAGGAUAUUUGAAACGGCUUAACAAAUAUCCUAAAGGGGUUUAGUACCGAGUAAACCAGCA	0.834	UAUCCUAAAGGGGUUUAGUACCGAGU	CUCGGUUUAAGGAUGGCCCCCAGGAUAU
com_Chromosome_5_1092b-229	AAUUAGCGGGGGGGGGGGUUCGAUUCGUCCGGCACAACCAAUUUGCCCAAUUGCGUCUGUCCCCCUGACUGAUG	0.834	CAAUUGCGUCUGUCCCCCUGACUG	AGCGGGGGGGGGGGUUCGAUUCG
Chromosome_1_12834a-339	CGUUUUAGGUAAAAAAAAAAUUGGGUGUUUUUUCUUUGUCGUUACGGUAACGGUAUGAUAAAAAAGUUCACCUCAAUUUUUUAAAUUGAUUGAAACU	0.834	UGAUAAAAAAGUUCACCUCAAUUUUUU	AAAAUUGGGUGUUUUUUCUUUGUCGUU
com_Chromosome_8_10888b-230	UUAAUUUUAGCCAUUAAAAAAAUUGGAUGAAAAUGUAAAUUUUAGACAAUUUUUUGGAAUUUACAUUUUGAUAUUGAUUUUAAAUUUGUUGGUACAAAUUAA	0.834	UUUACAUUUUGAUAUUGAUUUUAAAUUUG	AAAAAAUUGGAUGAAAAUGUAAAUU
Chromosome_4_51947a-350	UUUUCGUGAAAAAAUUUACGAGAUAGGAAAACAAAAUUUAAUUUCGUAAAAAAUUUACGAAAUAAGAAAACGAAAUUCAAUCUCGUAAAAAAUUUACGAAAU	0.834	UUUACGAAAUAAGAAA	AACAAAAUUUAAUUUCGUAAAA
Chromosome_5_59581a-160	UUAUCCAAUUAAUCAUUGAAGCGUUGUUUUACAUUAAAAUAAAUCUUUAUGAAUUAGAAGCUUUUUAAUGUAAAACAACGCUUCAAUGAUUAAUUGGAUAA	0.834	UUAAUGUAAAACAACGCUUCAAU	UGAAGCGUUGUUUUACAUUAAAA
Chromosome_5_17463a-264	AUACUGUAAGAACAAACCUUUACUACAGUAACCGAAAUAGCGAUAAUGUAAGCACAUUAAAAAUGCAGACCCGAAUACUGUAGUAACGUUAAUUACAGUAA	0.834	UGUAGUAACGUUAAUUACAGUA	ACUGUAAGAACAAACCUUUACUACAGU
Chromosome_6_29636a-208	UUCGGUGAUACCAAUAGGCAGGCCGGGGAAAAUUGUUGGGAUCAUAUGUAUUGAGUAUGAAAAAGACUUUUCCUCGUACUUACUUGUUGAGUAUCUUCGAU	0.834	AGACUUUUCCUCGUACUUACUUGUUGAGU	CAAUAGGCAGGCCGGGGAAAAUUGUUGGG
com_Chromosome_3_49316b-106	AAUUUUUUAAAAAUAAAUUAAAAUCGUCACUUUCAGUGCCCGUAGGGCACUGGUUUUAAUUUUAAUUUAUUUCAAUAGAAAAUA	0.834	UUUAAUUUAUUUCAAUAGAAAAU	AAUUUUUUAAAAAUAAAUUAAA
com_Chromosome_8_34079b-157	GUGCCUUCGCCGCACAAAACUUGUCCAAACACGGUGUCAAUCACAUGCGCGUGAACGUGGACGACGACUCAUUUGGCCCAUUGCUGGAGGCAA	0.834	GCGCGUGAACGUGGACGACGACUCAUUUG	UUGUCCAAACACGGUGU
Chromosome_8_44357a-338	GACGCAGAAAAGACGCGGUCGGGACUGUGCAACGCAUACAGGGAAGCGAAACACACUUUCCUUUUCUCUGUAUGCGUUGCACAGUCCCGCGUCUUUUGCGUC	0.834	UCCUUUUCUCUGUAUGCGUUGCACAGUC	ACUGUGCAACGCAUACAGGGAAGCGAA
Chromosome_6_21095a-193	AUUGUGCCCGUACAAAAUGCCGUGGGAUGAAUAGGAGUAAGUGCCCCGGCAUUGUCCCACCCAUUCGUCCAAUGGCAUUUGUUUGGUGGCCAAA	0.834	UUGUCCCACCCAUUCGUCCAAUGGCAUUUG	AAUGCCGUGGGAUGAAUAGGAGUAAGUG
com_Chromosome_3_22678b-163	ACCAAUUUCGAACCCGAAUUCGAACAAAAACUCGAAUUCAAAAUUUAAAAAAUUCUUACUUUUGUUCAUAAUUAUUCGAAUUCGGGUUAAAAAUUGGU	0.834	CUUUUGUUCAUAAUUAUUCGAAUUCGGGUU	CCCGAAUUCGAACAAAAACU
com_Chromosome_7_31278b-51	UACGGUGCGAAAAUAACAAAAGUUCAACACAAUGCCAUGACAAACAUAGACAAAAUCAACGCUCGCAUCGAUGUGUUGAACUUUUGUUAUUUUCGCACCGUA	0.834	UGUUGAACUUUUGUUAUUUUCG	AAAAUAACAAAAGUUCAACACA
com_Chromosome_7_20353b-250	CCAGUUCCGAAUCGCUAACCCAAUCUGUAACAAAAAACGGAAUUCUAGAAAUCAUAGUUUUAGGUUUUUGUUAGAAUGGCUAGGGAUUCGGAAUUGA	0.834	UUUUUGUUAGAAUGGCUAGG	CUAACCCAAUCUGUAACAAAAAACGGAAU
com_Chromosome_8_14583b-184	ACCUAUCCACGGGUUUUCGUUGUCUCUGUCGGCGGAUGUAAAGUAACGCGGUGACAGUGGCAACGAUGGCGGAAGCGACGAUGGGC	0.834	UGACAGUGGCAACGAUGG	UUUCGUUGUCUCUGUCGG
[truncated: 1,343 more rows]
